# Supplementary material for: Procyanidin-B1-Enriched Cyperus esculentus Extract Regulates Anti-Inflammatory Pathways in Chicken Macrophages Cells Through Transcription Factor STAT2 and HIF1A
Source: Animals (Basel). 2025 Dec 2;15(23):3469. doi: 10.3390/ani15233469 (PMC12691537; doi:10.3390/ani15233469)
Supplement: Supplementary file 1 [file animals-15-03469-s001.zip]

Archive with 3 entries (3 files):
- Supplemental Document.pdf
- Table S1.xlsx
- Table S2.xlsx
