# Supplementary material for: Procyanidin-B1-Enriched Cyperus esculentus Extract Regulates Anti-Inflammatory Pathways in Chicken Macrophages Cells Through Transcription Factor STAT2 and HIF1A
Source: Animals (Basel). 2025 Dec 2;15(23):3469. doi: 10.3390/ani15233469 (PMC12691537; doi:10.3390/ani15233469)
Supplement: Supplementary file 1 [file animals-15-03469-s001.zip › Table S1.xlsx]

## Sheet: Sheet1
Primers for Realtime-PCR
GENE	Forward Primer (5' to 3')	Reverse Primer (5' to 3')
STEAP4	TCCCCCTATTCACCCTCCATTTCT	TATCCCCTTGCCACCTGAGTTTCT
HMGA2	TGGGCCAGGGGTAGTTTC	CGTTCATCAGAGCGGTCAGT
IFIH1	GTCCGCTTGTCAGATTTTTCACTC	TCTTCCCTAATCACCCACTGTTCA
EPSTI1	AAGCAGCTGAAGAAGAAGAAATCC	GACCCCCAAGCACCATCAC
HIF1A	AAAGGGCAGGTGACTACGGGACAA	TCAGAGGCAGGTAGTGGGGACATT
STAT2	CGCGCCCGCCTGCTGGTC	ATGGGGCTGGGGGTGGTGTGGT
GAPDH	AGAGGTGCTGCCCAGAACATCATC	GTGGGGGAGACAGAAGGGAACAGA
