# Supplementary material for: Procyanidin-B1-Enriched Cyperus esculentus Extract Regulates Anti-Inflammatory Pathways in Chicken Macrophages Cells Through Transcription Factor STAT2 and HIF1A
Source: Animals (Basel). 2025 Dec 2;15(23):3469. doi: 10.3390/ani15233469 (PMC12691537; doi:10.3390/ani15233469)
Supplement: Supplementary file 1 [file animals-15-03469-s001.zip › Table S2.xlsx]

## Sheet: LPS_vs_CTR_top-table
ID-REF	padj	pvalue	lfcSE	stat	log2FoldChange	baseMean	GENE	FC
THNSL2	7.69817e-24	2.7028e-25	1.02787	10.3918	10.6814	157.73	THNSL2	1642.18
ALDH1A1	5.31491e-20	2.39649e-21	1.02978	9.48618	9.76872	138.384	ALDH1A1	872.322
SP9	1.48653e-19	6.88822e-21	1.03337	9.37545	9.68829	79.3703	SP9	825.02
KCND2	1.90394e-18	9.60285e-20	1.03333	9.09336	9.39642	106.982	KCND2	673.914
CDH18	1.76591e-17	9.44169e-19	1.03694	8.84153	9.16812	91.3807	CDH18	575.28
LOC121109066	2.20232e-17	1.18928e-18	1.03808	-8.81571	-9.15144	50.0913	SHOX	568.668
TNFSF10	5.93636e-16	3.51251e-17	1.03673	8.42812	8.73768	67.8222	TNFSF10	426.877
STMN2	1.08351e-48	1.21655e-50	0.574541	14.9664	8.59883	354.802	STMN2	387.709
EIF1AX	2.40127e-14	1.63052e-15	1.0371	-7.96664	-8.26221	44.6642	EIF1AY	307.025
BCHE	6.9545e-13	5.34199e-14	1.09403	7.52328	8.2307	47.6169	BCHE	300.392
NLGN4Y	1.04772e-13	7.4877e-15	1.05341	-7.77596	-8.19131	42.5949	NLGN4X	292.301
TMEM132D	1.00049e-13	7.13233e-15	1.04788	-7.78211	-8.15473	25.103	TMEM132D	284.982
LOC112533443	1.20169e-13	8.63092e-15	1.05109	-7.75796	-8.15428	25.0903	TXLNGY	284.894
LRRN1	1.32771e-13	9.63068e-15	1.03824	-7.74404	-8.04014	38.3015	LRRN1	263.223
PLEKHG4	1.6995e-12	1.33892e-13	1.05636	-7.40225	-7.81946	19.9082	PLEKHG4B	225.888
LOC415787	3.02174e-09	3.5382e-10	1.10506	6.27315	6.9322	11.68	CES1	122.124
PI16	6.51209e-27	1.92658e-28	0.596288	11.0616	6.5959	390.749	PI16	96.7302
WBSCR17	1.1374e-08	1.40883e-09	1.04756	-6.05447	-6.34239	19.7151	GALNT17	81.1427
CTTNBP2	7.21349e-08	9.82197e-09	1.10333	5.73377	6.32626	7.68771	CTTNBP2	80.2407
LOC107056139	1.24965e-07	1.75499e-08	1.10104	5.63457	6.20388	7.10411	VNN2	73.7146
SFRP2	4.73203e-81	1.85537e-83	0.320324	-19.3548	-6.19981	277.067	SFRP2	73.5072
FGL2	5.07273e-07	7.73882e-08	1.14173	5.37311	6.13464	18.5303	FGL2	70.2604
ZIC1	1.89607e-37	3.17646e-39	0.463745	-13.1027	-6.07633	90.2143	ZIC1	67.4772
F11R	3.31635e-18	1.6963e-19	0.669615	9.03131	6.0475	43.8998	F11R	66.1421
LOC107055115	8.95563e-10	9.75208e-11	0.917406	6.47075	5.9363	24.3596	NPR1	61.2357
HOXC11	1.38292e-06	2.22559e-07	1.12183	5.17943	5.81044	5.40371	HOXC11	56.12
GPX3	1.59932e-15	9.66735e-17	0.69839	8.3088	5.80279	367.99	GPX3	55.823
ABCC9	1.88417e-58	1.30962e-60	0.349858	16.423	5.74572	459.259	ABCC9	53.658
GRB14	1.69182e-06	2.77095e-07	1.11295	5.13839	5.71876	13.9348	GRB14	52.6646
IGF1	5.69301e-10	6.01667e-11	0.868354	6.54332	5.68192	20.5302	IGF1	51.3368
KCNA4	1.10004e-58	7.44991e-61	0.345172	-16.4572	-5.68055	138.088	KCNA4	51.288
NFATC2	4.02382e-35	7.74501e-37	0.438301	-12.6789	-5.55715	74.6275	NFATC2	47.0836
STOX2	3.54752e-06	6.10116e-07	1.10073	4.98799	5.49044	7.22839	STOX2	44.9558
C3	1.90502e-80	7.80886e-83	0.27469	19.2807	5.2962	1839.81	C3	39.293
P2RY1	7.94076e-10	8.59035e-11	0.806759	6.48988	5.23577	20.3153	P2RY1	37.6811
DSG2	6.80371e-25	2.219e-26	0.492079	-10.6275	-5.22958	45.8391	DSG2	37.5199
APOD	2.20672e-84	7.47241e-87	0.25958	19.7536	5.12763	259.361	APOD	34.96
TMEFF2	3.72063e-15	2.36062e-16	0.620973	8.20218	5.09333	41.1946	TMEFF2	34.1386
ANO4	5.53647e-45	6.611e-47	0.348144	14.3831	5.00737	90.6953	ANO4	32.1639
PARP8	1.50459e-16	8.44671e-18	0.579287	8.59335	4.97801	34.1696	PARP8	31.516
CFD	6.52289e-118	1.04627e-120	0.208822	23.3618	4.87846	318.245	CFD	29.4147
NPTX1	1.44114e-21	5.77894e-23	0.486803	-9.86714	-4.80335	66.0896	NPTX1	27.9224
STEAP4	4.46611e-08	5.906e-09	0.811728	5.8194	4.72377	14.4158	STEAP4	26.4238
LOC419242	1.58985e-147	1.13338e-150	0.179916	26.1447	4.70383	415.774	DEPTOR	26.0612
CCDC85A	1.0619e-88	3.40654e-91	0.232038	20.2521	4.69924	175.995	CCDC85A	25.9784
SLC40A1	3.32931e-33	7.17958e-35	0.380818	12.3188	4.6912	218.517	SLC40A1	25.8341
TLR4	7.36499e-57	5.9067e-59	0.287404	16.1903	4.65316	109.335	TLR4	25.1617
CILP2	1.50481e-36	2.68189e-38	0.358252	12.9398	4.63572	94.5948	CILP2	24.8594
CD34	2.12364e-06	3.53498e-07	0.903084	5.09243	4.59889	113.991	CD34	24.2329
F2RL2	1.0709e-07	1.49049e-08	0.809093	-5.66265	-4.58162	11.8084	F2RL2	23.9444
HOXC10	3.42332e-93	9.15164e-96	0.217616	20.7641	4.5186	234.504	HOXC10	22.921
PRIMA1	6.87313e-11	6.41868e-12	0.648684	6.87003	4.45648	18.0106	PRIMA1	21.9551
IRF6	1.17005e-34	2.31467e-36	0.353856	12.5927	4.45601	136.473	IRF6	21.948
SLC24A3	2.09881e-08	2.65952e-09	0.743247	-5.95134	-4.42332	13.2955	SLC24A3	21.4561
CADM1	4.39977e-74	2.03875e-76	0.23873	-18.5007	-4.41667	178.267	CADM1	21.3575
ESPNL	5.15388e-14	3.58227e-15	0.560504	7.86874	4.41046	23.2261	ESPNL	21.2657
AR	6.69496e-89	2.02841e-91	0.216084	20.2776	4.38167	168.256	AR	20.8455
LOC107054724	1.81632e-28	4.92035e-30	0.384337	11.3858	4.37599	56.9626	MYH1	20.7636
TTC12	1.36738e-23	4.82517e-25	0.422196	-10.3364	-4.36397	41.1364	TTC12	20.5914
MMP7	3.3919e-11	3.0165e-12	0.624859	-6.97695	-4.35961	1191.19	MMP1	20.5293
SOX6	5.2494e-17	2.8628e-18	0.496487	-8.71676	-4.32776	27.6604	SOX6	20.081
ADGRD1	4.54678e-129	4.05166e-132	0.175406	24.4588	4.29024	1395.62	ADGRD1	19.5654
ADAM22	9.18247e-11	8.7717e-12	0.619127	6.82534	4.22575	17.8999	ADAM22	18.7102
KCNJ8	2.18861e-39	3.4325e-41	0.313748	13.442	4.21738	76.8917	KCNJ8	18.602
GRIN2A	2.08208e-09	2.36001e-10	0.663737	-6.33587	-4.20535	103.726	GRIN2A	18.4475
LOC121109831	4.29635e-54	3.90508e-56	0.266039	15.7857	4.1996	111.361	CDH10	18.3741
CSF2RB	1.05617e-11	8.97869e-13	0.586551	7.14532	4.19109	20.1352	CSF2RB	18.266
TOR4A	4.94546e-73	2.37974e-75	0.227839	18.3678	4.18489	180.333	TOR4A	18.1877
EPGN	1.73323e-06	2.84804e-07	0.815063	-5.13323	-4.18391	13.3897	EPGN	18.1753
POSTN	0.000557907	0.000135922	1.08089	-3.81547	-4.1241	5732.89	POSTN	17.4372
HES6	2.44057e-27	7.08987e-29	0.367084	11.1509	4.09331	61.3227	HES1	17.069
SOX11	8.35347e-22	3.29017e-23	0.409165	-9.9235	-4.06035	39.75	SOX11	16.6835
CADPS2	2.06168e-15	1.275e-16	0.489736	8.27589	4.053	27.3963	CADPS2	16.5987
FBN2	5.02552e-55	4.29915e-57	0.249949	-15.9243	-3.98026	6456.36	FBN2	15.7826
AFF3	7.20962e-22	2.81395e-23	0.398303	-9.93909	-3.95877	246.019	AFF3	15.5492
LOC121106597	5.61823e-06	9.91276e-07	0.80846	4.89336	3.95609	8.61845	CADPS	15.5204
RSPO4	1.08107e-20	4.66261e-22	0.408156	-9.65542	-3.94092	37.042	RSPO4	15.358
ROBO4	2.22208e-28	6.05914e-30	0.339665	11.3677	3.8612	60.5944	ROBO4	14.5324
VIT	2.82064e-15	1.7695e-16	0.466873	-8.23675	-3.84552	63.5806	VIT	14.3753
ZNF423	2.02792e-09	2.28778e-10	0.605663	6.34066	3.84031	29.946	ZNF423	14.3234
FILIP1	1.92424e-09	2.1571e-10	0.604182	-6.34972	-3.83638	14.5932	FILIP1	14.2846
ASPA	7.36081e-34	1.50863e-35	0.308194	12.4439	3.83514	134.363	ASPA	14.2723
LRRC17	2.70088e-12	2.18535e-13	0.521945	7.33694	3.82948	25.9843	LRRC17	14.2164
GDF5	9.3523e-99	1.83346e-101	0.178761	-21.3852	-3.82286	357.211	GDF5	14.1512
P2RX5	3.15561e-13	2.37894e-14	0.498915	7.62829	3.80587	23.3905	P2RX5	13.9856
LOC395991	5.94037e-56	4.87002e-58	0.230488	16.0599	3.70163	6919.83	SFRP1	13.0107
EYA2	5.01684e-36	9.20932e-38	0.287634	12.8447	3.69457	65.56	EYA2	12.9473
GGT5	2.86531e-06	4.84615e-07	0.730757	5.03231	3.67739	21.4248	GGT5	12.794
KRT18	2.18861e-39	3.3619e-41	0.273233	13.4435	3.67321	96.6046	KRT18	12.7569
MSX2	5.98784e-13	4.58879e-14	0.486856	-7.54311	-3.67241	19.7347	MSX2	12.7499
DLX2	6.30013e-37	1.10036e-38	0.282172	13.0081	3.67052	77.3976	DLX2	12.7332
PITX1	6.99935e-07	1.08776e-07	0.689626	5.31142	3.66289	10.7486	PITX1	12.666
EPHA3	1.09838e-07	1.53667e-08	0.641786	5.65742	3.63085	12.2674	EPHA3	12.3878
STC1	2.20624e-53	2.04464e-55	0.228676	15.6809	3.58583	565.509	STC1	12.0072
CCDC69	3.49036e-21	1.44939e-22	0.364713	9.77445	3.56487	38.5261	CCDC69	11.834
APCDD1	1.36484e-33	2.89459e-35	0.285319	-12.3918	-3.53562	186.948	APCDD1	11.5965
LOC121110301	5.19966e-31	1.21396e-32	0.294185	-11.8979	-3.50018	57.6571	CECR7	11.3151
LOC124416954	1.41841e-16	7.93762e-18	0.405589	8.60049	3.48827	28.8078	HSPA12B	11.2221
A2ML2	7.08098e-31	1.66582e-32	0.293429	11.8714	3.48343	266.179	A2M	11.1845
BRINP1	1.22222e-22	4.48721e-24	0.344089	10.1204	3.4823	41.2331	BRINP1	11.1758
SYNPO2L	1.81302e-10	1.78685e-11	0.5165	-6.72246	-3.47215	24.4671	SYNPO2L	11.0974
KCNE3	1.38781e-08	1.72641e-09	0.575568	6.02166	3.46587	15.7168	KCNE3	11.0492
ASTN1	1.52049e-08	1.9023e-09	0.573542	-6.00594	-3.44466	26.4867	ASTN1	10.8879
ZNF608	1.94091e-22	7.26416e-24	0.336982	-10.0731	-3.39446	68.7107	ZNF608	10.5156
RRAD	3.2103e-07	4.79456e-08	0.617467	5.45877	3.37061	48.6851	RRAD	10.3432
MGAT5B	1.26722e-07	1.7844e-08	0.593907	-5.6317	-3.3447	13.5993	MGAT5B	10.1591
GPR37	1.24467e-13	8.96182e-15	0.425881	-7.75318	-3.30193	25.7831	GPR37	9.86237
DAB1	9.27022e-44	1.23911e-45	0.230977	14.1788	3.27498	299.514	DAB1	9.67985
ADH1C	0.000101991	2.18488e-05	0.766918	4.24511	3.25565	539.522	ADH1B	9.551
PLEKHA6	9.92354e-45	1.20264e-46	0.226221	14.3416	3.24437	149.875	PLEKHA6	9.47663
LHX9	1.13082e-71	5.643e-74	0.177885	-18.1951	-3.23664	834.089	LHX9	9.42598
CDH8	1.68161e-36	3.02695e-38	0.249854	-12.9305	-3.23075	161.915	CDH8	9.38757
EFNB2	1.56002e-127	1.66817e-130	0.13264	-24.3066	-3.22402	743.747	EFNB2	9.34387
FRK	2.95743e-05	5.76623e-06	0.710069	4.53478	3.22001	8.04792	FRK	9.31793
CPNE8	2.18416e-13	1.61545e-14	0.419048	7.67804	3.21747	24.1784	CPNE8	9.30151
APBB1IP	2.85537e-44	3.56222e-46	0.225217	14.266	3.21296	277.874	APBB1IP	9.27249
HOXB8	8.53866e-23	3.0892e-24	0.314682	10.1568	3.19618	49.1936	HOXB8	9.16529
DPYSL4	5.8028e-22	2.25452e-23	0.320113	-9.96114	-3.18869	50.2214	DPYSL4	9.11785
OLFML1	6.06684e-53	5.8387e-55	0.204062	15.6141	3.18624	158.838	OLFML1	9.10238
RARB	6.40065e-11	5.95462e-12	0.462733	6.88073	3.18394	20.9107	RARB	9.08787
CLGN	1.20812e-25	3.76797e-27	0.294326	10.7917	3.17627	78.9504	CLGN	9.03969
EXPH5	1.61188e-18	8.04359e-20	0.34734	9.11259	3.16517	90.1252	EXPH5	8.97036
SIM2	1.59932e-15	9.69113e-17	0.380591	8.30851	3.16214	28.6642	SIM2	8.95158
PCDH7	7.27578e-27	2.16549e-28	0.285407	11.0511	3.15406	54.3484	PCDH7	8.90155
HSPB7L	0.000634606	0.000155965	0.831118	-3.78137	-3.14277	5159.78	HSPB7	8.83218
SLCO2A1	1.90714e-12	1.51593e-13	0.425395	-7.38575	-3.14186	36.2461	SLCO2A1	8.82662
BMP4	2.92285e-12	2.37537e-13	0.42737	7.32577	3.13081	21.6726	BMP4	8.75927
PRDM16	4.36377e-29	1.14324e-30	0.269547	11.5123	3.10312	111.346	PRDM16	8.59275
ARHGAP20B	4.08645e-83	1.45658e-85	0.157683	19.603	3.09106	214.153	ARHGAP20	8.52123
ID4	7.25054e-94	1.80908e-96	0.14775	20.8418	3.07937	465.695	ID4	8.45246
FAM65C	3.86525e-23	1.37085e-24	0.30057	10.2358	3.07657	65.6026	RIPOR3	8.43607
PDE1C	1.69705e-54	1.51225e-56	0.19385	-15.8454	-3.07163	303	PDE1C	8.4072
THBS2	4.1048e-42	5.63304e-44	0.220563	-13.9084	-3.06768	7750.37	THBS2	8.38426
HPSE	3.25343e-13	2.45848e-14	0.400975	7.62404	3.05705	57.0088	HPSE	8.32272
PKIA	2.21596e-11	1.95029e-12	0.431626	7.03799	3.03778	50.3012	PKIA	8.21228
ABCA8	3.66663e-12	3.01251e-13	0.413418	7.29384	3.01541	27.385	ABCA10	8.08589
SAMD11	1.51292e-81	5.66234e-84	0.155232	19.4159	3.01396	300.352	SAMD11	8.0778
MYPN	1.50042e-13	1.0937e-14	0.385703	-7.72786	-2.98066	72.0737	MYPN	7.89346
MAP1LC3C	2.17195e-10	2.16382e-11	0.442184	6.69452	2.96021	19.5277	MAP1LC3C	7.78238
PITPNM3	2.33498e-13	1.73116e-14	0.385979	-7.66917	-2.96014	78.4417	PITPNM3	7.78198
CHRM2	6.22412e-10	6.64453e-11	0.452972	6.52847	2.95721	19.4682	CHRM2	7.76621
CRLF1	3.51846e-90	1.0033e-92	0.144647	20.425	2.95442	256.153	CRLF1	7.7512
CLMN	1.59699e-11	1.38609e-12	0.415662	-7.08543	-2.94515	21.779	CLMN	7.70155
ITGB2	1.15879e-29	2.95325e-31	0.253254	11.6285	2.94496	183.931	ITGB2	7.70056
TMTC1	1.04614e-54	9.13581e-57	0.185168	15.8771	2.93993	185.499	TMTC1	7.67375
SLC9A9	1.96965e-21	8.03866e-23	0.29868	-9.83397	-2.93721	317.354	SLC9A9	7.65928
PDPN	2.22354e-06	3.7092e-07	0.577473	-5.08331	-2.93547	180.14	PDPN	7.65005
MAOA	3.97591e-22	1.52347e-23	0.292586	10	2.92587	58.0512	MAOA	7.59932
ECHDC3	3.36892e-14	2.30559e-15	0.367228	-7.92369	-2.9098	29.6143	ECHDC3	7.51514
PLXNC1	1.14833e-20	4.97314e-22	0.301196	-9.64881	-2.90618	180.381	PLXNC1	7.49633
GLIS1	8.92694e-20	4.0888e-21	0.307366	-9.43031	-2.89855	53.1126	GLIS1	7.45678
ABCA9	2.71415e-62	1.64465e-64	0.170787	16.9592	2.89642	286.058	ABCA6	7.44574
ZMAT4	1.98004e-09	2.22318e-10	0.448731	6.34507	2.84723	59.2525	ZMAT4	7.19618
MTUS1	2.62038e-12	2.11554e-13	0.385438	7.34128	2.82961	25.301	MTUS1	7.10881
SLCO3A1	1.60118e-57	1.22707e-59	0.173566	16.2867	2.82681	200.117	SLCO3A1	7.09504
WNT16	1.76001e-10	1.73147e-11	0.419155	-6.72704	-2.81967	18.3435	WNT16	7.06003
AGTR1	1.62522e-37	2.69373e-39	0.214486	13.1152	2.81303	110.077	AGTR1	7.02759
FZD8	6.13627e-20	2.78871e-21	0.295182	9.47036	2.79549	131.888	FZD8	6.94264
KCTD16	6.64022e-08	9.00589e-09	0.485328	5.74846	2.78989	20.7058	KCTD16	6.91576
LOC770492	7.1039e-05	1.4813e-05	0.642425	4.33145	2.78263	12.332	RASL11B	6.88106
INHBB	7.45872e-31	1.76797e-32	0.233204	-11.8665	-2.76731	98.636	INHBB	6.80836
MKX	6.0928e-26	1.86769e-27	0.254224	-10.856	-2.75985	261.932	MKX	6.77328
FKBP5	1.08765e-14	7.23032e-16	0.338381	8.06657	2.72957	60.4557	FKBP5	6.6326
GSAP	6.33288e-08	8.5657e-09	0.473388	5.75693	2.72526	14.9337	GSAP	6.61281
OGN	2.37546e-05	4.58496e-06	0.591648	4.58293	2.71149	30.6472	OGN	6.54996
NID2	4.66108e-32	1.04669e-33	0.224043	12.1007	2.71109	1368.63	NID2	6.54815
SYN2	0.000511531	0.000123728	0.691948	3.83862	2.65613	6.63632	SYN2	6.30338
KIAA1755	2.06235e-09	2.33397e-10	0.418184	6.33758	2.65028	18.0329	KIAA1755	6.27788
CACNB2	1.45488e-21	5.85999e-23	0.268134	9.86574	2.64534	54.2218	CACNB2	6.25645
SEMA6A	1.41792e-08	1.76893e-09	0.439045	6.01772	2.64205	17.0885	SEMA6A	6.24216
IGSF10	5.67186e-29	1.51627e-30	0.228749	11.488	2.62787	271.35	IGSF10	6.18111
FGFR3	1.49476e-12	1.17481e-13	0.354055	7.41959	2.62694	46.88	FGFR3	6.17715
SLC7A5	1.07306e-16	5.96676e-18	0.30325	-8.63318	-2.61801	2375.67	SLC7A5	6.13903
ADRA2A	3.21947e-15	2.03176e-16	0.315255	8.22019	2.59146	1102.62	ADRA2A	6.02708
LGR5	0.00830557	0.00260874	0.85238	3.01043	2.56603	126.34	LGR5	5.92179
TNFAIP2	8.68124e-59	5.72458e-61	0.15562	16.4731	2.56354	782.238	TNFAIP2	5.91158
IGFBP3	2.90638e-14	1.98386e-15	0.322148	-7.94235	-2.55861	72440.9	IGFBP3	5.89141
GDF15	0.0114992	0.00374017	0.880985	2.89928	2.55422	407.75	GDF15	5.87352
SELENOP1	3.4699e-58	2.47364e-60	0.155884	16.3844	2.55406	200.883	SELENOP	5.87286
NTRK2	0.00250556	0.000693035	0.751	3.39232	2.54763	67.5234	NTRK2	5.84674
PTK2B	3.28205e-49	3.56808e-51	0.169176	15.0478	2.54573	140.012	PTK2B	5.83902
CD101	3.31992e-08	4.31335e-09	0.433016	-5.87171	-2.54254	17.2075	IGSF3	5.82615
ACER2	0.000148975	3.27368e-05	0.611786	4.15354	2.54108	22.2008	ACER2	5.82024
IRAG1	5.20152e-12	4.30138e-13	0.350385	7.24572	2.53879	364.167	IRAG1	5.81103
GPAT2	3.96027e-07	5.93582e-08	0.465861	5.42072	2.5253	14.1162	GPAT2	5.75694
FZD4	3.23701e-96	6.92285e-99	0.119496	21.1066	2.52215	383.768	FZD4	5.74439
PODN	2.68743e-16	1.53745e-17	0.295092	-8.52429	-2.51545	1490.99	PODN	5.71776
CD36	0.00128324	0.000335503	0.701369	3.58622	2.51527	15.1342	CD36	5.71703
C3orf70	1.85469e-07	2.6675e-08	0.451606	-5.56197	-2.51182	16.1742	C3orf70	5.70338
COL21A1	7.86284e-07	1.23877e-07	0.473591	5.28768	2.5042	14.8329	COL21A1	5.67333
PTGDS	2.98996e-07	4.43351e-08	0.456677	5.47265	2.49923	42.4794	PTGDS	5.65385
FAM222A	0.00082711	0.000208436	0.670397	3.70857	2.48621	27.6303	FAM222A	5.60305
GUCY1A3	0.000153142	3.36798e-05	0.596493	4.14704	2.47368	8.5951	GUCY1A1	5.55459
LOC121113132	4.02193e-195	1.43359e-198	0.0822271	30.064	2.47207	1282.95	RDH10	5.54841
ZNF711	3.81166e-05	7.59479e-06	0.552224	-4.4763	-2.47192	9.34416	ZNF711	5.54782
PLXNA2	2.68355e-05	5.20832e-06	0.542159	4.55622	2.47019	484.018	PLXNA2	5.54118
ADH6	0.000880497	0.000222988	0.668697	3.69144	2.46845	33.067	ADH1C	5.53451
PPL	4.25953e-40	6.37677e-42	0.181584	-13.5659	-2.46335	210.392	PPL	5.51498
RASD1	1.6337e-09	1.81393e-10	0.383227	6.37632	2.44358	21.0147	RASD1	5.43989
GRPR	4.00903e-08	5.25154e-09	0.417984	-5.839	-2.44061	87.4435	GRPR	5.4287
ELAPOR2	9.86929e-31	2.39213e-32	0.206061	11.8411	2.44	111.177	ELAPOR2	5.4264
ADAMTS15	3.00465e-09	3.51283e-10	0.387651	6.27427	2.43223	65.4217	ADAMTS15	5.39727
IGF2	1.09297e-22	3.99321e-24	0.239406	10.1318	2.42561	102.76	IGF2	5.37256
GREM2	4.41797e-21	1.85033e-22	0.248745	-9.74969	-2.42518	1604.08	GREM2	5.37098
OPCML	3.70871e-32	8.26215e-34	0.19885	-12.1201	-2.4101	117.932	OPCML	5.31509
PTN	8.05036e-31	1.92256e-32	0.202592	11.8594	2.40263	114.925	PTN	5.28767
CCDC152	2.36868e-41	3.29276e-43	0.173898	13.7815	2.39658	145.739	CCDC152	5.26552
CYP11A1	8.16874e-09	1.00308e-09	0.391215	6.10892	2.3899	23.6409	CYP11A1	5.24122
CH25H	1.78245e-24	6.00397e-26	0.226767	-10.5343	-2.38883	205.299	CH25H	5.23732
AIM1	3.14989e-30	7.74701e-32	0.203186	-11.7422	-2.38584	468.713	CRYBG1	5.2265
C2orf88	2.45459e-16	1.3955e-17	0.279516	-8.5355	-2.38581	114.779	MSTN	5.22637
DPT	1.76145e-29	4.52056e-31	0.205393	11.5921	2.38094	1017.79	DPT	5.20874
LOC107051305	1.04551e-12	8.16137e-14	0.318143	-7.46769	-2.37579	44.9302	SCN1B	5.19021
PTPRB	1.1392e-14	7.59329e-16	0.294721	8.06058	2.37562	53.7483	PTPRB	5.1896
AS3MT	8.00603e-12	6.74898e-13	0.33057	-7.18443	-2.37496	26.5742	AS3MT	5.18721
ABCA1	2.08895e-50	2.19654e-52	0.155238	15.2312	2.36445	312.274	ABCA1	5.14956
DPP4	2.89418e-16	1.66089e-17	0.277521	8.51535	2.36319	1885.97	DPP4	5.14507
LOC112532894	9.05274e-40	1.37138e-41	0.174606	-13.5097	-2.35886	118.385	ST6GALNAC5	5.12966
GRIA1	8.68995e-17	4.7701e-18	0.27229	8.65874	2.35769	51.2724	GRIA1	5.12547
OSBPL10	1.29488e-13	9.34641e-15	0.303871	7.74785	2.35435	56.7169	OSBPL10	5.11363
CALCRL	1.58431e-05	2.98734e-06	0.502169	4.67169	2.34598	12.7482	CALCRL	5.08404
DUOX1	3.50207e-06	6.0105e-07	0.469872	4.99088	2.34507	15.9077	DUOX1	5.08086
PNPLA7	2.56113e-08	3.26361e-09	0.394351	5.91776	2.33367	21.377	PNPLA7	5.04086
PPM1L	1.02403e-06	1.62793e-07	0.445357	5.23747	2.33254	26.6179	PPM1L	5.03692
COL10A1	0.00278597	0.000778045	0.69387	3.36049	2.33174	20.6768	COL10A1	5.03413
WNT5A	3.00093e-24	1.02687e-25	0.222029	-10.4837	-2.32768	4025.68	WNT5A	5.01997
ELFN1	4.27895e-15	2.73773e-16	0.283477	-8.18435	-2.32007	144.82	ELFN1	4.99357
PLCE1	1.8562e-66	1.05861e-68	0.130075	17.5172	2.27856	268.486	PLCE1	4.85192
OAF	1.06074e-50	1.09647e-52	0.148099	15.2765	2.26243	733.876	OAF	4.798
IGFBP2	5.9393e-10	6.32989e-11	0.346104	-6.53573	-2.26204	163.919	IGFBP2	4.7967
LXN	3.86789e-18	1.99219e-19	0.250337	9.0137	2.25646	49.5829	LXN	4.77819
KRT24	7.06331e-05	1.46906e-05	0.516919	-4.33328	-2.23995	772.735	KRT19	4.72382
KCNMB4	7.31774e-15	4.76025e-16	0.275449	-8.11746	-2.23594	49.0023	KCNMB4	4.71071
GATA6	6.10414e-30	1.52304e-31	0.190494	11.6849	2.2259	83.0536	GATA6	4.67802
GDF7	3.28485e-34	6.67391e-36	0.177596	-12.5089	-2.22153	100.362	GDF6	4.66386
LOC112532339	3.37042e-78	1.44163e-80	0.116439	-19.0088	-2.21338	462.369	KIT	4.63759
BCL11A	3.56332e-08	4.64228e-09	0.376361	-5.85951	-2.20529	33.7267	BCL11A	4.61168
SCAMP5	5.93636e-16	3.5101e-17	0.260419	8.4282	2.19486	46.0635	SCAMP5	4.57846
RUNX3	4.4655e-51	4.53633e-53	0.142813	-15.3339	-2.18989	254.929	RUNX3	4.5627
C1QTNF3	4.89303e-07	7.43852e-08	0.405928	5.38024	2.18399	126.96	C1QTNF3	4.54409
BDKRB2	5.09317e-62	3.17699e-64	0.129063	16.9205	2.18382	699.682	BDKRB2	4.54354
BCL2L11	1.10582e-12	8.65181e-14	0.292285	7.46001	2.18045	46.2475	BCL2L11	4.53295
B4GALNT4	2.15438e-17	1.15955e-18	0.246508	-8.81855	-2.17384	51.5716	B4GALNT4	4.51224
TIPARP	1.50968e-94	3.49774e-97	0.10363	-20.9203	-2.16796	731.489	TIPARP	4.49389
LOC107051951	1.11324e-30	2.71811e-32	0.181505	11.8304	2.14728	4414.32	NEAT1	4.42991
CHRD	4.03773e-07	6.05912e-08	0.395482	-5.41705	-2.14234	28.9669	CHRD	4.41478
ADRA1B	1.70246e-06	2.79444e-07	0.416989	-5.13681	-2.14199	32.7184	ADRA1B	4.41371
TRPC6	0.000274611	6.29388e-05	0.532683	4.00151	2.13154	14.096	TRPC6	4.38185
GABRA5	3.58486e-10	3.67366e-11	0.321183	-6.61668	-2.12516	27.3654	GABRA5	4.36252
IGDCC4	5.81845e-21	2.47836e-22	0.21826	-9.71998	-2.12148	61.3832	IGDCC4	4.35141
CLIC3	2.24412e-12	1.79578e-13	0.287373	7.36318	2.11598	173.231	CLIC3	4.33483
AKAP6	6.12222e-12	5.08457e-13	0.292147	-7.22302	-2.11018	250.748	AKAP6	4.31746
PLXDC2	3.0276e-10	3.05404e-11	0.317127	6.64394	2.10697	56.6068	PLXDC2	4.30787
C9ORF58	0.0421463	0.0170283	0.881671	2.3861	2.10375	36.7439	AIF1L	4.29826
SERINC2	8.65856e-25	2.85481e-26	0.197987	10.604	2.09945	463.665	SERINC2	4.28547
FMOD	8.59328e-08	1.18079e-08	0.366647	5.70248	2.09079	548.585	FMOD	4.25982
KCND3	1.19044e-26	3.56431e-28	0.189827	-11.0063	-2.08928	306.958	KCND3	4.25537
CFH	2.47968e-13	1.84286e-14	0.271179	7.66114	2.07754	499.158	CFH	4.22087
WISP2	0.000126896	2.76814e-05	0.494559	4.19175	2.07307	752.329	CCN5	4.20781
MPP4	5.35299e-05	1.09903e-05	0.469474	-4.39671	-2.06414	11.8755	MPP4	4.18185
PRKG2	1.74534e-19	8.11857e-21	0.220222	9.3581	2.06086	146.611	PRKG2	4.17234
ECM2	1.79389e-31	4.09228e-33	0.171726	11.9883	2.0587	262.233	ECM2	4.1661
KCNJ6	3.01342e-05	5.88613e-06	0.452024	-4.53044	-2.04787	12.3161	KCNJ6	4.13495
CD82	2.62175e-07	3.8595e-08	0.371444	5.49716	2.04189	188.961	CD82	4.11784
HTR2C	0.000756648	0.000189196	0.545463	3.73302	2.03623	19.3977	HTR2A	4.10171
LOC124417085	0.000488847	0.000117703	0.525212	3.85086	2.02252	9.25302	ESR1	4.06292
MGST1	7.46093e-70	3.98909e-72	0.111867	17.9603	2.00915	1415.26	MGST1	4.02546
CPZ	1.29148e-24	4.28115e-26	0.189957	10.5661	2.00709	675.127	CPZ	4.01971
KBTBD8	0.000206089	4.62791e-05	0.491273	4.07366	2.00128	13.6131	KBTBD8	4.00355
AOX2	4.529e-13	3.43045e-14	0.263598	7.58095	1.99832	1006.04	AOX1	3.99535
CDCP1	7.32997e-11	6.8845e-12	0.28956	6.86003	1.98639	54.8755	CDCP1	3.96245
ERG	0.000116023	2.51854e-05	0.471365	4.21313	1.98592	13.7033	ERG	3.96116
CYTL1	5.43922e-10	5.71937e-11	0.302977	-6.55089	-1.98477	35.8678	CYTL1	3.95799
BTG1L	0.0182628	0.00634691	0.726638	2.7293	1.98321	291.184	BTG2	3.95372
BCL11B	0.00128986	0.000338076	0.551094	3.58423	1.97525	8.38218	BCL11B	3.93196
SCIN	2.63484e-09	3.0523e-10	0.312733	-6.2961	-1.969	28.5274	SCIN	3.91495
DAPK1	2.84828e-40	4.16253e-42	0.144624	13.5972	1.96647	183.129	DAPK1	3.90811
LOC107051774	4.39965e-17	2.3837e-18	0.224352	8.73748	1.96027	64.2128	TMEM154	3.89134
B3GALT2	3.17036e-46	3.61617e-48	0.133865	-14.5828	-1.95213	276.178	B3GALT2	3.86945
TXNIP	0.00264697	0.000734981	0.576677	3.37619	1.94697	2884.32	TXNIP	3.85564
SUSD5	6.65701e-07	1.03337e-07	0.365802	-5.32076	-1.94634	18.5147	SUSD5	3.85396
LOC425662	6.90343e-44	8.98147e-46	0.13687	14.2014	1.94374	389.716	SELENBP1	3.84702
VEGFRKDRL	9.43298e-12	7.96869e-13	0.269782	7.16169	1.93209	223.874	FLT1	3.81609
LOC768760	1.58408e-06	2.5832e-07	0.374958	-5.15157	-1.93162	39.5619	PCDH10	3.81484
CXCL12	2.8135e-32	6.21769e-34	0.158739	12.1434	1.92763	8293.37	CXCL12	3.80431
COBLL1	1.18925e-14	7.9693e-16	0.238607	8.05467	1.9219	123.538	COBLL1	3.78923
THSD1	1.94481e-07	2.81098e-08	0.344452	5.55282	1.91268	208.265	THSD1	3.76508
LOC121107282	1.38287e-34	2.78496e-36	0.15116	12.5781	1.90131	294.66	TNFRSF21	3.73551
GAA2	4.3357e-20	1.92406e-21	0.199858	9.50905	1.90046	955.438	GAA	3.73332
PTPN3	0.00274313	0.000764616	0.564236	-3.3653	-1.89882	8.91533	PTPN3	3.72909
RNF180	0.000568328	0.000138765	0.496516	3.81036	1.8919	9.8371	RNF180	3.71125
TMEM51	7.9578e-06	1.4381e-06	0.391916	4.81965	1.8889	16.0002	TMEM51	3.70353
AHRR	2.16099e-19	1.0129e-20	0.202111	-9.33469	-1.88664	834.259	AHRR	3.69773
SLC1A1	1.59427e-22	5.90997e-24	0.186787	10.0934	1.88531	407.816	SLC1A1	3.69432
USP2	9.70019e-05	2.06589e-05	0.442724	4.25765	1.88496	12.2171	USP2	3.69343
PALM	1.13787e-29	2.87966e-31	0.161797	11.6306	1.8818	299.017	PALM	3.68534
FLRT3	1.33616e-17	7.12016e-19	0.212013	8.873	1.88119	79.8057	FLRT3	3.68379
RCAN2	1.24151e-10	1.2081e-11	0.276795	-6.77924	-1.87646	682.633	RCAN2	3.67173
MBP	1.5944e-32	3.49511e-34	0.153926	12.1904	1.87642	134.873	MBP	3.67163
RBM47	4.76684e-05	9.69339e-06	0.419343	4.4239	1.85513	25.1107	RBM47	3.61785
ATOH8	4.17929e-40	6.18216e-42	0.136458	13.5682	1.85149	611.505	ATOH8	3.60872
HTRA3	1.79403e-17	9.62398e-19	0.208578	8.83939	1.8437	804.891	HTRA3	3.58929
LOC107051761	7.3207e-12	6.13212e-13	0.25586	-7.19751	-1.84156	199.327	DKK2	3.58397
FMNL1	7.10626e-05	1.48306e-05	0.425109	4.33119	1.84123	29.8733	FMNL1	3.58315
SLC16A4	5.64347e-07	8.64977e-08	0.343266	5.35302	1.83751	149.761	SLC16A4	3.57393
NDRG4	2.01651e-22	7.58303e-24	0.182372	-10.0689	-1.83629	117.49	NDRG4	3.5709
GALNT12	2.63696e-40	3.80669e-42	0.134548	13.6037	1.83035	264.48	GALNT12	3.55623
PENK	3.41043e-08	4.43703e-09	0.311828	5.86702	1.8295	26.6903	PENK	3.55413
NFIA	2.57829e-37	4.36531e-39	0.139817	13.0786	1.82861	161.421	NFIA	3.55194
KLF5	3.0929e-18	1.57649e-19	0.201774	-9.03932	-1.8239	67.5466	KLF5	3.54037
AKAP12	2.01789e-57	1.58238e-59	0.112094	16.2711	1.82389	3946.76	AKAP12	3.54035
BMP8A	1.65792e-06	2.70952e-07	0.353688	5.14261	1.81888	31.3511	BMP8A	3.52807
IL17D	0.000255784	5.81224e-05	0.452094	-4.02031	-1.81756	11.3805	IL17D	3.52483
THBS1	8.6773e-34	1.79392e-35	0.146016	-12.4301	-1.815	105679	THBS1	3.51859
COL8A1	7.57263e-26	2.33482e-27	0.164543	-10.8356	-1.78292	12356.2	COL8A1	3.44121
CASP10	7.51594e-18	3.95153e-19	0.19904	8.93831	1.77908	68.6388	CASP10	3.43207
TGM2	1.18651e-57	8.66988e-60	0.109017	16.3079	1.77783	720.226	TGM2	3.42911
SMPDL3A	3.60916e-25	1.15781e-26	0.166325	10.688	1.77769	143.511	SMPDL3A	3.42876
SMO	4.49202e-16	2.61787e-17	0.209846	-8.46246	-1.77582	100.389	SMO	3.42432
LOC101748207	2.34708e-16	1.33019e-17	0.207732	-8.54104	-1.77425	2536.64	SSC5D	3.4206
DKK3	1.10403e-157	5.90288e-161	0.0654883	-27.0339	-1.77041	7682.25	DKK3	3.4115
TMEM130	4.06773e-15	2.59534e-16	0.215496	8.19078	1.76508	91.4011	TMEM130	3.39894
MEST	1.08475e-34	2.12658e-36	0.13969	-12.5994	-1.76002	737.796	MEST	3.38703
TGFBI	2.23437e-08	2.84323e-09	0.295731	-5.9404	-1.75676	44052.1	TGFBI	3.37939
SYTL2	4.83757e-23	1.73294e-24	0.171911	-10.2131	-1.75574	383.346	SYTL2	3.377
SERPINB12	3.25699e-06	5.56085e-07	0.35066	5.00588	1.75536	61.1506	SERPINB9	3.3761
SEMA5A	9.35448e-15	6.18519e-16	0.216625	-8.08561	-1.75154	2606.22	SEMA5A	3.36718
PDGFD	2.13968e-10	2.12023e-11	0.260834	6.69749	1.74694	663.46	PDGFD	3.35645
LOC121111956	2.66397e-15	1.65697e-16	0.211803	8.24461	1.74624	315.358	SOX4	3.35482
SIM1	1.14664e-16	6.39632e-18	0.202023	-8.62523	-1.7425	93.0989	SIM1	3.34614
RRP7A	6.33734e-44	8.01909e-46	0.122225	-14.2093	-1.73673	257.2	RRP7A	3.33279
PPP4R4	0.000499308	0.000120578	0.448753	3.84495	1.72543	12.8902	PPP4R4	3.30679
HNMT	8.81138e-14	6.2658e-15	0.220704	7.79848	1.72116	130.88	HNMT	3.29701
SEPTIN4	3.78608e-05	7.53033e-06	0.383309	-4.47812	-1.7165	20.7286	SEPTIN4	3.28639
JCHAIN	0.000846437	0.000213457	0.463006	3.70253	1.7143	18.0706	JCHAIN	3.28136
ATP6AP1L	1.52028e-09	1.68528e-10	0.26779	6.38758	1.71053	34.5726	ATP6AP1L	3.27282
PNPLA4	8.82754e-15	5.78958e-16	0.211273	8.09366	1.70997	91.2462	PNPLA4	3.27155
ESYT3	7.38892e-06	1.33003e-06	0.353013	4.83521	1.70689	26.7255	ESYT3	3.26457
PIANP	2.95967e-24	1.00748e-25	0.162635	-10.4855	-1.70531	115.866	PIANP	3.26098
MFGE8	1.53738e-25	4.84971e-27	0.157687	10.7685	1.69805	10546.5	MFGE8	3.24463
IL20RB	4.70036e-20	2.10264e-21	0.178243	9.49981	1.69328	262.193	IL20RB	3.23391
NES	8.43116e-31	2.02853e-32	0.14273	-11.8549	-1.69206	248.821	NES	3.23118
WLS	4.15421e-10	4.31635e-11	0.256028	6.59279	1.68794	434.947	WLS	3.22196
FOXC2	1.33669e-06	2.14643e-07	0.324567	-5.18619	-1.68326	58.2316	FOXC2	3.21154
KCNJ15	4.34037e-06	7.54208e-07	0.339594	-4.94686	-1.67992	38.3819	KCNJ15	3.20411
ATP7B	3.03383e-10	3.06573e-11	0.252654	-6.64338	-1.67847	44.7891	ATP7B	3.20089
OSBP2	3.00718e-08	3.86951e-09	0.284509	-5.88968	-1.67567	31.5055	OSBP2	3.19467
ASPHD1	4.16464e-07	6.27182e-08	0.308783	-5.41087	-1.67079	24.5841	ASPHD2	3.18388
SIPA1L2	1.01558e-37	1.66517e-39	0.126654	-13.1516	-1.66571	402.362	SIPA1L2	3.17269
NTN3	7.27136e-07	1.13781e-07	0.313812	-5.30321	-1.66421	133.702	NTN1	3.1694
NEDD9	1.42498e-55	1.19362e-57	0.103873	-16.0042	-1.66241	415.147	NEDD9	3.16544
MED12L	0.00102476	0.000262627	0.455078	3.64962	1.66086	11.4327	MED12L	3.16205
NEFH	2.0191e-05	3.83956e-06	0.359224	-4.61988	-1.65957	21.0518	NEFH	3.15923
STC2	1.42043e-08	1.77458e-09	0.27559	-6.0172	-1.65828	2874.93	STC2	3.15641
LOC101747522	1.45485e-24	4.87457e-26	0.15694	-10.5539	-1.65633	829.848	COL18A1	3.15213
BHLHE40	5.63725e-29	1.48692e-30	0.144072	11.4897	1.65534	406.32	BHLHE40	3.14997
NTM	5.72822e-23	2.0622e-24	0.162157	-10.1962	-1.65338	160.567	NTM	3.14569
COL14A1	0.0246942	0.00904413	0.632551	2.61038	1.6512	305.259	COL14A1	3.14095
LSAMP	1.6995e-12	1.34179e-13	0.222843	7.40197	1.64948	604.74	LSAMP	3.1372
PROSER2	1.11305e-07	1.55919e-08	0.289932	5.65492	1.63954	35.4295	PROSER2	3.11566
ADARB1	2.09854e-13	1.54838e-14	0.213297	7.68347	1.63886	662.442	ADARB1	3.1142
FNDC5	0.0110015	0.00355671	0.561843	2.91502	1.63778	28.7361	FNDC5	3.11187
FOXP2	5.8862e-14	4.11226e-15	0.208384	7.85146	1.63612	104.606	FOXP2	3.10829
SLC29A1	1.01504e-12	7.9054e-14	0.218257	7.47189	1.63079	149.62	SLC29A1	3.09683
SHF	1.39855e-07	1.98903e-08	0.289674	-5.61295	-1.62592	32.3705	SHF	3.0864
DNAH7	0.00330199	0.000937455	0.491263	3.30865	1.62542	10.1492	DNAH7	3.08532
PAX6	2.90201e-07	4.29793e-08	0.296609	5.47815	1.62487	27.7741	PAX6	3.08414
DCHS1	1.305e-14	8.76824e-16	0.201648	-8.04298	-1.62185	751.262	DCHS1	3.0777
ITGA6	6.67764e-16	3.98683e-17	0.192348	8.41329	1.61828	536.229	ITGA6	3.07008
FGF7	6.86016e-61	4.40146e-63	0.0963754	16.765	1.61573	1896.44	FGF7	3.06467
EVI2B	0.000147583	3.23783e-05	0.386666	4.15606	1.60701	28.5976	EVI2B	3.0462
CHST11	3.62918e-28	1.009e-29	0.141715	11.323	1.60465	203.488	CHST11	3.04122
ARRDC4	1.6424e-07	2.34755e-08	0.286305	5.58422	1.59879	213.143	ARRDC4	3.02889
LOC121109720	4.36899e-06	7.60738e-07	0.322928	-4.94518	-1.59694	30.3564	ELOVL2	3.025
ANK2	1.36698e-10	1.3375e-11	0.235142	6.76452	1.59062	645.234	ANK2	3.0118
LOC112530140	4.9709e-13	3.78288e-14	0.209277	7.56825	1.58386	133.032	FOXL1	2.99771
DNALI1	4.53909e-11	4.09335e-12	0.228016	-6.93392	-1.58105	43.9233	DNALI1	2.99187
CYP3A4	7.68268e-07	1.20628e-07	0.297831	5.29254	1.57629	26.9424	CYP3A5	2.98201
NCAM2	6.69572e-09	8.15038e-10	0.256189	-6.14197	-1.57351	38.2033	NCAM2	2.97627
SMAD7	6.13923e-11	5.67859e-12	0.228396	6.88749	1.57307	229.939	SMAD7	2.97538
LY75	0.00550026	0.00165959	0.500022	-3.14523	-1.57268	8.5694	LY75	2.97457
CDC42EP3	4.99666e-14	3.46409e-15	0.199707	-7.87294	-1.57228	4905.73	CDC42EP3	2.97374
DBNDD1	1.4673e-06	2.37969e-07	0.301421	-5.16693	-1.55742	31.0481	DBNDD1	2.94328
ST8SIA2	4.23294e-16	2.45935e-17	0.18386	-8.46974	-1.55725	71.8007	ST8SIA2	2.94292
LOXL3	3.83931e-29	9.98999e-31	0.135131	-11.524	-1.55725	312.573	LOXL3	2.94291
ATP8B1	1.61216e-14	1.08608e-15	0.194131	-8.01672	-1.5563	1304.1	ATP8B1	2.94098
SCARA3	1.80497e-76	8.04213e-79	0.0827814	-18.7967	-1.55601	1674.7	SCARA3	2.9404
TFPI2	0.0144789	0.00486156	0.552069	2.81607	1.55466	523.134	TFPI2	2.93765
LOC107051798	0.00011944	2.59699e-05	0.368143	4.2062	1.54848	19.0127	HOXA5	2.9251
ZFPM2	5.20396e-24	1.78999e-25	0.148444	10.431	1.54842	166.613	ZFPM2	2.92496
CDH13	9.20056e-53	9.18253e-55	0.0991656	-15.5852	-1.54551	1400.31	CDH13	2.91908
45719	1.41841e-06	2.29534e-07	0.298407	5.17368	1.54386	69.3658	MARCHF3	2.91574
HOXB4	4.96928e-14	3.43625e-15	0.195863	-7.87395	-1.54221	87.5995	HOXB4	2.91241
STAMBPL1	4.74281e-07	7.2017e-08	0.285618	5.38606	1.53836	189.937	STAMBPL1	2.90464
CFAP70	0.00177182	0.000474613	0.439985	3.49469	1.53761	11.7625	CFAP70	2.90314
MEX3A	1.27606e-10	1.24399e-11	0.226803	-6.77501	-1.53659	54.1002	MEX3A	2.90108
ATP2B1	8.90489e-34	1.85684e-35	0.123622	12.4274	1.53629	1614.39	ATP2B1	2.90048
NINJ1	3.6209e-09	4.27848e-10	0.24605	6.24351	1.53622	188.571	NINJ1	2.90034
TNFRSF19	3.35827e-39	5.32678e-41	0.114525	-13.4094	-1.53571	492.727	TNFRSF19	2.89932
PDLIM5	7.53703e-53	7.38793e-55	0.0981946	15.5991	1.53174	720.86	PDLIM5	2.89135
KALRN	7.70252e-08	1.0529e-08	0.266642	-5.72198	-1.52572	50.9116	KALRN	2.87931
GSG1	2.80635e-06	4.73143e-07	0.302641	-5.0369	-1.52437	26.7637	GSG1	2.87661
BAIAP2L2	8.6577e-05	1.82844e-05	0.355576	4.28487	1.5236	25.9476	BAIAP2L2	2.87507
ITGA7	1.49335e-18	7.3989e-20	0.166841	9.12165	1.52187	280.629	ITGA7	2.87162
GNAZ	1.0344e-05	1.90252e-06	0.318399	-4.76351	-1.5167	26.0436	GNAZ	2.86136
FGFR2	1.00627e-10	9.6843e-12	0.222382	-6.81112	-1.51467	50.5121	FGFR2	2.85734
ITGB8	3.50584e-29	9.05984e-31	0.131245	-11.5324	-1.51357	369.017	ITGB8	2.85515
TEK	4.59247e-23	1.63695e-24	0.147431	10.2186	1.50654	159.41	TEK	2.84128
GFRA1	6.13422e-19	2.94084e-20	0.163208	-9.22109	-1.50496	1059.47	GFRA1	2.83816
SRPX2	6.21352e-11	5.75839e-12	0.217924	-6.8855	-1.50051	267.792	SRPX2	2.82944
PTGFRN	4.08327e-12	3.36937e-13	0.205515	-7.27875	-1.4959	436.971	PTGFRN	2.82039
CASS4	2.118e-09	2.4045e-10	0.235551	6.33299	1.49174	77.0059	CASS4	2.81228
MXRA5	4.47217e-08	5.92198e-09	0.255237	-5.81895	-1.48521	6955.23	MXRA5	2.79958
AOPEP	4.49718e-14	3.10178e-15	0.188303	-7.88674	-1.4851	282.94	AOPEP	2.79937
LOC121111054	0.000273929	6.27338e-05	0.371048	4.00228	1.48504	15.8366	LOC105371224	2.79925
TCN2	1.15328e-11	9.88641e-13	0.207345	7.13208	1.4788	57.9369	TCN2	2.78717
NTN4L	1.05121e-38	1.68614e-40	0.110926	-13.3237	-1.47795	575.3	NTN4	2.78552
STS	8.98342e-26	2.7858e-27	0.13655	10.8194	1.47739	1163.46	STS	2.78444
ZIC4	7.5683e-13	5.84045e-14	0.196263	-7.51161	-1.47425	70.6054	ZIC4	2.7784
C11orf87	5.82467e-37	1.00694e-38	0.112946	-13.0149	-1.46998	516.213	C11orf87	2.77017
BHLHE41	5.44664e-14	3.79547e-15	0.186002	7.8615	1.46225	72.5886	BHLHE41	2.75538
CDH6	9.2681e-07	1.46843e-07	0.278056	5.25648	1.46159	319.025	CDH6	2.75412
MAN1C1	5.94209e-13	4.54314e-14	0.193287	7.54442	1.45824	141.722	MAN1C1	2.74773
SAMD3	0.000386592	9.08777e-05	0.372044	3.91374	1.45608	16.1133	SAMD3	2.74363
LOC428702	4.95973e-05	1.01298e-05	0.329814	4.41438	1.45592	25.7494	GJA3	2.74332
RPS6KA1	0.0219159	0.00783912	0.545666	2.65892	1.45088	15.6592	RPS6KA1	2.73376
ADRA2C	0.000876658	0.00022186	0.392352	3.69273	1.44885	16.0077	ADRA2C	2.7299
NGF	7.94842e-37	1.40241e-38	0.111487	-12.9896	-1.44817	415.652	NGF	2.72862
ADAM12	0.015082	0.00509632	0.516459	-2.80088	-1.44654	3284.49	ADAM12	2.72554
KCNQ5	2.90433e-08	3.73199e-09	0.244739	-5.89565	-1.4429	465.762	KCNQ5	2.71866
GAD1	0.00423234	0.00124157	0.445937	3.22916	1.44	13.9817	GAD1	2.71321
CORO2B	3.31299e-09	3.89104e-10	0.229631	6.25834	1.43711	164.049	CORO2B	2.70778
HSPA4L	3.04795e-10	3.09087e-11	0.215729	6.64218	1.43291	120.485	HSPA4L	2.6999
LRRC32	5.24838e-21	2.21683e-22	0.147157	9.73133	1.43204	991.48	LRRC32	2.69827
EFCAB4B	0.000363353	8.50263e-05	0.364377	3.92977	1.43192	16.9513	CRACR2A	2.69805
TNNT1	0.046329	0.0190844	0.608108	2.34388	1.42533	17.7486	TNNT1	2.68576
HSBP1L1	8.55686e-11	8.12833e-12	0.208414	6.83627	1.42477	71.1315	HSBP1L1	2.68472
STRIP2	0.0282681	0.01061	0.555963	2.55529	1.42065	38.7652	STRIP2	2.67705
PLEKHG3	1.17642e-18	5.72379e-20	0.155024	9.14942	1.41838	135.861	PLEKHG3	2.67286
MAP2K6	0.00341292	0.000972599	0.429232	-3.29834	-1.41575	56.819	MAP2K6	2.66798
DMGDH	8.55373e-06	1.5519e-06	0.294349	4.80443	1.41418	26.6922	DMGDH	2.66508
MARVELD2	0.00230069	0.000631039	0.412658	3.41791	1.41043	13.337	MARVELD2	2.65816
LRP5	1.4491e-24	4.82946e-26	0.13338	-10.5547	-1.40779	693.631	LRP5	2.65331
SAT1	2.7866e-08	3.57575e-09	0.237761	5.90271	1.40344	295.868	SAT1	2.64531
ACSL5	5.09216e-11	4.63749e-12	0.202784	6.91625	1.40251	74.359	ACSL5	2.64361
HUNK	2.93948e-05	5.7227e-06	0.309157	-4.53638	-1.40245	206.164	HUNK	2.64351
RGS2	0.00524984	0.00157561	0.44281	3.16039	1.39945	18.4735	RGS2	2.63801
COL15A1	0.000607007	0.00014875	0.368786	-3.79315	-1.39886	589.692	COL15A1	2.63693
DSCC1	2.80091e-07	4.1432e-08	0.254473	5.48464	1.39569	40.2487	DSCC1	2.63115
SYPL2	0.0059523	0.00181267	0.44709	3.11932	1.39462	18.1256	SYPL2	2.62919
NXPH3	0.000580078	0.000141737	0.364861	3.80512	1.38834	20.4546	NXPH3	2.61777
RBM44	0.0270648	0.0100812	0.539515	2.57303	1.38819	12.6134	RAMP1	2.6175
MT3	8.6577e-05	1.82737e-05	0.323914	4.285	1.38797	1156.18	MT2A	2.6171
NQO2	2.89188e-21	1.19571e-22	0.141532	9.79392	1.38615	152.733	NQO2	2.61381
GRIK2	4.96638e-07	7.55888e-08	0.257705	5.37735	1.38577	78.3316	GRIK2	2.61312
LRCH2	1.91185e-08	2.4158e-09	0.232035	5.96705	1.38457	63.0267	LRCH2	2.61093
CTSC	3.15631e-10	3.212e-11	0.208382	-6.63651	-1.38293	1637.9	CTSC	2.60798
PXK	5.79235e-10	6.15263e-11	0.211314	-6.53998	-1.38199	1208.09	PXK	2.60628
EIF4EBP1	1.43409e-05	2.68109e-06	0.29426	-4.69385	-1.38121	601.599	EIF4EBP1	2.60487
CCDC36	1.38914e-06	2.23807e-07	0.265839	5.17839	1.37662	32.8693	IHO1	2.59659
LOC124416941	4.94652e-11	4.48722e-12	0.198766	-6.92092	-1.37564	79.9024	NEDD4L	2.59483
SLC4A11	0.000219043	4.93051e-05	0.338777	4.0589	1.37506	88.7216	SLC4A11	2.59379
ACACB	9.41923e-08	1.301e-08	0.241678	5.68593	1.37417	85.5236	ACACB	2.59218
PLPP7	6.13105e-08	8.2607e-09	0.237716	5.76305	1.36997	41.5871	PLPP7	2.58465
FADS2	3.4593e-12	2.836e-13	0.187111	7.30196	1.36628	1319.21	FADS2	2.57804
SELPLG	5.82832e-08	7.83203e-09	0.236522	-5.77203	-1.36521	113.653	SELPLG	2.57614
EHD3	4.68466e-15	3.00566e-16	0.166966	-8.1731	-1.36463	410.507	EHD3	2.5751
CPXM2	6.4433e-44	8.268e-46	0.0959037	-14.2072	-1.36252	1313.72	CPXM2	2.57134
EPHB2	3.38629e-05	6.66879e-06	0.302265	4.50399	1.3614	164.148	EPHB2	2.56934
DIRAS1	4.59358e-19	2.18586e-20	0.147045	-9.25285	-1.36058	294.689	DIRAS1	2.56789
PLCL1	9.28471e-08	1.28071e-08	0.23916	5.68862	1.36049	62.9648	PLCL1	2.56772
LOC112531945	7.11978e-07	1.11028e-07	0.255727	5.30768	1.35732	101.999	NR4A3	2.56208
PLCL2	1.45094e-13	1.05504e-14	0.17509	7.73244	1.35387	82.471	PLCL2	2.55597
GINS4	2.81662e-06	4.75376e-07	0.268637	5.03599	1.35285	135.254	GINS4	2.55417
COL8A2	3.25033e-16	1.87107e-17	0.158846	-8.50153	-1.35043	628.78	COL8A2	2.54988
E2F7	0.00449241	0.00132747	0.419768	3.20997	1.34744	104.532	E2F7	2.54461
OPN3	1.07476e-10	1.03626e-11	0.197921	-6.80137	-1.34614	62.0773	OPN3	2.5423
KIAA1462	5.01624e-35	9.7446e-37	0.106154	-12.6608	-1.344	1768.29	JCAD	2.53854
GUCY1B3	1.53308e-18	7.62303e-20	0.14739	9.11842	1.34396	145.333	GUCY1B1	2.53847
TLR3	1.0709e-07	1.4906e-08	0.237102	5.66264	1.34262	50.8071	TLR3	2.53612
PLXNB3	2.97019e-28	8.15201e-30	0.117833	11.3417	1.33643	579.255	PLXNB1	2.52525
RASL11AL	0.00096115	0.000245469	0.364423	3.66694	1.33632	22.9678	RASL11A	2.52506
GAS7	1.57734e-27	4.55408e-29	0.119298	11.1902	1.33497	602.05	GAS7	2.5227
CHDH	0.000826167	0.000208051	0.359537	-3.70903	-1.33353	28.1334	CHDH	2.52019
PCSK9	0.00353458	0.00101168	0.403469	-3.28726	-1.32631	14.8914	PCSK9	2.5076
SLC7A11	2.72819e-15	1.70178e-16	0.16027	-8.24142	-1.32085	1053.07	SLC7A11	2.49813
PROS1	1.9316e-12	1.53881e-13	0.178399	7.38376	1.31725	263.256	PROS1	2.49191
GABBR2	4.21831e-27	1.23294e-28	0.118503	11.1015	1.31556	557.965	GABBR2	2.489
SLC13A3	2.42983e-05	4.69423e-06	0.287018	4.57801	1.31397	35.3775	SLC13A3	2.48625
MYH10	0.0449012	0.0183894	0.55654	2.35768	1.31215	3213.36	MYH10	2.4831
ARVCF	7.1039e-05	1.48059e-05	0.302087	4.33156	1.30851	52.3755	ARVCF	2.47685
SEMA7A	4.10605e-07	6.17627e-08	0.24158	5.41362	1.30782	795.463	SEMA7A	2.47568
SOX13	1.17814e-09	1.29971e-10	0.202658	6.42721	1.30252	125.839	SOX13	2.4666
ST6GAL1	0.00401235	0.00116702	0.401109	3.24682	1.30233	14.4311	ST6GAL1	2.46627
CREG1	6.63677e-09	8.0668e-10	0.211815	6.14361	1.30131	467.243	CREG1	2.46453
GRAMD3	9.16845e-36	1.69937e-37	0.101551	12.7972	1.29957	546.605	GRAMD2B	2.46156
BEND6	3.83779e-15	2.4418e-16	0.15824	-8.19812	-1.29727	269.247	BEND6	2.45764
ACSS3	3.61033e-11	3.21719e-12	0.185736	6.96789	1.29419	116.022	ACSS3	2.45239
MANSC1	2.90887e-13	2.17737e-14	0.169338	7.63969	1.29369	115.233	MANSC1	2.45154
PRDM2	1.57652e-21	6.37801e-23	0.131198	-9.85724	-1.29325	888.699	PRDM2	2.4508
SLC6A17	0.017369	0.00599845	0.469286	2.74787	1.28954	49.8737	SLC6A17	2.44449
MX1	5.67235e-09	6.85413e-10	0.208835	6.16942	1.28839	73.0117	MX2	2.44256
ITGA3	0.000205696	4.61541e-05	0.31621	4.07429	1.28833	1532.78	ITGA3	2.44246
PGD	2.2872e-10	2.28271e-11	0.191918	6.68669	1.28329	1458.5	PGD	2.43394
NDNF	5.19191e-53	4.90414e-55	0.0819983	-15.6252	-1.28124	1150.69	NDNF	2.43048
SULF2	3.86512e-06	6.66803e-07	0.257743	-4.97079	-1.28119	928.335	SULF2	2.43039
FAM20A	3.71628e-25	1.1988e-26	0.119365	10.6848	1.2754	1182.15	FAM20A	2.42065
TRABD2A	0.00224879	0.000614799	0.371668	-3.425	-1.27296	19.405	TRABD2A	2.41658
MTCL1	4.09189e-10	4.2443e-11	0.192987	-6.59529	-1.2728	1352.11	MTCL1	2.41631
ADAM23	1.66626e-21	6.77076e-23	0.129085	9.85123	1.27164	178.897	ADAM23	2.41436
CLEC3B	0.0445739	0.0182156	0.536906	2.36121	1.26774	1070.39	CLEC3B	2.40785
PTGS2	0.0178474	0.00618981	0.461781	-2.73755	-1.26415	84.7367	PTGS2	2.40186
DMD	4.86383e-11	4.39487e-12	0.182311	-6.92386	-1.26229	79.0804	DMD	2.39877
EPHX1L	3.8034e-09	4.50768e-10	0.200627	6.23535	1.25098	1049.75	EPHX1	2.38003
NR1H3	9.46632e-06	1.72759e-06	0.261422	4.78293	1.25036	83.9045	NR1H3	2.37901
NTF3	1.77393e-18	8.91548e-20	0.136572	-9.10142	-1.243	167.212	NTF3	2.3669
ASAP3	3.84731e-22	1.46734e-23	0.124082	10.0037	1.24129	651.136	ASAP3	2.3641
CSMD2	6.31421e-19	3.03838e-20	0.134569	-9.2176	-1.24041	358.648	CSMD2	2.36265
LOC121109355	0.000498055	0.000120098	0.322249	3.84593	1.23935	66.8366	TUBA4A	2.36092
STK32B	6.63204e-14	4.6806e-15	0.156682	-7.83521	-1.22764	338.722	STK32B	2.34183
APPL2	7.22453e-13	5.56228e-14	0.163222	-7.51799	-1.2271	2206.2	APPL2	2.34096
SLC38A4	3.58326e-05	7.10957e-06	0.273147	4.49038	1.22653	65.5091	SLC38A4	2.34004
NACAD	8.005e-10	8.67411e-11	0.188658	-6.48842	-1.22409	264.922	NACAD	2.33609
BTBD19	0.000330298	7.66437e-05	0.309314	3.95466	1.22323	74.8882	BTBD19	2.33469
CSPG4	2.88772e-21	1.18885e-22	0.124627	-9.7945	-1.22066	957.997	CSPG4	2.33053
PLS3	5.37525e-10	5.64253e-11	0.185559	6.55291	1.21595	2381.06	PLS3	2.32294
ADAMTS7	4.6809e-20	2.08559e-21	0.126905	9.50066	1.20568	265.633	ADAMTS7	2.30646
GADD45B	4.79714e-18	2.47936e-19	0.133998	-8.98969	-1.2046	567.007	GADD45B	2.30473
NBL1	4.22699e-16	2.44835e-17	0.142181	-8.47026	-1.20431	1307.02	NBL1	2.30427
KLHL29	6.11177e-20	2.76669e-21	0.126991	9.47119	1.20276	181.228	KLHL29	2.30179
C4	4.64729e-08	6.187e-09	0.206831	5.81162	1.20202	60.4281	C4A	2.30062
PRPH2L	2.74841e-05	5.33909e-06	0.263404	4.551	1.19875	43.5092	PRPH2	2.29541
AADAT	8.97993e-09	1.10589e-09	0.196695	-6.09333	-1.19852	66.3641	AADAT	2.29505
SLC43A2	6.99971e-11	6.54936e-12	0.174505	6.86716	1.19835	209.877	SLC43A2	2.29477
TXLNB	0.0184978	0.00643846	0.438867	2.72457	1.19572	14.6793	TXLNB	2.2906
SPTLC3	0.00111784	0.000288276	0.32922	3.62561	1.19362	41.29	SPTLC3	2.28726
LOC101749058	0.00754573	0.00234132	0.392135	3.04313	1.19332	17.8911	EMC3-AS1	2.28678
EPHA4	7.54163e-09	9.23383e-10	0.194297	6.12212	1.18951	238.289	EPHA4	2.28075
ABLIM1	3.98546e-14	2.73463e-15	0.1499	7.90245	1.18458	119.874	ABLIM1	2.27297
TIMP3	7.28582e-41	1.03879e-42	0.0862292	13.6983	1.1812	9855.61	TIMP3	2.26765
TPST1	1.33855e-25	4.19862e-27	0.10942	10.7817	1.17974	527.588	TPST1	2.26536
PEX6	5.66514e-25	1.83756e-26	0.110791	10.6451	1.17938	292.449	PEX6	2.2648
LDB2	4.30654e-10	4.48998e-11	0.178931	6.58694	1.17861	276.439	LDB2	2.26358
SYNM	4.26561e-05	8.57532e-06	0.264662	4.45029	1.17782	120.487	SYNM	2.26235
TRPV2	7.64196e-07	1.19853e-07	0.221305	5.29372	1.17153	53.9011	TRPV1	2.2525
SERPING1	3.11035e-12	2.53329e-13	0.160033	7.31713	1.17099	4632.53	SERPING1	2.25165
CLU	5.69183e-09	6.88782e-10	0.18966	6.16864	1.16995	4691.79	CLU	2.25003
PPIL3	5.29153e-16	3.11211e-17	0.138524	-8.44228	-1.16946	129.72	PPIL3	2.24927
COL4A1	0.000777049	0.000195128	0.312517	3.72524	1.1642	2538.74	COL4A1	2.24109
DOK4	3.08498e-18	1.56695e-19	0.128405	9.03998	1.16078	329.146	DOK4	2.23578
CXorf57	0.00249972	0.000690977	0.341653	3.39313	1.15928	21.4827	RADX	2.23345
FDXR	7.39967e-05	1.54693e-05	0.267808	4.3219	1.15744	321.892	FDXR	2.23061
IRS2	9.82065e-22	3.90306e-23	0.116322	-9.90644	-1.15234	1027.12	IRS2	2.22274
SLC2A12	0.0236562	0.00857964	0.438195	2.62837	1.15174	21.8536	SLC2A12	2.22181
STEAP1	3.21947e-15	2.03692e-16	0.140022	-8.21989	-1.15096	134.963	STEAP1	2.22062
LITAF	2.18861e-39	3.40026e-41	0.0855415	13.4427	1.1499	654.244	LITAF	2.21899
TGFBR1	7.63832e-14	5.40441e-15	0.147086	-7.81712	-1.14979	1068.88	TGFBR1	2.21881
SNTB1	6.36708e-15	4.11914e-16	0.14116	-8.13501	-1.14833	211.361	SNTB1	2.21658
ZNF521	1.63285e-25	5.17996e-27	0.106597	-10.7624	-1.14724	515.548	ZNF521	2.2149
DISP2	1.40017e-05	2.61517e-06	0.242	4.69894	1.13714	44.3401	DISP2	2.19945
PCYOX1	4.76759e-26	1.45296e-27	0.104444	10.8789	1.13624	3019.51	PCYOX1	2.19807
SH3BGRL2	0.0140152	0.00468338	0.400991	2.82804	1.13402	17.0104	SH3BGRL2	2.19469
ARSB	2.299e-31	5.28552e-33	0.094654	11.9671	1.13273	1268.94	ARSB	2.19274
LOC124417960	3.04127e-07	4.52509e-08	0.206827	5.46903	1.13114	91.6202	TNIK	2.19032
TPD52L1	2.0141e-05	3.82647e-06	0.24476	4.62059	1.13094	161.576	TPD52L1	2.19001
CYR61	2.65113e-06	4.46029e-07	0.223529	-5.04818	-1.12841	12715.5	CCN1	2.18618
ACVR2A	0.00127109	0.000332102	0.314337	3.58888	1.12812	256.606	ACVR2A	2.18573
MELTF	2.65113e-06	4.45955e-07	0.223203	5.04822	1.12678	194.89	MELTF	2.1837
FZD5	0.000389618	9.16585e-05	0.286419	3.91167	1.12038	110.993	FZD5	2.17404
NUDT6	3.9334e-10	4.05888e-11	0.169582	-6.60191	-1.11957	233.867	NUDT6	2.17282
FUT8	3.87936e-38	6.2916e-40	0.0845098	13.225	1.11764	808.183	FUT8	2.16992
GPT2	4.62128e-08	6.12767e-09	0.192136	-5.81324	-1.11693	201.893	GPT2	2.16885
ABTB2	5.91267e-05	1.22131e-05	0.254818	4.37375	1.11451	180.482	ABTB2	2.16522
GDPD5	3.974e-10	4.10785e-11	0.168713	6.60013	1.11353	524.335	GDPD5	2.16374
ABCA7	9.68893e-05	2.06177e-05	0.259912	4.25809	1.10673	53.026	ABCA7	2.15357
GJC2	6.66089e-15	4.32109e-16	0.136119	-8.12921	-1.10654	435.791	GJC1	2.15328
FAM78A	0.00582257	0.00176929	0.353927	3.12645	1.10654	19.7272	FAM78A	2.15328
CHN1	7.09893e-07	1.10577e-07	0.207938	5.30842	1.10382	697.086	CHN1	2.14924
ARSI	4.3769e-05	8.81464e-06	0.248312	-4.44438	-1.10359	50.8639	ARSI	2.14889
NCALD	2.54009e-10	2.5487e-11	0.165169	6.67054	1.10177	118.071	NCALD	2.14618
C17orf58	7.0864e-06	1.26926e-06	0.227352	4.84451	1.10141	98.7833	C17orf58	2.14564
FGFRL1	6.86393e-21	2.93592e-22	0.113437	-9.70271	-1.10065	1107.79	FGFRL1	2.14451
CPM	2.44734e-07	3.57222e-08	0.199426	5.51079	1.09899	109.055	CPM	2.14205
RGS14	0.00360451	0.00103491	0.334534	3.28086	1.09756	18.8731	RGS14	2.13993
TMEM200A	1.55063e-27	4.44932e-29	0.0976396	11.1923	1.09281	519.847	TMEM200A	2.13289
XRRA1	2.52898e-20	1.10426e-21	0.114136	9.56665	1.0919	229.429	XRRA1	2.13155
TFPI	7.79293e-29	2.09719e-30	0.0952323	11.4599	1.09135	550.11	TFPI	2.13074
FES	2.01517e-09	2.26621e-10	0.17208	6.34212	1.09135	88.9024	FES	2.13074
S1PR1	1.65244e-13	1.2104e-14	0.14144	7.71494	1.0912	123.464	S1PR1	2.13051
MEF2C	1.34659e-07	1.91273e-08	0.193383	5.61971	1.08676	106.196	MEF2C	2.12396
SLC5A10	0.00700763	0.00216186	0.352683	3.06705	1.0817	23.5113	SLC5A10	2.11652
ALDH1L2	5.41431e-05	1.11451e-05	0.246122	-4.39367	-1.08138	2080.1	ALDH1L2	2.11606
SFR1	0.0220799	0.00791745	0.405624	2.65557	1.07716	18.5696	SFR1	2.10988
ENTPD7	4.59358e-19	2.18312e-20	0.116408	9.25298	1.07712	258.598	ENTPD7	2.10982
ADAMTS6	8.61344e-11	8.19742e-12	0.157174	-6.83505	-1.07429	184.038	ADAMTS6	2.10569
FGF1	0.0051199	0.00153205	0.338649	-3.16854	-1.07302	166.556	FGF1	2.10384
CAPS2	0.0205097	0.00726669	0.399298	2.68437	1.07186	16.1741	CAPS2	2.10214
TFAP2A	0.000246117	5.57941e-05	0.265739	4.02993	1.07091	34.5227	TFAP2A	2.10076
RHOJ	0.00281391	0.000787855	0.318979	3.35703	1.07082	203.486	RHOJ	2.10063
LOC121107129	7.86284e-07	1.23844e-07	0.202473	5.28773	1.07062	136.745	ERN1	2.10034
SLC38A1	0.000867771	0.000219301	0.289325	3.69568	1.06925	971.743	SLC38A1	2.09835
ANGPTL4	0.0106041	0.0034131	0.364309	2.92785	1.06664	124.644	ANGPTL4	2.09455
SPON2	7.12336e-08	9.68655e-09	0.185935	-5.73613	-1.06654	233.542	SPON2	2.09441
CHD7	0.0192434	0.00672564	0.393517	-2.71013	-1.06648	14.4001	CHD7	2.09432
GMPR2	3.58326e-05	7.102e-06	0.237235	4.49061	1.06533	50.0019	GMPR	2.09265
ADRA1D	0.000105849	2.2713e-05	0.250835	-4.2364	-1.06264	75.6651	ADRA1D	2.08875
PRKD1	4.42868e-22	1.70486e-23	0.106139	9.98889	1.06021	811.334	PRKD1	2.08523
PIK3C2B	2.50019e-05	4.83909e-06	0.231631	4.57165	1.05893	46.0918	PIK3C2B	2.08339
MFSD2B	0.0109148	0.00352481	0.362307	2.91783	1.05715	129.242	MFSD2B	2.08082
SYT14	3.22609e-05	6.33028e-06	0.233976	4.51505	1.05641	54.8384	SYT14	2.07975
AXIN2	1.11219e-05	2.0555e-06	0.222399	-4.74789	-1.05593	150.16	AXIN2	2.07905
ANK1	0.000347371	8.0853e-05	0.267211	3.94186	1.05331	75.0871	ANK1	2.07528
PDE7B	2.09451e-05	4.00162e-06	0.227223	-4.6113	-1.04779	203.087	PDE7B	2.06736
CBLB	8.51038e-15	5.56641e-16	0.129028	8.09845	1.04493	427.457	CBLB	2.06326
FAM19A5	3.32561e-41	4.68229e-43	0.0759491	-13.7561	-1.04476	919.486	TAFA5	2.06303
CYP2U1	0.000288909	6.63189e-05	0.261775	3.98912	1.04425	209.31	CYP2U1	2.06229
SOCS1L	0.0277667	0.0103773	0.40593	2.563	1.0404	14.3965	SOCS1	2.05679
MYO1E	1.13426e-21	4.52816e-23	0.104948	9.89158	1.0381	1324.83	MYO1E	2.05352
MAST4	6.49386e-14	4.57151e-15	0.131988	7.83817	1.03454	206.784	MAST4	2.04847
C4H4ORF32	7.6748e-05	1.61402e-05	0.239273	4.31252	1.03187	40.8117	FAM241A	2.04468
SLC19A1	1.12844e-09	1.24287e-10	0.160304	-6.434	-1.03139	162.471	SLC19A1	2.044
PLEKHO2	1.08084e-09	1.18659e-10	0.159952	6.44104	1.03026	1170.88	PLEKHO2	2.04239
SH3BP4	4.09104e-49	4.52048e-51	0.0685065	-15.0322	-1.0298	2523.33	SH3BP4	2.04174
PPP1R12B	0.00123213	0.000320824	0.28572	3.59788	1.02799	200.441	PPP1R12B	2.03918
CBS	0.016449	0.0056374	0.37128	-2.76816	-1.02776	294.639	LOC102724560	2.03886
FBXO32	2.37488e-07	3.45799e-08	0.185709	5.51651	1.02447	175.076	FBXO32	2.03421
TSPAN18	0.00324161	0.000918582	0.308668	-3.31434	-1.02303	374.835	TSPAN18	2.03219
LAMA2	1.60465e-13	1.17253e-14	0.132413	7.71899	1.02209	1252.24	LAMA2	2.03086
AK5	3.43332e-07	5.13376e-08	0.187651	-5.44661	-1.02206	636.785	AK5	2.03082
TGIF2	6.07938e-06	1.07698e-06	0.208088	-4.87703	-1.01485	83.6191	TGIF2	2.02069
PAG1	0.0142175	0.00475861	0.359401	2.82294	1.01457	64.2085	PAG1	2.0203
HOXA11	0.000267048	6.09198e-05	0.252932	-4.00922	-1.01406	44.7305	HOXA11	2.01959
KRT7	4.85885e-13	3.68895e-14	0.133844	7.57152	1.01341	514.601	KRT7	2.01867
ANGPT1	1.68605e-06	2.7585e-07	0.197174	5.13924	1.01333	570.527	ANGPT1	2.01856
GPC4	1.32017e-11	1.13642e-12	0.142142	7.11289	1.01104	252.041	GPC4	2.01537
CRIP1	1.91041e-22	7.11594e-24	0.100214	-10.0751	-1.00967	475.595	CRIP1	2.01345
TCTEX1D4	0.0135599	0.00448291	0.354786	2.84202	1.00831	34.2682	DYNLT4	2.01155
C1S	2.9399e-06	4.98802e-07	0.200234	5.02677	1.00653	7403.19	C1S	2.00908
PIK3IP1	7.13747e-10	7.67045e-11	0.154572	6.50693	1.00579	193.649	PIK3IP1	2.00804
SLC7A7	0.00302562	0.000852522	0.301497	3.33515	1.00554	25.9832	SLC7A7	2.00769
CARMIL1	4.70116e-06	8.20251e-07	0.20362	4.93049	1.00395	177.441	CARMIL1	2.00548
PTGS1	5.77367e-10	6.12249e-11	0.153038	6.54072	1.00098	449.685	PTGS1	2.00136
MB21D2	5.68621e-07	8.73555e-08	0.18694	-5.35124	-1.00036	79.6248	MB21D2	2.0005
HMGA1	0.00547341	0.00165051	0.317581	3.14683	0.999373	5637.32	HMGA1	1.99913
LAMC1	1.3314e-18	6.52531e-20	0.109323	9.13525	0.998696	13117.2	LAMC1	1.99819
OSBPL3	2.24518e-12	1.80063e-13	0.135593	7.36282	0.99835	780.409	OSBPL3	1.99771
PRDX6	6.26292e-24	2.18665e-25	0.0958155	-10.412	-0.997627	2240.14	PRDX6	1.99671
TNFAIP8L3	4.47045e-05	9.02695e-06	0.224335	4.43926	0.995883	53.9625	TNFAIP8L3	1.9943
TMEM255B	0.0140504	0.00470017	0.35181	-2.82689	-0.99453	97.9832	TMEM255B	1.99243
RELL1	7.43072e-12	6.23882e-13	0.1382	7.19516	0.994368	138.139	RELL1	1.99221
RFTN2	0.000188747	4.20485e-05	0.242481	4.09593	0.993186	51.8218	RFTN2	1.99058
LOC428499	7.69473e-07	1.20954e-07	0.187652	5.29205	0.993064	281.741	CMBL	1.99041
BDNF	5.84288e-11	5.39406e-12	0.143967	-6.8948	-0.992624	179.24	BDNF	1.9898
NECTIN1	2.1671e-05	4.14418e-06	0.215165	4.60402	0.990625	177.858	NECTIN1	1.98705
DPF3	0.000428047	0.000101843	0.254856	-3.88616	-0.99041	45.4492	DPF3	1.98675
MXD3	1.71898e-09	1.91549e-10	0.155515	-6.36797	-0.990312	127.032	ZFYVE28	1.98661
NXN	3.97325e-26	1.2038e-27	0.0907281	-10.896	-0.988577	704.083	NXN	1.98423
CYB5R2	9.37877e-06	1.70827e-06	0.2055	-4.78519	-0.983354	68.8821	CYB5R2	1.97706
GFPT2	8.16309e-22	3.20064e-23	0.0990303	9.92625	0.983	833.356	GFPT2	1.97657
ARHGEF26	0.0113005	0.00366547	0.336963	2.9056	0.979079	37.7924	ARHGEF26	1.97121
A4GALT	4.63123e-08	6.14911e-09	0.167956	5.81265	0.976267	407.177	A4GALT	1.96737
TBC1D16	1.48792e-18	7.34548e-20	0.106872	9.12244	0.97493	1017.7	TBC1D16	1.96555
SLC8B1	3.7772e-10	3.89097e-11	0.147473	6.60817	0.97453	299.939	SLC8B1	1.965
ALPK2	4.26919e-09	5.09777e-10	0.156738	-6.21607	-0.974295	2893.39	ALPK2	1.96468
BEST1	0.000101596	2.17097e-05	0.229331	4.24654	0.973863	10944.2	BEST1	1.96409
TENM3	1.83297e-15	1.12703e-16	0.11731	-8.29057	-0.97257	1178.36	TENM3	1.96233
LOC420748	0.044954	0.018419	0.412147	2.35708	0.971466	30.2165	KIF21A	1.96083
CTXN1	0.0171987	0.00591885	0.352914	-2.75224	-0.971305	40.4519	CTXN1	1.96061
LOC776042	0.00195139	0.000525841	0.279609	3.46724	0.969472	28.3245	PCDHB2	1.95812
ZNF703	2.92519e-11	2.59101e-12	0.138469	6.99829	0.96905	551.591	ZNF703	1.95755
MFRP	1.31753e-07	1.86675e-08	0.171895	5.62392	0.966725	112.078	C1QTNF5	1.9544
FAM212B	0.0318849	0.0122402	0.384905	-2.50514	-0.964241	145.061	INKA2	1.95104
KIAA1549	7.42521e-11	6.98718e-12	0.140502	-6.85792	-0.963552	333.638	KIAA1549	1.9501
FGF5	0.000644387	0.000158944	0.254969	-3.77666	-0.962933	437.114	FGF5	1.94927
TPM1	0.000413542	9.80236e-05	0.246627	-3.89543	-0.96072	7282.74	TPM1	1.94628
TEAD4	3.67313e-08	4.80498e-09	0.16366	-5.85379	-0.958029	98.1476	TEAD4	1.94265
LOC101751271	0.00862543	0.00272244	0.319416	2.99745	0.957435	29.7422	RGS5	1.94185
LOC422154	1.70171e-07	2.44141e-08	0.171405	-5.5774	-0.955994	131.587	STARD10	1.93992
SCHIP1	0.000721965	0.000179751	0.254484	-3.7459	-0.953271	53.4163	IQCJ-SCHIP1	1.93626
SCHIP1	0.000721965	0.000179751	0.254484	-3.7459	-0.953271	53.4163	SCHIP1	1.93626
RNFT1	4.32741e-05	8.70726e-06	0.214277	4.44701	0.952895	60.3568	RNFT1	1.93575
LOC428277	0.00120862	0.000313626	0.26415	-3.60378	-0.951938	47.2282	PTH1R	1.93447
KIF20A	0.00324919	0.000921308	0.286977	-3.31352	-0.950902	293.581	KIF20A	1.93308
PODXL	0.0270956	0.0101023	0.368232	2.57231	0.947205	744.407	PODXL	1.92813
TBC1D4	3.10094e-09	3.63646e-10	0.150844	6.26888	0.945625	223.095	TBC1D4	1.92602
CDK6	1.37284e-18	6.75285e-20	0.103525	-9.13155	-0.94534	684.024	CDK6	1.92564
RHBDF2	0.00350774	0.0010015	0.286819	3.29011	0.943664	60.721	RHBDF2	1.92341
ANKRD29	8.59302e-08	1.17922e-08	0.165408	-5.7027	-0.943275	115.899	ANKRD29	1.92289
TMEM116	0.000227172	5.12159e-05	0.232675	4.05001	0.942334	43.4014	TMEM116	1.92163
SAMD4A	5.68835e-21	2.41281e-22	0.0969101	-9.72271	-0.942229	811.633	SAMD4A	1.92149
HERC4	0.000201669	4.51787e-05	0.23098	-4.07926	-0.942227	1243.89	HERC4	1.92149
ELFN2	0.0363842	0.0143371	0.384394	-2.4487	-0.941266	14.1846	ELFN2	1.92021
CDC42EP4	9.69201e-23	3.52374e-24	0.0926899	10.144	0.940246	698.769	CDC42EP4	1.91886
TRAF4	0.000956246	0.000244046	0.256078	3.66843	0.939403	321.13	TRAF4	1.91773
NT5M	0.0433065	0.0175742	0.395054	2.37447	0.938044	14.055	NT5M	1.91593
DHCR24	0.000348684	8.1283e-05	0.237757	-3.94059	-0.936901	2618.46	DHCR24	1.91441
EDA2R	1.80144e-16	1.01453e-17	0.109274	8.57228	0.93673	320.059	EDA2R	1.91418
MRNIP	0.00248066	0.000685266	0.275638	3.39541	0.935902	129.173	MRNIP	1.91309
ERCC8	4.35786e-06	7.58024e-07	0.189103	-4.94588	-0.935278	70.0788	ERCC8	1.91226
INHBA	0.0011415	0.000294785	0.257936	3.61984	0.933688	679.532	INHBA	1.91015
GRB10	9.31743e-10	1.01793e-10	0.144403	-6.46426	-0.933459	472.217	GRB10	1.90985
MMEL1	0.0293761	0.0111149	0.367552	-2.53907	-0.933239	15.4585	MMEL1	1.90956
SLC25A1	6.02958e-16	3.57842e-17	0.110664	-8.42595	-0.932452	612.99	SLC25A1	1.90852
CPNE2	4.63739e-08	6.16556e-09	0.160412	-5.8122	-0.932349	219.556	CPNE2	1.90838
PRKCA	1.73926e-15	1.06321e-16	0.1123	-8.2975	-0.931813	1421.08	PRKCA	1.90767
FZD7	4.01601e-10	4.15844e-11	0.140963	6.59832	0.930121	1478.28	FZD7	1.90544
ARHGAP35	1.59332e-15	9.598e-17	0.111932	-8.30966	-0.930119	2665.02	ARHGAP35	1.90543
STK38L	4.84488e-09	5.82836e-10	0.149754	6.195	0.927729	121.903	STK38L	1.90228
TXNRD2	2.08149e-07	3.01596e-08	0.167386	-5.54051	-0.927405	156.749	TXNRD2	1.90185
SIGIRR	0.000308114	7.11116e-05	0.233453	-3.97254	-0.927401	84.8374	SIGIRR	1.90185
FOXD1	3.74413e-11	3.34309e-12	0.132841	-6.96249	-0.924905	603.476	FOXD1	1.89856
C1R	0.000148297	3.25613e-05	0.222563	4.15477	0.924699	9469.7	C1R	1.89829
OLFML2B	3.22235e-12	2.636e-13	0.126044	7.31179	0.921611	601.362	OLFML2B	1.89423
OGFRL1	0.0033542	0.000953976	0.277538	3.30376	0.916919	274.048	OGFRL1	1.88808
TTLL12	4.71075e-07	7.14463e-08	0.168295	5.3875	0.906687	468.626	TTLL12	1.87474
LOC101749531	1.45226e-07	2.068e-08	0.161676	-5.60621	-0.906388	303.539	IQGAP3	1.87435
DEPDC7	0.00472562	0.00140059	0.283306	3.19453	0.905029	63.452	DEPDC7	1.87258
CCNB1	1.81141e-08	2.28243e-09	0.15131	-5.97631	-0.904275	135.24	CCNB2	1.8716
KCTD1	2.59991e-08	3.32229e-09	0.15264	5.91482	0.902838	159.208	KCTD1	1.86974
ST3GAL1	5.18144e-11	4.7465e-12	0.13041	6.91296	0.901522	693.065	ST3GAL1	1.86804
PHGDH	0.00291991	0.000821175	0.268879	-3.34556	-0.89955	1369.54	PHGDH	1.86548
OSR2	0.00196741	0.000530976	0.259339	3.46462	0.898511	673.011	OSR2	1.86414
LRRFIP1	2.33247e-05	4.48951e-06	0.195822	-4.58733	-0.898302	1033.3	LRRFIP1	1.86387
ID2	6.86876e-10	7.34496e-11	0.13786	6.51344	0.897945	1605.18	ID2	1.86341
ADD3	1.26463e-19	5.83744e-21	0.0955433	9.39289	0.897428	1970.36	ADD3	1.86274
HOXA4	0.017369	0.00599913	0.32528	-2.74783	-0.893814	18.5493	HOXA4	1.85808
FHOD3	2.56546e-08	3.27369e-09	0.150485	-5.91725	-0.890458	371.119	FHOD3	1.85376
FTH1	0.00196741	0.000531212	0.25687	3.4645	0.889927	22774.8	FTH1	1.85308
RASD2	0.00125742	0.000328305	0.24774	3.59188	0.889852	37.1796	RASD2	1.85299
LOC107054431	9.26213e-11	8.88082e-12	0.130314	-6.82357	-0.889203	314.204	SLC6A6	1.85215
LOC107053458	5.51336e-22	2.13224e-23	0.0889695	9.96669	0.886731	992.289	PAMR1	1.84898
ABCB9	0.000805136	0.000202468	0.238397	3.71592	0.885862	72.1148	ABCB9	1.84787
MFSD2A	0.0150428	0.00507505	0.315485	2.80223	0.884063	22.5705	MFSD2A	1.84557
PSAT1	0.0452567	0.0185592	0.372432	-2.35427	-0.876806	1375.82	PSAT1	1.8363
IGF1R	2.6934e-19	1.26726e-20	0.0941344	-9.31092	-0.876478	1275.24	IGF1R	1.83589
LAMC2	0.000688887	0.000170534	0.232783	3.75909	0.875053	46.0786	LAMC2	1.83408
BST1	1.73591e-06	2.85555e-07	0.170386	-5.13274	-0.874545	314.504	BST1	1.83343
RAB3A	0.0147709	0.00497279	0.311298	2.80879	0.874371	24.4465	RAB3A	1.83321
ECE1	2.1526e-10	2.14016e-11	0.130406	6.69613	0.873213	3809.07	ECE1	1.83174
CDH4	0.000181931	4.03875e-05	0.212487	-4.10525	-0.872311	265.527	CDH4	1.83059
PKP4	0.000184444	4.1024e-05	0.21244	-4.10164	-0.871352	1233.64	PKP4	1.82938
CMYA5	0.0165843	0.00569076	0.314216	2.76509	0.868835	43.6297	CMYA5	1.82619
CHCHD10	7.9717e-06	1.44204e-06	0.180251	-4.8191	-0.868649	235.179	CHCHD10	1.82595
CEL	0.0428814	0.0173711	0.364923	2.37876	0.868063	19.1898	CEL	1.82521
RPS26	1.27107e-12	9.96738e-14	0.116137	7.44133	0.864213	318.502	RPS26	1.82035
ACCS	6.25415e-06	1.11128e-06	0.176692	4.87083	0.860637	74.7596	ACCS	1.81584
DRAM1	1.54933e-07	2.20899e-08	0.153663	5.59478	0.85971	1415.67	DRAM1	1.81467
PLPP1	1.11319e-06	1.77761e-07	0.164467	5.22121	0.858716	1034.22	PLPP1	1.81342
RCAN1	2.13625e-06	3.55978e-07	0.16842	-5.09111	-0.857444	549.437	RCAN1	1.81183
TMEM119	2.34603e-05	4.52038e-06	0.186739	-4.5859	-0.856368	3334.13	TMEM119	1.81047
LOC112532350	8.59407e-14	6.09595e-15	0.109636	7.80195	0.855375	789.313	GASK1B	1.80923
ASTN2	0.00154841	0.000410904	0.241737	3.53298	0.854051	55.7495	ASTN2	1.80757
GLYCTK	0.041078	0.0165161	0.356228	-2.39731	-0.853987	23.8627	GLYCTK	1.80749
ABCC1	9.88936e-36	1.85062e-37	0.0665347	12.7906	0.851018	1165.62	ABCC1	1.80377
RAC2	7.48155e-05	1.56538e-05	0.196857	4.31928	0.850282	314.524	RAC2	1.80285
LOC121107367	3.56529e-06	6.13806e-07	0.170365	4.98682	0.849582	124.663	KCNAB2	1.80198
LTBP1	0.0294396	0.0111581	0.334211	-2.53771	-0.848129	3032.3	LTBP1	1.80017
SCARB1	0.00019032	4.24668e-05	0.207089	4.09363	0.847746	176.55	SCARB1	1.79969
IDNK	0.0232524	0.00841246	0.320668	2.63505	0.844976	37.6522	IDNK	1.79623
CTGFL	5.66509e-06	1.00156e-06	0.172702	-4.89133	-0.844741	13174.3	CCN2	1.79594
SQLE	1.05596e-05	1.94405e-06	0.177358	-4.75915	-0.844076	337.465	SQLE	1.79511
NALCN	0.00317721	0.000898533	0.254036	3.32051	0.84353	43.6512	NALCN	1.79444
CHEK2	0.000400907	9.45286e-05	0.216044	3.90422	0.843484	55.5047	CHEK2	1.79438
ROBO2	0.00106126	0.00027255	0.231527	-3.64008	-0.842778	42.8363	ROBO2	1.7935
TCF7	0.0135396	0.00447379	0.296317	2.84267	0.842329	138.248	TCF7	1.79294
SCFD2	0.00017762	3.93162e-05	0.204747	-4.11146	-0.84181	359.109	SCFD2	1.7923
ANTXR2	1.90822e-15	1.1767e-16	0.101572	8.28544	0.841566	1359.24	ANTXR2	1.79199
STK32C	0.000347917	8.10422e-05	0.212963	-3.9413	-0.83935	56.8174	STK32C	1.78924
NAT	0.00191854	0.000515966	0.241498	3.47233	0.838562	47.38	NAT1	1.78827
ADA	3.57133e-05	7.07137e-06	0.18655	4.49153	0.837894	143.705	ADA	1.78744
ABCC3	0.00124639	0.000324982	0.232557	3.59453	0.835931	595.53	ABCC3	1.78501
ANAPC15	0.000249826	5.66795e-05	0.20746	-4.02622	-0.83528	110.868	ANAPC15	1.7842
HMGB2	3.77579e-09	4.46823e-10	0.133927	-6.23673	-0.835267	432.738	HMGB2	1.78419
ACTN1	0.000747247	0.000186579	0.223125	-3.73653	-0.833714	7460.36	ACTN1	1.78227
GAREM1	0.0277351	0.0103605	0.325009	2.56356	0.833181	47.5539	GAREM1	1.78161
PCNA	0.026913	0.0100198	0.323531	2.57514	0.83314	595.987	PCNA	1.78156
DNAJC6	0.0234741	0.00850523	0.316322	-2.63133	-0.832347	68.0617	DNAJC6	1.78058
GPR4	0.0438145	0.0178315	0.350871	-2.3691	-0.831247	70.7728	GPR68	1.77922
ADPRH	0.0109148	0.00352426	0.284526	-2.91787	-0.83021	27.1487	ADPRH	1.77794
DAAM2	1.49464e-11	1.29459e-12	0.116911	-7.09488	-0.829474	1099.8	DAAM2	1.77704
MANBA	8.22782e-10	8.93021e-11	0.127855	6.48403	0.829014	267.762	MANBA	1.77647
ANKRD28	5.547e-18	2.87681e-19	0.0922217	-8.97333	-0.827536	1042.35	ANKRD28	1.77465
MTCH1	2.63033e-13	1.96419e-14	0.108012	7.65295	0.826608	2288.64	MTCH1	1.77351
GTSE1	5.15828e-08	6.87648e-09	0.142613	-5.79391	-0.826287	158.299	GTSE1	1.77312
SPEF2	0.011342	0.00368295	0.284019	2.90411	0.824824	47.8415	SPEF2	1.77132
SHPK	3.92376e-07	5.8741e-08	0.151795	5.42259	0.823122	143.176	SHPK	1.76923
ACTRT2	1.70086e-06	2.78879e-07	0.159845	-5.13719	-0.821155	34937.5	ACTG1	1.76682
PYROXD2	2.33903e-09	2.68117e-10	0.129791	6.31617	0.819784	258.421	PYROXD2	1.76514
GRIP2	1.01778e-09	1.11554e-10	0.126684	-6.4504	-0.81716	188.459	GRIP2	1.76193
MAPRE2	1.45603e-10	1.42723e-11	0.120836	-6.75511	-0.816258	517.309	MAPRE2	1.76083
S100A4	2.1526e-10	2.14071e-11	0.12178	-6.69609	-0.815448	3125.12	S100A4	1.75984
TLCD2	6.37566e-07	9.87427e-08	0.152853	5.32902	0.814557	317.822	TLCD2	1.75876
LOC121108798	8.81256e-06	1.602e-06	0.169682	-4.79807	-0.814145	5158.72	LAMB1	1.75826
BF1	2.54566e-12	2.05068e-13	0.110537	-7.34545	-0.811947	4461.82	HLA-A	1.75558
COL5A1	0.0242613	0.0088553	0.310106	-2.61759	-0.81173	14584.2	COL5A1	1.75531
TENM2	1.60244e-15	9.73858e-17	0.097675	-8.30793	-0.811477	5562.43	TENM2	1.75501
ACTR8	2.49226e-13	1.85665e-14	0.105841	-7.66019	-0.810762	373.966	ACTR8	1.75414
ACP6	0.032129	0.0123626	0.323127	-2.50162	-0.808341	27.3396	ACP6	1.7512
ANKRD6	0.0216265	0.0077086	0.303094	2.66457	0.807615	22.5423	ANKRD6	1.75032
GHR	0.000168462	3.7169e-05	0.195775	4.12441	0.807455	91.303	GHR	1.75012
FSTL3	2.3634e-14	1.60059e-15	0.101202	7.96893	0.806469	496.844	FSTL3	1.74893
RHBDL1	0.0484956	0.0202764	0.347158	2.32119	0.80582	16.852	RHBDL1	1.74814
NR3C1	4.59762e-16	2.68761e-17	0.0949089	-8.4594	-0.802872	2606.47	NR3C1	1.74457
AFF2	0.000392144	9.23926e-05	0.20491	-3.90975	-0.801145	134.668	AFF2	1.74248
CYBRD1	6.33288e-08	8.55271e-09	0.138603	5.75719	0.797966	6311.42	CYBRD1	1.73865
MYBL1	0.028615	0.0107708	0.312903	-2.55005	-0.797918	218.536	MYBL1	1.73859
LGALSL2	0.018334	0.00637492	0.292429	2.72785	0.797701	32.7496	PLEK2	1.73833
LOC107053887	1.40635e-08	1.75198e-09	0.132451	-6.01928	-0.79726	864.422	MARCHF4	1.7378
ZFHX3	5.50612e-12	4.56308e-13	0.110092	-7.23771	-0.796813	726.423	ZFHX3	1.73726
ARRDC2	0.00279433	0.000781365	0.236592	3.35931	0.794788	95.1232	ARRDC2	1.73482
TLCD1	0.00813176	0.00254779	0.263211	3.01761	0.794269	111.909	TLCD1	1.7342
RIC3	0.0228665	0.00824027	0.300608	2.64206	0.794224	38.38	RIC3	1.73414
VSTM4	2.37211e-09	2.73103e-10	0.125722	-6.31333	-0.793725	773.492	VSTM4	1.73355
EIF6	1.29455e-08	1.60809e-09	0.131408	-6.03314	-0.792803	816.058	EIF6	1.73244
LOC768995	5.68217e-07	8.71921e-08	0.148039	-5.35157	-0.792243	967.354	SYNC	1.73176
HTATIP2	2.49552e-09	2.88202e-10	0.125529	6.305	0.79146	193.401	HTATIP2	1.73083
AKNA	0.0167066	0.00574058	0.286433	-2.76224	-0.791199	308.294	AKNA	1.73051
ATP6V0B	1.24057e-05	2.2994e-06	0.167381	4.72515	0.790899	285.044	ATP6V0B	1.73015
EPB41L3	1.15328e-11	9.88295e-13	0.110631	7.13213	0.789038	945.88	EPB41L3	1.72792
IRF1	2.74194e-06	4.61795e-07	0.156313	5.04154	0.788061	237.926	IRF1	1.72675
RECK	1.36085e-09	1.5037e-10	0.122966	6.405	0.787596	3896.46	RECK	1.7262
LOC124417178	0.00513373	0.0015371	0.248289	3.16759	0.786476	3982.79	SQSTM1	1.72486
PDZRN3	1.99209e-19	9.30184e-21	0.084132	-9.34371	-0.786105	802.915	PDZRN3	1.72441
LOC121110845	4.49408e-05	9.09067e-06	0.177009	4.43774	0.785519	1727.56	INF2	1.72371
PANK1	0.00353451	0.00100977	0.238532	3.28779	0.784242	62.6891	PANK1	1.72219
MXD1	0.0053961	0.00162431	0.24833	3.15151	0.782614	61.9792	MXD1	1.72025
MORN4	0.000101483	2.16495e-05	0.183493	-4.24716	-0.779327	87.6906	MORN4	1.71633
GCLC	0.0267004	0.00990092	0.301425	2.57927	0.777455	148.893	GCLC	1.7141
OSGIN1	0.0429735	0.0174161	0.326573	2.3778	0.776527	100.166	OSGIN1	1.713
NT5E	1.33568e-11	1.15215e-12	0.109146	7.11099	0.776138	4752.69	NT5E	1.71254
SPR	0.00063633	0.000156503	0.205089	3.78052	0.775342	91.9422	SPR	1.7116
CYP4V2	2.50259e-06	4.19254e-07	0.153199	5.06	0.775187	179.146	CYP4V2	1.71141
TSPAN3	2.94052e-10	2.95571e-11	0.116582	6.64876	0.775128	2249.14	TSPAN3	1.71134
LOC107050492	2.99095e-10	3.01174e-11	0.116557	6.646	0.77464	363.464	GSTM3	1.71076
KLF4	5.66776e-05	1.1687e-05	0.176512	4.38335	0.773712	868.827	KLF4	1.70966
FBLN2	2.61245e-15	1.62027e-16	0.093764	8.24729	0.773299	9879.8	FBLN2	1.70917
TRAM2	1.54845e-22	5.71253e-24	0.0764605	-10.0967	-0.772	4829.67	TRAM2	1.70763
SLC27A1	7.70325e-08	1.05437e-08	0.1347	5.72174	0.770717	434.213	SLC27A1	1.70612
LOC121108760	1.08837e-07	1.51879e-08	0.136056	-5.65943	-0.770001	134.372	TBC1D19	1.70527
LUM	0.03948	0.015747	0.318612	-2.41473	-0.769362	4121.97	LUM	1.70452
GREM1	4.00461e-05	7.99352e-06	0.171925	-4.46536	-0.767706	40846.6	GREM1	1.70256
FRMD4A	5.63192e-10	5.93204e-11	0.117058	-6.54544	-0.766194	252.119	FRMD4A	1.70078
TTK	2.06515e-05	3.93449e-06	0.166014	-4.61481	-0.766125	78.3033	TTK	1.7007
HS6ST1	0.000297996	6.85108e-05	0.19192	-3.9814	-0.764112	628.304	HS6ST1	1.69832
FUCA1	0.000305461	7.0445e-05	0.19204	3.97478	0.763317	69.3413	FUCA1	1.69739
TLE4	3.99629e-14	2.74918e-15	0.0964718	-7.90179	-0.762301	301.495	TLE4	1.69619
ITM2C	2.90281e-09	3.38342e-10	0.121159	-6.28011	-0.760891	1328.16	ITM2C	1.69454
UVSSA	0.000900325	0.000228651	0.206365	-3.68506	-0.760467	55.7195	UVSSA	1.69404
SDF2L1	0.000643591	0.000158632	0.201254	-3.77715	-0.760168	57.3958	SDF2L1	1.69369
RAP2B	2.16951e-09	2.47431e-10	0.120028	6.32858	0.759606	439.943	RAP2B	1.69303
NRG1	0.00658202	0.00201531	0.245814	-3.08797	-0.759066	706.127	NRG1	1.69239
SLC20A2	4.40591e-09	5.27673e-10	0.122034	-6.21065	-0.75791	395.79	SLC20A2	1.69104
SETBP1	2.54155e-09	2.9397e-10	0.120137	6.30193	0.757093	269.516	SETBP1	1.69008
GAB1	8.9117e-10	9.68836e-11	0.116956	6.47174	0.756908	254.225	GAB1	1.68986
PNPO	3.04127e-07	4.52587e-08	0.138311	5.469	0.756423	302.155	PNPO	1.6893
TRMT9B	0.0120446	0.00393258	0.262161	-2.88352	-0.755945	43.1582	TRMT9B	1.68874
TJP2	0.000311255	7.1892e-05	0.190278	-3.96994	-0.755392	216.95	TJP2	1.68809
BUB1B	7.30046e-05	1.52489e-05	0.174347	-4.32506	-0.754062	119.249	BUB1B	1.68653
ALDH1A3	0.00484244	0.00143867	0.236427	3.18678	0.753441	1543.18	ALDH1A3	1.68581
ARHGEF3	0.000294738	6.77094e-05	0.188831	3.98419	0.752339	166.421	ARHGEF3	1.68452
ARL10	9.24244e-08	1.27164e-08	0.132168	-5.68983	-0.752016	233.747	ARL10	1.68414
LPCAT3	2.16541e-08	2.75163e-09	0.126407	5.94577	0.751588	170.878	LPCAT3	1.68364
PDXK	6.33288e-08	8.56648e-09	0.130505	5.75692	0.751306	820.548	PDXK	1.68332
ACTN4	5.72097e-10	6.05641e-11	0.114758	-6.54234	-0.750787	8146.47	ACTN4	1.68271
PLA2G15	0.000133564	2.92075e-05	0.179619	4.17956	0.75073	299.913	PLA2G15	1.68264
SALL1	1.14389e-05	2.11613e-06	0.158154	-4.74201	-0.749966	162.617	SALL1	1.68175
KIAA1958	0.000379973	8.91863e-05	0.191384	-3.91827	-0.749893	176.854	KIAA1958	1.68167
DDB2	1.57135e-05	2.9573e-06	0.159919	4.67376	0.747422	415.369	DDB2	1.67879
ITGB3BP	0.00322073	0.000912091	0.224829	3.31633	0.745607	50.0863	ITGB3BP	1.67668
MIR12260	0.039684	0.0158425	0.308246	2.41252	0.743652	2260.1	C1orf198	1.67441
SLC30A1	3.37746e-09	3.97277e-10	0.11866	6.25509	0.742231	490.6	SLC30A1	1.67276
HOXC9	0.0218607	0.00781156	0.278729	2.66011	0.741449	82.267	HOXC9	1.67185
MYOF	4.09355e-06	7.08401e-07	0.149412	-4.95905	-0.740939	9315.9	MYOF	1.67126
ETS2	2.93948e-05	5.726e-06	0.163267	-4.53626	-0.740624	305.294	ETS2	1.6709
HSPA12A	0.031238	0.0119585	0.294217	2.51337	0.739475	244.064	HSPA12A	1.66957
SPOCK1	3.10305e-08	4.00947e-09	0.12554	5.8838	0.738651	3099.8	SPOCK1	1.66861
PGAP1	0.000187069	4.16412e-05	0.180217	4.09818	0.738561	149.384	PGAP1	1.66851
GLIS2	4.30654e-10	4.48393e-11	0.112121	6.58714	0.738558	970.349	GLIS2	1.66851
BCAR1	8.21779e-16	4.92101e-17	0.0880066	-8.38857	-0.738249	896.378	BCAR1	1.66815
RBBP8	2.03745e-09	2.30217e-10	0.116393	6.3397	0.737894	223.954	RBBP8	1.66774
WSB1	2.98427e-13	2.23914e-14	0.0964232	7.63609	0.736297	853.848	WSB1	1.66589
IL6ST	6.40071e-14	4.49453e-15	0.0938749	7.84031	0.736008	5051.73	IL6ST	1.66556
HERC3	1.81889e-06	3.00502e-07	0.14316	-5.12313	-0.733428	468.828	HERC3	1.66258
BCKDHA	1.35577e-05	2.52258e-06	0.155835	-4.7063	-0.733407	151.331	BCKDHA	1.66256
ZNF628	0.000321615	7.43996e-05	0.185048	-3.96176	-0.733115	84.1316	ZNF628	1.66222
UBE2U	1.0263e-05	1.88578e-06	0.153834	-4.76529	-0.733063	113.583	UBE2C	1.66216
SLC25A4	0.000654978	0.000161789	0.194147	3.77224	0.73237	98.9549	SLC25A4	1.66137
LOC107053026	7.28548e-10	7.8425e-11	0.112482	6.50359	0.731536	1844.47	IGF2R	1.66041
GGH	1.51231e-05	2.8408e-06	0.156036	4.68201	0.730562	221.294	GGH	1.65929
SHB	5.93621e-07	9.14077e-08	0.136517	-5.34303	-0.729416	221.215	SHB	1.65797
CYB561A3	3.31891e-08	4.30612e-09	0.123848	5.87198	0.727232	338.526	CYB561A3	1.65546
FAM167A	3.35856e-06	5.75223e-07	0.145264	-4.99936	-0.726225	120.006	FAM167A	1.6543
MAP6	8.27858e-06	1.49903e-06	0.150923	4.81137	0.726147	113.195	MAP6	1.65422
TARS	3.07915e-07	4.58773e-08	0.132827	-5.46659	-0.726113	1610.09	TARS1	1.65418
BUB1	1.17809e-06	1.88754e-07	0.13936	-5.21008	-0.726075	158.001	BUB1	1.65413
SH3BP5	2.06657e-05	3.94089e-06	0.157199	4.61448	0.725393	298.421	SH3BP5	1.65335
CTNNAL1	0.00494728	0.00147422	0.227815	3.17971	0.724386	883.395	CTNNAL1	1.6522
HEPH	2.57317e-07	3.77494e-08	0.131596	5.50107	0.723921	714.293	HEPH	1.65166
TSKU	0.000315781	7.29937e-05	0.18229	3.96631	0.723017	344.406	TSKU	1.65063
IL1RAP	0.000485349	0.000116775	0.187596	3.8528	0.722771	133.862	IL1RAP	1.65035
LMNB2	9.53683e-15	6.32276e-16	0.0893165	-8.08293	-0.72194	1118.67	LMNB2	1.6494
MGLL	1.0841e-17	5.71899e-19	0.0811283	8.89736	0.721828	1123.83	MGLL	1.64927
GSTZ1	0.0474585	0.0197835	0.3097	2.33043	0.721734	71.8524	GSTZ1	1.64916
TNIP3	0.0410302	0.0164823	0.300925	-2.39806	-0.721636	23.1028	TNIP3	1.64905
LOC107053519	5.24246e-20	2.35448e-21	0.0759906	9.48803	0.721001	3678.81	TGFBR2	1.64832
ANTXR1	7.51565e-10	8.10367e-11	0.110458	6.49866	0.717832	6598.51	ANTXR1	1.64471
DAZAP1	1.90119e-06	3.14776e-07	0.140278	-5.11438	-0.717437	665.53	DAZAP1	1.64426
RIN3	1.39203e-06	2.24768e-07	0.138542	-5.17759	-0.717313	670.183	RIN3	1.64412
CFAP44	2.95856e-05	5.7737e-06	0.158148	4.53451	0.717122	94.3912	CFAP44	1.6439
GAMT	0.0187939	0.00655214	0.263735	2.71879	0.717039	318.893	GAMT	1.64381
NEIL3	0.0346831	0.0135432	0.28987	2.46916	0.715736	36.1637	NEIL3	1.64232
RPSAP58	6.30339e-11	5.85291e-12	0.103958	-6.88318	-0.715564	2324.4	RPSA	1.64213
MYCBP2	1.68895e-05	3.19369e-06	0.153229	4.65795	0.713733	1320.41	MYCBP2	1.64004
SNN	1.28569e-05	2.38532e-06	0.151284	4.7177	0.713712	121.844	SNN	1.64002
LOC107049857	6.90542e-10	7.39647e-11	0.109401	-6.51239	-0.712465	5805.88	RPS2	1.6386
THOC3	2.21783e-05	4.257e-06	0.154866	-4.59842	-0.712138	125.221	THOC3	1.63823
BOC	4.4103e-05	8.89654e-06	0.160115	4.44239	0.711294	618.711	BOC	1.63727
ITGA2	0.021539	0.00767358	0.266587	2.6661	0.710748	226.19	ITGA2	1.63665
MCOLN1	4.80688e-05	9.80052e-06	0.160726	4.42153	0.710656	180.663	MCOLN1	1.63655
SORT1	7.26245e-11	6.80814e-12	0.103499	6.86163	0.710169	374.823	SORT1	1.636
LOC107054149	5.53291e-05	1.13991e-05	0.161775	-4.38877	-0.709996	2619.3	PFN2	1.6358
LOC121111950	1.31103e-13	9.48636e-15	0.0915947	-7.74596	-0.709489	1082.88	IGF2BP2	1.63522
TXNDC16	0.0410724	0.0165065	0.295467	2.39752	0.708388	61.1082	TXNDC16	1.63398
SREBF1	3.01689e-08	3.88738e-09	0.120114	5.88892	0.707342	551.456	SREBF1	1.63279
ABHD17C	4.41783e-07	6.66099e-08	0.130929	-5.40008	-0.707029	131.755	ABHD17C	1.63244
ADAMTS12	0.00211055	0.000573997	0.205252	-3.44361	-0.706808	787.596	ADAMTS12	1.63219
RETSAT	7.54269e-05	1.58355e-05	0.163246	4.31673	0.704691	597.629	RETSAT	1.6298
ADAMTS1	0.0156525	0.00532814	0.252481	-2.78649	-0.703536	6328.68	ADAMTS1	1.62849
LOC107053915	2.9197e-06	4.94336e-07	0.139861	5.0285	0.703292	1725.31	FLRT2	1.62822
JUN	1.01912e-16	5.64867e-18	0.0813489	-8.63945	-0.702809	1929.9	JUN	1.62767
RNF144A	0.0349318	0.0136652	0.284652	-2.46595	-0.701937	46.1165	RNF144A	1.62669
KIF2C	7.25856e-07	1.13451e-07	0.132135	-5.30374	-0.70081	144.013	KIF2C	1.62542
P4HA2	0.0178009	0.00616733	0.255559	-2.73875	-0.699912	1395.13	P4HA2	1.62441
DTYMK	9.64275e-07	1.53122e-07	0.133332	-5.24876	-0.699828	161.487	DTYMK	1.62431
OPHN1	3.28144e-05	6.4505e-06	0.155042	4.51106	0.699403	104.934	OPHN1	1.62383
LOC121111311	0.00760896	0.002365	0.229589	3.0401	0.697975	39793.7	COL3A1	1.62223
CORO6	1.30771e-05	2.4285e-06	0.147943	4.71404	0.69741	119.89	CORO6	1.62159
MDM2	0.000568328	0.000138683	0.182918	3.81051	0.697011	1267.61	MDM2	1.62114
LRRC20	0.0487687	0.0204253	0.300109	2.31844	0.695786	93.8265	LRRC20	1.61977
UHRF1	7.77982e-05	1.63749e-05	0.161279	-4.30933	-0.695004	238.263	UHRF1	1.61889
TXNRD1	0.00043742	0.000104229	0.179036	3.88053	0.694756	6219.92	TXNRD1	1.61861
LOC100857512	0.000228595	5.16183e-05	0.171413	-4.04818	-0.693912	537.01	DAPK3	1.61766
LOC121111279	0.023148	0.00836644	0.263115	2.63691	0.693811	215.53	HECW2	1.61755
CASP18	1.40023e-06	2.26342e-07	0.133672	5.17629	0.691926	137.974	CASP8	1.61544
NEK2	0.0215159	0.00766151	0.25946	-2.66663	-0.691886	49.6452	NEK2	1.61539
PTPRG	5.62251e-08	7.52541e-09	0.11965	-5.77876	-0.691428	689.269	PTPRG	1.61488
TMEM79	0.030505	0.0116398	0.27354	2.52288	0.690108	47.1006	TMEM79	1.6134
ENO1	5.27208e-05	1.07866e-05	0.156717	-4.40077	-0.689677	8609.79	ENO1	1.61292
LRRC8D	2.33903e-09	2.68461e-10	0.109133	6.31598	0.689279	244.369	LRRC8D	1.61248
DTNB	0.0100909	0.00323896	0.233475	-2.9441	-0.687373	39.7958	DTNB	1.61035
NR4A1	0.00501148	0.00149603	0.216043	3.17545	0.686036	104.245	NR4A1	1.60886
HEXIM1	0.000120063	2.61266e-05	0.162442	4.20484	0.683041	469.01	HEXIM1	1.60552
SEC14L2	0.00336822	0.000959262	0.206753	3.30221	0.682743	79.1527	SEC14L2	1.60519
PTMS	0.00484136	0.00143748	0.212983	-3.18702	-0.678781	1816.59	PTMS	1.60079
SLC16A7	0.000519068	0.00012572	0.176461	-3.8347	-0.676673	364.709	SLC16A7	1.59845
EPS8L2	6.67162e-12	5.56464e-13	0.0935719	7.21075	0.674723	514.711	EPS8L2	1.59629
NEK6	4.24145e-11	3.80227e-12	0.0970658	-6.94434	-0.674059	764.063	NEK6	1.59556
KLHL21	0.000545734	0.000132762	0.176277	3.82128	0.673603	540.195	KLHL21	1.59505
GNAL	0.0101109	0.00324715	0.228385	2.94332	0.672209	37.9024	GNAL	1.59351
H6PD	1.24178e-11	1.06672e-12	0.094248	7.12161	0.671198	1560.11	H6PD	1.59239
TMEM132A	0.00528819	0.00158994	0.212347	3.15775	0.670539	201.133	TMEM132A	1.59167
CALR3	3.3641e-05	6.61907e-06	0.148762	-4.50558	-0.67026	18277.9	CALR	1.59136
RABGGTB	0.000115845	2.51263e-05	0.159055	-4.21366	-0.670206	213.719	RABGGTB	1.5913
DUS2	0.000716913	0.000178215	0.178589	-3.74805	-0.66936	83.7744	DUS2	1.59037
SGF29	0.0199141	0.00699532	0.247971	-2.69707	-0.668794	77.0946	SGF29	1.58974
HNRNPH3	4.40491e-09	5.26768e-10	0.107594	-6.21092	-0.668259	612.577	HNRNPH3	1.58915
EBF1	1.66597e-07	2.3842e-08	0.11932	5.58152	0.665986	734.713	EBF1	1.58665
VWA5A2	0.0029545	0.00083143	0.198817	3.34211	0.664469	100.254	VWA5A	1.58499
GNAS	1.55116e-06	2.52398e-07	0.128816	-5.15591	-0.664167	11200.3	GNAS	1.58465
LOC107053511	5.63972e-11	5.18641e-12	0.09622	6.90038	0.663955	900.455	HEATR5A	1.58442
NUP62	7.4257e-11	7.00088e-12	0.0966815	-6.85764	-0.663006	457.425	NUP62	1.58338
CHSY1	1.80504e-11	1.57631e-12	0.0936804	-7.0676	-0.662096	472.745	CHSY1	1.58238
LOC121109333	3.27594e-06	5.59905e-07	0.132102	-5.00456	-0.66111	150.55	SYNGR1	1.5813
PHLDA1	0.0205933	0.00729997	0.24551	-2.68284	-0.658665	650.323	PHLDA1	1.57862
TMCO4	3.56095e-05	7.04447e-06	0.146604	-4.49234	-0.658596	179.272	TMCO4	1.57855
THY1	0.000175882	3.89003e-05	0.160042	4.11392	0.658399	14274.5	THY1	1.57833
SGCG	0.02936	0.0111035	0.258974	2.53942	0.657646	67.7227	SGCG	1.57751
ZBTB20	2.57317e-07	3.77882e-08	0.11938	-5.50089	-0.656696	223.716	ZBTB20	1.57647
TUBB2B	4.06001e-05	8.12709e-06	0.146899	-4.46181	-0.655434	690.396	TUBB2A	1.57509
PWWP2B	0.00526952	0.00158245	0.207384	-3.15912	-0.65515	71.9817	PWWP2B	1.57478
SRXN1	0.0211182	0.00750863	0.244825	2.6734	0.654514	996.381	SRXN1	1.57409
FAM110B	1.02048e-05	1.87327e-06	0.137275	4.76664	0.65434	221.609	FAM110B	1.5739
CELF2	0.00473334	0.00140372	0.204631	-3.19389	-0.653567	507.44	CELF2	1.57305
PIK3CD	1.9329e-08	2.44584e-09	0.109259	-5.96503	-0.651733	253.754	PIK3CD	1.57105
PPM1M	0.00551012	0.00166354	0.207156	-3.14453	-0.651407	318.999	PPM1M	1.5707
PRR11	0.000259493	5.90577e-05	0.162162	-4.01654	-0.651331	245.274	PRR11	1.57062
PCCB	4.61115e-07	6.97713e-08	0.120606	-5.39176	-0.650276	255.955	PCCB	1.56947
LOC112533408	6.71764e-09	8.18903e-10	0.105704	6.14122	0.649149	367.502	TRIM38	1.56824
SH3RF1	2.42129e-06	4.05202e-07	0.128122	-5.0665	-0.649129	929.044	SH3RF1	1.56822
NT5DC1	0.0174879	0.00604331	0.236351	2.74542	0.648884	110.69	NT5DC1	1.56795
MLXIP	1.3975e-09	1.54669e-10	0.101238	6.4007	0.647991	680.493	MLXIP	1.56699
TRIM25	5.66502e-08	7.59239e-09	0.11185	5.77727	0.646185	1054.42	TRIM25	1.56502
MGAT5	0.00500638	0.00149272	0.203433	3.17609	0.646121	762.782	MGAT5	1.56495
NEMP1	0.0279695	0.010473	0.252285	2.55981	0.645801	204.989	NEMP1	1.56461
PIGP	0.00105982	0.000271991	0.177182	3.64061	0.645051	98.4575	PIGP	1.56379
TTYH3	3.37343e-06	5.78371e-07	0.128909	-4.9983	-0.644328	2011.01	TTYH3	1.56301
IL1RL2	2.34603e-05	4.52398e-06	0.140273	4.58573	0.643256	3894.83	IL1R1	1.56185
LOC101748017	1.63283e-05	3.08466e-06	0.13766	-4.6651	-0.642196	252.194	SV2A	1.5607
TUB	0.00921962	0.00292971	0.215848	2.97502	0.642151	244.843	TUB	1.56065
SEPTIN9	6.0578e-07	9.36039e-08	0.12018	-5.33872	-0.641606	5850.54	SEPTIN9	1.56006
AVL9	2.34854e-09	2.69971e-10	0.101501	-6.31511	-0.640989	311.195	AVL9	1.5594
CASK	6.37819e-09	7.74113e-10	0.10394	-6.15015	-0.639244	493.957	CASK	1.55751
PPM1D	0.00916291	0.00290679	0.214438	2.97743	0.638474	214.143	PPM1D	1.55668
SLC35E3	0.0167049	0.00573702	0.230914	2.76245	0.637888	107.936	SLC35E3	1.55605
GNPTAB	6.75742e-06	1.20672e-06	0.13127	4.85453	0.637256	844.42	GNPTAB	1.55537
L3HYPDH	0.00156704	0.000416127	0.180047	3.52964	0.635502	286.51	L3HYPDH	1.55348
STARD13	2.82926e-09	3.28761e-10	0.100851	-6.28457	-0.633805	537.504	STARD13	1.55165
CAMKK1	0.0285866	0.0107499	0.24843	-2.55072	-0.633677	62.443	CAMKK1	1.55151
CAPZB	0.00772206	0.00240428	0.208673	-3.03513	-0.633351	2511.71	CAPZB	1.55116
IGFBP7	1.16752e-17	6.17989e-19	0.0712423	-8.88875	-0.633255	1593.7	IGFBP7	1.55106
SLC12A7	0.00167651	0.000446391	0.18035	3.51102	0.633213	147.878	SLC12A7	1.55102
WSB2	2.57317e-07	3.77426e-08	0.115105	-5.5011	-0.633205	785.425	WSB2	1.55101
ENAH	0.00430752	0.00126592	0.196096	-3.22359	-0.632133	1993.33	ENAH	1.54985
FLOT1	5.58017e-06	9.83566e-07	0.129075	-4.8949	-0.631811	1568.12	FLOT1	1.54951
TIMM8A	0.0356379	0.0139922	0.257018	2.45746	0.631612	47.2613	TIMM8A	1.5493
ITM2B	1.3075e-18	6.38487e-20	0.0690943	9.13761	0.631356	2575.84	ITM2B	1.54902
TRAK1	7.54269e-05	1.58331e-05	0.145497	-4.31677	-0.628075	1597.44	TRAK1	1.5455
GMNN	0.0156525	0.00532783	0.225363	2.78651	0.627977	49.097	GMNN	1.5454
SLC9A3	0.00104864	0.000268935	0.171951	-3.64352	-0.626508	89.0481	SLC9A3	1.54382
KANK1	9.77082e-12	8.2715e-13	0.0875035	7.15658	0.626226	568.957	KANK1	1.54352
MYO15L	0.0363291	0.0143089	0.255151	-2.44941	-0.62497	42.7895	MYO15B	1.54218
LOXL2	0.0442506	0.0180677	0.263523	-2.36423	-0.623028	5589.32	LOXL2	1.5401
MYO1C	1.74484e-09	1.95288e-10	0.0978067	-6.365	-0.62254	5675.98	MYO1C	1.53958
SLC8A1	0.0203234	0.00718619	0.2314	-2.68809	-0.622025	334.175	SLC8A1	1.53903
DLC1	3.20726e-10	3.26957e-11	0.0936487	-6.63389	-0.621255	2621.17	DLC1	1.53821
C5	0.00485188	0.00144233	0.194435	3.18604	0.619478	78.0299	C5	1.53632
NSUN7	2.05456e-05	3.91065e-06	0.13409	4.61608	0.61897	136.705	NSUN7	1.53578
STRADB	1.35676e-06	2.18108e-07	0.119413	5.1832	0.61894	271.439	STRADB	1.53575
ISOC1	0.00929619	0.00295735	0.208096	2.97214	0.618489	50.5969	ISOC1	1.53527
KLHL17	0.0153652	0.00521392	0.220426	-2.79351	-0.615761	70.7225	KLHL17	1.53237
TMEM158	0.0369827	0.0145861	0.251724	2.4425	0.614834	114.387	TMEM158	1.53138
TMEM97	0.0332185	0.0128824	0.246344	2.487	0.612659	153.683	TMEM97	1.52908
LONP1	0.00141141	0.000371782	0.172117	-3.55934	-0.612622	795.016	LONP1	1.52904
LOC107052436	2.01698e-07	2.91889e-08	0.109796	5.54623	0.608954	3451.75	B4GALT1	1.52515
ASL1	4.88781e-06	8.56303e-07	0.123625	-4.92208	-0.60849	406.111	ASL	1.52466
LOXL4	2.28008e-07	3.31183e-08	0.109854	5.5241	0.606844	1910.84	LOXL4	1.52292
LOC101748659	0.00374387	0.00107892	0.185574	-3.26909	-0.60666	687.904	STMN1	1.52273
NEK3	0.00246639	0.000679565	0.178447	-3.39769	-0.60631	64.2439	NEK3	1.52236
QPCT	0.0255232	0.00938869	0.232948	-2.59757	-0.605098	226.372	QPCT	1.52108
LIAS	0.0331031	0.0128141	0.24296	2.48889	0.604703	35.5389	LIAS	1.52067
DDAH1	0.00800635	0.00250564	0.199912	-3.02266	-0.604264	2883.9	DDAH1	1.5202
THRB	0.00177543	0.000475895	0.172939	3.49397	0.604245	595.597	THRB	1.52018
WNT2B	0.00229335	0.000628617	0.176269	3.41896	0.602658	78.7313	WNT2B	1.51851
ARHGDIA	4.37185e-08	5.77356e-09	0.10339	-5.82319	-0.602061	4473.09	ARHGDIA	1.51788
CD9	0.00398541	0.00115776	0.18506	3.24909	0.601277	195.019	CD9	1.51706
ERMP1	0.0168913	0.00581006	0.217541	2.75831	0.600045	172.399	ERMP1	1.51576
AVPI1	0.00551222	0.00166516	0.190574	3.14424	0.59921	185.524	AVPI1	1.51489
CDC14B	0.000112797	2.43647e-05	0.141533	4.22061	0.597355	492.114	CDC14B	1.51294
RNPEPL1	0.000335163	7.78323e-05	0.150737	-3.95098	-0.595557	597.323	RNPEPL1	1.51106
TNS1	3.15078e-08	4.07675e-09	0.100885	5.88105	0.593308	3577.24	TNS1	1.5087
ATRIP	0.00575612	0.00174724	0.189412	3.13014	0.592886	59.7771	ATRIP-TREX1	1.50826
POU6F1	0.0292745	0.0110596	0.233101	-2.54081	-0.592267	93.9771	POU6F1	1.50761
ASAH1	5.96518e-05	1.23322e-05	0.135447	4.37163	0.592125	749.291	ASAH1	1.50747
ALPK1	0.000179745	3.98509e-05	0.144053	4.10834	0.591819	175.48	ALPK1	1.50715
INPP5B	0.000464126	0.000111175	0.153114	-3.86481	-0.591758	243.402	INPP5B	1.50708
RAB32	0.0006256	0.00015364	0.155976	-3.78511	-0.590387	424.155	RAB32	1.50565
FHL3	0.00907774	0.00287653	0.197814	-2.98063	-0.58961	326.268	FHL3	1.50484
LTBP2	0.00555411	0.00167881	0.187224	-3.14186	-0.588232	9909.64	LTBP2	1.5034
KIF14	0.026729	0.00992751	0.228099	-2.57834	-0.588119	65.0655	KIF14	1.50329
DIPK2A	0.000772812	0.000193513	0.157535	3.72734	0.587187	268.054	DIPK2A	1.50231
TSTA3	0.0127228	0.00417214	0.204823	-2.86484	-0.586787	327.782	GFUS	1.5019
FBXL15	0.0440514	0.0179707	0.247964	2.36622	0.586739	50.9545	FBXL15	1.50185
BAMBI	0.00274744	0.000766795	0.174324	-3.36451	-0.586515	88.5908	BAMBI	1.50162
ARHGEF5	0.011189	0.00362532	0.201604	2.90905	0.586475	91.1636	ARHGEF5	1.50157
SYDE1	1.14219e-06	1.82596e-07	0.112318	-5.21624	-0.585879	964.017	SYDE1	1.50095
CLCN7	0.0111551	0.00361232	0.201305	2.91017	0.585831	614.68	CLCN7	1.5009
ENPP1	0.00251931	0.00069729	0.17268	-3.39064	-0.585495	117.199	ENPP1	1.50055
GLT8D2	0.00942104	0.00300379	0.197163	-2.96735	-0.585051	515.266	GLT8D2	1.50009

## Sheet: LPSPB1_vs_CTR_top-table
ID-REF	padj	pvalue	lfcSE	stat	log2FoldChange	baseMean	GENE	FC
KCND2	1.12693e-16	5.33623e-18	1.06461	8.64594	9.20459	93.8632	KCND2	590.009
LOC121109066	2.78416e-17	1.22973e-18	1.03906	-8.81196	-9.15618	50.147	SHOX	570.537
CDH18	1.47904e-16	7.12659e-18	1.05567	8.61285	9.09236	86.8622	CDH18	545.85
STOX2	9.62494e-15	5.35793e-16	1.06449	8.10309	8.62563	62.9122	STOX2	394.978
PLPP2	4.66537e-13	3.02282e-14	1.05323	-7.59734	-8.00174	22.5333	PLPP2	256.309
SP9	7.94571e-13	5.19176e-14	1.05026	7.527	7.90531	23.0613	SP9	239.736
LRRN1	1.11703e-11	8.1754e-13	1.02336	-7.15818	-7.32541	38.5279	LRRN1	160.387
CARD11	2.96823e-10	2.56246e-11	1.07628	6.66975	7.17853	13.9877	CARD11	144.862
KCNH5	7.35617e-10	6.73991e-11	1.09574	6.52633	7.15119	13.7085	KCNH5	142.142
WBSCR17	4.28852e-10	3.81967e-11	1.06906	-6.61091	-7.06746	19.5692	GALNT17	134.127
HOXC11	8.67165e-10	8.02432e-11	1.08049	6.50014	7.02332	12.5267	HOXC11	130.086
SYT1	3.50047e-43	3.19445e-45	0.495578	14.1122	6.99369	218.364	SYT1	127.442
PI16	1.19405e-114	1.96139e-117	0.300034	23.0375	6.91205	491.29	PI16	120.43
DSG2	3.80264e-17	1.70039e-18	0.747053	-8.77557	-6.55582	45.211	DSG2	94.08
SOST	1.41271e-08	1.52127e-09	1.08119	6.04209	6.53264	14.7955	SOST	92.5808
GRPR	9.14799e-19	3.56627e-20	0.704324	-9.2004	-6.48006	75.1279	GRPR	89.2675
KCNA4	3.79828e-49	2.91162e-51	0.428085	-15.0613	-6.4475	137.126	KCNA4	87.2753
PLEKHG4	8.42166e-09	8.83821e-10	1.04162	-6.12909	-6.38416	20.1501	PLEKHG4B	83.5263
IL1RL1	1.85976e-10	1.56479e-11	0.946897	6.74176	6.38375	44.172	IL1RL1	83.5028
CHRM2	2.64731e-10	2.27092e-11	0.938714	6.68745	6.2776	174.198	CHRM2	77.5794
DLX3	3.69445e-15	1.96894e-16	0.752555	8.22396	6.18898	38.6418	DLX3	72.9573
KLHL9	5.4795e-08	6.33058e-09	1.0552	5.80778	6.12837	18.5836	KLHL13	69.9557
PCDH7	3.52028e-90	8.99506e-93	0.294638	20.4303	6.01954	361.756	PCDH7	64.8725
GRIN2A	6.0471e-24	1.62242e-25	0.552059	-10.4403	-5.76367	100.741	GRIN2A	54.3299
SLC24A3	8.5995e-07	1.15832e-07	1.08389	-5.29995	-5.74458	13.0005	SLC24A3	53.6157
F11R	2.80521e-08	3.14364e-09	0.947841	5.92392	5.61493	33.0023	F11R	49.0074
COL11A1	1.11451e-57	7.32297e-60	0.3386	-16.3182	-5.52536	307.365	COL11A1	46.0574
ST8SIA2	7.26834e-28	1.40618e-29	0.486567	-11.2939	-5.49525	54.9279	ST8SIA2	45.106
RIPK4	9.51143e-09	1.00513e-09	0.884728	-6.10859	-5.40445	15.5476	RIPK4	42.3545
ADH1C	5.62632e-06	8.61559e-07	1.08881	-4.92088	-5.35789	52.2057	ADH1B	41.0096
SHISA3	1.32334e-05	2.14478e-06	1.10999	4.73928	5.26055	6.21643	SHISA3	38.334
SOX6	6.26334e-15	3.42946e-16	0.638321	-8.15718	-5.20689	27.1313	SOX6	36.9344
ZIC4	8.14057e-29	1.4412e-30	0.441003	-11.4924	-5.06817	53.5358	ZIC4	33.5483
HOXC10	3.45568e-133	3.15357e-136	0.20061	24.842	4.98355	320.353	HOXC10	31.6372
KRT10	4.42771e-12	3.07895e-13	0.676074	7.2909	4.92919	36.7803	KRT14	30.4672
GDF5	1.42174e-139	7.78467e-143	0.19358	-25.4462	-4.92587	344.867	GDF5	30.3974
TGM2	3.05675e-29	5.18849e-31	0.424603	11.5803	4.91701	5084.35	TGM2	30.2112
ASTN1	1.77637e-13	1.09909e-14	0.627359	-7.72723	-4.84775	25.0661	ASTN1	28.7951
SEMA6A	4.0311e-12	2.7958e-13	0.643802	7.30388	4.70225	64.0132	SEMA6A	26.0327
ID1	3.7128e-87	1.01646e-89	0.233714	20.0841	4.69393	972.287	ID1	25.8829
SYT12	2.96469e-06	4.3288e-07	0.920794	5.0539	4.6536	10.223	SYT12	25.1694
PRIMA1	7.54606e-09	7.89176e-10	0.748899	6.14709	4.60355	19.7619	PRIMA1	24.3112
SYNPO2L	7.36319e-10	6.75978e-11	0.703414	-6.52589	-4.59041	23.467	SYNPO2L	24.0907
ESPNL	3.8062e-15	2.03544e-16	0.556786	8.21998	4.57677	26.0274	ESPNL	23.864
LOC101748755	2.29828e-09	2.24416e-10	0.720184	6.34363	4.56858	16.1786	CPNE5	23.729
ADAMTS8	4.33525e-06	6.48032e-07	0.917701	-4.97632	-4.56678	8.90217	ADAMTS8	23.6994
SHISA2	1.29227e-07	1.57318e-08	0.800502	5.65339	4.52554	21.9504	SHISA2	23.0316
TOX	1.20059e-26	2.67332e-28	0.408487	-11.0322	-4.5065	59.8819	TOX	22.7297
BMP4	6.65691e-19	2.52717e-20	0.481706	9.23733	4.44968	50.6582	BMP4	21.8518
GGT5	9.09551e-15	5.04661e-16	0.547063	8.11037	4.43688	35.4201	GGT5	21.6588
SCIN	1.32934e-14	7.54564e-16	0.547161	-8.06135	-4.41086	23.9166	SCIN	21.2716
POSTN	1.5341e-07	1.88998e-08	0.784428	-5.62178	-4.40988	5687.94	POSTN	21.2573
CCDC85A	7.78043e-59	4.82815e-61	0.263614	16.4834	4.34527	139.551	CCDC85A	20.3262
RPESL	2.29891e-11	1.74128e-12	0.614389	7.05377	4.33377	27.7428	SBSPON	20.1648
LOC107054724	4.62554e-29	7.93576e-31	0.374278	11.5438	4.32059	54.8432	MYH1	19.9814
SMOC2	1.74593e-07	2.18281e-08	0.752398	5.59685	4.21106	12.7256	SMOC2	18.5206
HHIP	3.15854e-10	2.74981e-11	0.628942	6.65938	4.18837	27.5387	HHIP	18.2316
PLXDC2	4.16409e-80	1.44402e-82	0.216515	19.2488	4.16765	201.524	PLXDC2	17.9717
NPTX1	7.92457e-19	3.06627e-20	0.450971	-9.21662	-4.15643	67.2106	NPTX1	17.8324
SOX11	3.65087e-20	1.25272e-21	0.434418	-9.5536	-4.15025	39.7165	SOX11	17.7562
PDPN	3.28631e-17	1.45752e-18	0.469573	-8.7929	-4.12891	168.194	PDPN	17.4955
APCDD1	3.68449e-18	1.51307e-19	0.450391	-9.04381	-4.07325	182.285	APCDD1	16.8334
LOC121106913	4.40688e-06	6.59544e-07	0.81483	4.97291	4.05208	9.20608	RGL3	16.5881
TMTC1	4.95722e-140	1.80953e-143	0.157252	25.5034	4.01046	367.108	TMTC1	16.1164
GALNT16	1.54771e-20	5.16939e-22	0.415542	-9.64484	-4.00784	134.419	GALNT16	16.0871
WISP2	7.12822e-17	3.25252e-18	0.455332	-8.70229	-3.96243	153.517	CCN5	15.5887
LOC100857659	3.25701e-05	5.65326e-06	0.867669	4.53896	3.93831	8.47592	KRT16	15.3303
NFATC2	6.69348e-14	4.00705e-15	0.500733	-7.85471	-3.93311	78.1534	NFATC2	15.2751
LOC112532894	8.63341e-55	6.14533e-57	0.246067	-15.9019	-3.91294	105.841	ST6GALNAC5	15.063
LOC107051761	2.34896e-38	2.9153e-40	0.294276	-13.2827	-3.90879	166.215	DKK2	15.0198
ADD2	4.48025e-41	4.98805e-43	0.283821	-13.7515	-3.90297	179.899	ADD2	14.9593
RSPO4	1.72865e-19	6.31008e-21	0.412896	-9.38469	-3.87491	37.2651	RSPO4	14.6711
DYNC1I1	1.38588e-13	8.4736e-15	0.499226	7.76029	3.87414	22.536	DYNC1I1	14.6633
PCDH19	6.97207e-07	9.30203e-08	0.720868	-5.33986	-3.84933	10.9386	PCDH19	14.4133
ID3	1.47198e-242	2.68659e-246	0.11371	33.5174	3.81125	1063.31	ID3	14.0379
PITX1	2.50305e-07	3.16593e-08	0.675099	5.532	3.73465	11.2383	PITX1	13.3119
RRAD	0.0020981	0.000523855	1.0725	3.46825	3.7197	61.0206	RRAD	13.1748
CDA	3.07025e-22	9.24605e-24	0.368753	10.0494	3.70574	49.5575	CDA	13.0478
LOC121107630	1.73856e-12	1.1582e-13	0.498955	-7.42148	-3.70299	270.936	WNT2	13.023
GUCY1A2	5.13637e-26	1.19996e-27	0.339795	-10.8963	-3.70252	82.7733	GUCY1A2	13.0187
MGAT5B	1.48761e-08	1.60735e-09	0.612774	-6.03321	-3.69699	13.2638	MGAT5B	12.969
SERPINI1	1.21067e-07	1.4628e-08	0.650134	5.66587	3.68358	30.3651	SERPINI1	12.8489
LOC770492	3.04487e-10	2.63974e-11	0.551438	6.66538	3.67554	21.7282	RASL11B	12.7776
KCNJ15	1.00027e-14	5.60475e-16	0.453284	-8.09761	-3.67052	31.5348	KCNJ15	12.7332
EPB41L3	1.22581e-119	1.5661e-122	0.154143	-23.5406	-3.62861	375.308	EPB41L3	12.3686
GCH1	1.89363e-08	2.07369e-09	0.604678	5.99193	3.62318	13.9046	GCH1	12.3222
HAPLN3	1.60369e-39	1.90254e-41	0.262223	13.4855	3.53622	389.212	HAPLN3	11.6013
GPR37	1.78573e-12	1.19287e-13	0.474433	-7.41757	-3.51914	25.6033	GPR37	11.4648
TTC12	3.27196e-20	1.11673e-21	0.36307	-9.56549	-3.47294	42.8299	TTC12	11.1035
PODXL	2.37561e-05	4.04968e-06	0.748806	4.60882	3.45111	3050.14	PODXL	10.9367
ADGRD1	9.55679e-74	4.36064e-76	0.186606	18.4597	3.44469	807.324	ADGRD1	10.8881
CTSC	2.22499e-52	1.62438e-54	0.219573	-15.5487	-3.41406	1295.33	CTSC	10.6595
MAP2K6	1.40926e-09	1.34265e-10	0.529739	-6.42226	-3.40212	45.1773	MAP2K6	10.5716
C3H1ORF115	2.494e-15	1.31551e-16	0.409207	-8.27216	-3.38502	31.3531	C1orf115	10.4471
KCNJ6	4.69215e-07	6.14031e-08	0.623003	-5.41467	-3.37335	10.8999	KCNJ6	10.3629
MITF	1.75611e-13	1.08334e-14	0.435016	7.72907	3.36227	35.242	MITF	10.2836
PCSK1	7.80765e-20	2.76453e-21	0.35215	9.47127	3.33531	49.279	PCSK1	10.0932
HOXB8	2.26462e-26	5.12526e-28	0.303543	10.9735	3.33093	53.5919	HOXB8	10.0626
NPTX2	3.31626e-18	1.34975e-19	0.366714	9.05628	3.32106	74.8642	NPTX2	9.994
CH25H	1.17172e-40	1.3473e-42	0.242718	-13.6794	-3.32025	189.883	CH25H	9.98839
DAB1	1.04067e-09	9.7058e-11	0.511856	6.47146	3.31246	307.165	DAB1	9.93456
CLIC3	9.14799e-19	3.57304e-20	0.359935	9.20019	3.31147	356.271	CLIC3	9.9278
SAMD3	2.89301e-24	7.60346e-26	0.314705	10.512	3.30819	47.1398	SAMD3	9.90526
EFNB2	1.20699e-102	2.64352e-105	0.150125	-21.794	-3.27183	743.666	EFNB2	9.65869
MMP7	9.72385e-05	1.83509e-05	0.759327	-4.28407	-3.25301	1250.07	MMP1	9.53351
ZNF804A	4.88829e-17	2.21262e-18	0.370638	8.74589	3.24156	34.2607	ZNF804A	9.45815
IFI27L2	4.2197e-09	4.22047e-10	0.518671	-6.24565	-3.23943	14.9502	IFI27	9.44424
ELFN1	5.96863e-43	5.66469e-45	0.229902	-14.0718	-3.23512	133.499	ELFN1	9.41602
PADI2	1.56134e-07	1.92939e-08	0.575187	5.61822	3.23153	13.5988	PADI2	9.39262
TMEM37	2.92758e-11	2.25486e-12	0.45554	7.01774	3.19686	21.2643	TMEM37	9.16962
IGFBP2	1.63163e-11	1.21799e-12	0.449334	-7.10332	-3.19176	150.828	IGFBP2	9.13726
CXCL14	9.85596e-09	1.04334e-09	0.520246	6.10264	3.17487	37.7927	CXCL14	9.03091
LY75	6.03392e-05	1.10128e-05	0.718611	-4.39627	-3.15921	7.14939	LY75	8.93339
SORBS2	1.00844e-61	5.70572e-64	0.186969	16.886	3.15716	153.04	SORBS2	8.92074
TMEM200A	7.06963e-42	7.35478e-44	0.226543	13.8893	3.14652	1638.89	TMEM200A	8.85519
OLFM1	7.32934e-45	6.42103e-47	0.218351	14.3851	3.141	128.397	OLFM1	8.82133
EXPH5	1.40554e-10	1.1467e-11	0.462063	6.78677	3.13592	88.7539	EXPH5	8.79034
TMEM132D	1.30243e-15	6.72726e-17	0.374723	-8.35173	-3.12958	28.0607	TMEM132D	8.75181
GDF15	0.0083851	0.00243641	1.03135	3.03113	3.12615	577.001	GDF15	8.73099
LOC395991	5.9779e-55	4.03691e-57	0.196251	15.9282	3.12593	4803.8	SFRP1	8.72967
CYYR1	7.38326e-09	7.70802e-10	0.507028	-6.15083	-3.11864	18.2505	CYYR1	8.68568
HMCN1	9.06051e-14	5.50675e-15	0.397589	-7.81476	-3.10706	886.66	HMCN1	8.61628
VAT1L	2.68301e-39	3.28092e-41	0.230646	-13.4453	-3.10111	220.822	VAT1L	8.58078
ELN	6.64061e-05	1.21928e-05	0.705981	4.37411	3.08804	10497	ELN	8.5034
DBNDD1	2.7295e-13	1.72867e-14	0.402481	-7.66935	-3.08677	25.8939	DBNDD1	8.4959
ACAN	1.06318e-05	1.68432e-06	0.644289	4.78802	3.08487	1343.19	ACAN	8.48473
CLGN	4.91869e-08	5.60186e-09	0.527192	5.82823	3.0726	74.2794	CLGN	8.41287
WNT16	4.23144e-10	3.76111e-11	0.463525	-6.6132	-3.06538	18.0565	WNT16	8.37091
SLC2A12	8.42528e-09	8.85738e-10	0.49942	6.12875	3.06082	63.6196	SLC2A12	8.34446
ACER2	5.74649e-05	1.04672e-05	0.685518	4.40729	3.02128	29.7654	ACER2	8.11885
MAB21L1	2.8623e-70	1.41051e-72	0.166762	18.0179	3.00469	205.719	MAB21L1	8.02607
PENK	7.00651e-21	2.30183e-22	0.308848	9.7275	3.00432	53.0907	PENK	8.024
ZNF704	4.89282e-13	3.17913e-14	0.393814	7.59081	2.98937	29.1859	ZNF704	7.94127
HUNK	6.95241e-19	2.66473e-20	0.323402	-9.23166	-2.98554	168.714	HUNK	7.92022
CDCP1	3.24589e-20	1.10191e-21	0.310258	9.56687	2.9682	97.9335	CDCP1	7.82558
SLC1A3	6.53429e-08	7.62076e-09	0.51328	-5.77664	-2.96503	129.121	SLC1A3	7.80842
SCARA5	1.20667e-06	1.65617e-07	0.56097	5.23429	2.93628	42.8374	SCARA5	7.65435
LOC121110301	1.13255e-27	2.23243e-29	0.260824	-11.2532	-2.93511	59.953	CECR7	7.64815
PDE7B	1.07337e-27	2.09619e-29	0.260149	-11.2588	-2.92896	154.805	PDE7B	7.61563
CPNE7	3.79451e-10	3.33811e-11	0.439663	6.63083	2.91533	47.3611	CPNE7	7.54399
MYPN	3.25275e-12	2.2441e-13	0.397243	-7.33339	-2.91314	72.8285	MYPN	7.53256
LOC121111455	5.75316e-09	5.88021e-10	0.468893	6.19361	2.90414	16.5995	PNMA2	7.4857
ACP5	5.90276e-09	6.05467e-10	0.469186	-6.189	-2.90379	16.9616	ACP5	7.48392
GATA6	1.24739e-15	6.42014e-17	0.347382	8.35724	2.90315	124.448	GATA6	7.4806
TFAP2C	1.62116e-37	2.10079e-39	0.220655	-13.1341	-2.89809	109.8	TFAP2C	7.45441
EYA2	8.98179e-15	4.96712e-16	0.356157	8.1123	2.88925	39.5764	EYA2	7.40885
LOC112532929	1.38875e-79	5.32281e-82	0.150313	-19.1811	-2.88318	208.451	NTNG1	7.37773
CLMN	2.81839e-11	2.16047e-12	0.410107	-7.02371	-2.88048	21.9076	CLMN	7.36393
DENND2A	5.11049e-32	7.83503e-34	0.236435	-12.1245	-2.86665	172.615	DENND2A	7.29372
ACKR4	2.38557e-12	1.6197e-13	0.387537	-7.37694	-2.85884	499.355	ACKR4	7.2543
B3GALT2	6.18811e-28	1.1746e-29	0.252734	-11.3097	-2.85835	250.426	B3GALT2	7.25184
NR4A1	1.45546e-42	1.46104e-44	0.203924	14.0046	2.85587	330.333	NR4A1	7.23942
EVI2A	2.41154e-11	1.83539e-12	0.405145	-7.04645	-2.85483	25.2026	EVI2A	7.23421
NTF3	3.57999e-61	2.09089e-63	0.1695	-16.8092	-2.84915	134.113	NTF3	7.20575
ALPL	1.12429e-10	9.11084e-12	0.414681	-6.81989	-2.82808	34.4022	ALPL	7.10128
FAM155A	8.14862e-07	1.09461e-07	0.531063	5.31027	2.82009	12.6596	NALF1	7.06205
UCHL1	3.00091e-74	1.31451e-76	0.152177	18.5243	2.81897	860.404	UCHL1	7.05658
SGCG	4.64737e-13	3.00268e-14	0.370737	-7.5982	-2.81694	30.0747	SGCG	7.04665
METTL24	5.98179e-15	3.26438e-16	0.342855	8.16314	2.79877	32.2069	METTL24	6.95847
FZD4	1.45757e-133	1.06411e-136	0.111864	24.8856	2.7838	449.855	FZD4	6.88663
MXRA5	3.15462e-45	2.70609e-47	0.192704	-14.4447	-2.78356	5878.36	MXRA5	6.88548
COL8A1	9.70171e-12	7.06513e-13	0.387733	-7.17817	-2.78321	10986.6	COL8A1	6.88384
ADRA2A	7.31708e-25	1.84296e-26	0.2614	10.6448	2.78257	1242.81	ADRA2A	6.88076
ANO3	3.30491e-14	1.93626e-15	0.350013	7.94536	2.78098	51.4574	ANO3	6.87321
MX1	1.11703e-11	8.17321e-13	0.387792	-7.15822	-2.7759	24.3972	MX2	6.84903
FZD8	3.65954e-09	3.63349e-10	0.442783	6.26901	2.77581	130.589	FZD8	6.84861
BAALC	1.1798e-18	4.62964e-20	0.302397	-9.17232	-2.77368	158.23	BAALC	6.83852
KRT7	2.5593e-115	3.73689e-118	0.119892	23.1093	2.77061	1335.77	KRT7	6.82399
PLXNC1	2.72522e-17	1.19872e-18	0.314028	-8.81483	-2.7681	183.183	PLXNC1	6.81212
FILIP1	5.1549e-08	5.90852e-09	0.474158	-5.81933	-2.75928	15.6335	FILIP1	6.7706
LOC107051996	0.000583711	0.000128589	0.714958	-3.82915	-2.73768	3861.24	COLEC12	6.66995
CCDC89	3.96944e-05	7.00574e-06	0.60749	4.49351	2.72976	8.97182	CCDC89	6.63347
ZNF365	2.11917e-07	2.66105e-08	0.489701	5.56239	2.72391	15.8747	ZNF365	6.60659
LOC121109355	7.15049e-21	2.36218e-22	0.278563	9.72487	2.70899	150.477	TUBA4A	6.53863
TOR4A	3.87157e-27	8.06162e-29	0.243101	11.1394	2.70801	70.9732	TOR4A	6.5342
LOC121109831	7.87311e-19	3.03199e-20	0.29288	9.21782	2.69972	43.1128	CDH10	6.49675
EPSTI1	5.56629e-12	3.90118e-13	0.371124	-7.25895	-2.69397	32.2132	EPSTI1	6.47091
PGM5	1.22495e-15	6.23765e-17	0.322038	8.36064	2.69244	34.2613	PGM5	6.46408
EFR3B	1.86267e-05	3.11408e-06	0.575658	4.66315	2.68438	31.0165	EFR3B	6.42803
SLCO2A1	1.24221e-08	1.32859e-09	0.440417	-6.0639	-2.67064	37.8679	SLCO2A1	6.36713
RASD1	9.73942e-05	1.83981e-05	0.618307	4.28349	2.64852	23.723	RASD1	6.27022
LRMDA	0.000164906	3.22649e-05	0.636787	-4.15686	-2.64704	8.85546	LRMDA	6.26379
KAZALD1	2.48115e-19	9.10224e-21	0.283205	9.346	2.64683	312.774	KAZALD1	6.26291
OAF	1.22211e-21	3.88112e-23	0.266812	9.907	2.6433	918.069	OAF	6.24761
PHACTR3	1.19296e-19	4.29472e-21	0.279393	-9.42515	-2.63332	108.14	PHACTR3	6.20454
HECW1	1.13491e-19	4.05989e-21	0.278484	-9.43105	-2.6264	75.8319	HECW1	6.17484
SPHKAP	0.000903829	0.000208347	0.704248	3.70867	2.61183	6.4674	SPHKAP	6.11277
COL15A1	1.58177e-07	1.96306e-08	0.458295	-5.61523	-2.57343	498.384	COL15A1	5.95223
PDE1C	6.41026e-27	1.38056e-28	0.231092	-11.0914	-2.56314	317.458	PDE1C	5.90994
P2RX5	2.19983e-05	3.73396e-06	0.553444	4.62567	2.56005	10.7672	P2RX5	5.89727
ANKRD1	6.15819e-10	5.55162e-11	0.389836	6.55534	2.55551	217.11	ANKRD1	5.87873
GSC	0.00166294	0.000404885	0.721789	3.53688	2.55288	6.34355	GSC	5.86805
RGS4	3.06251e-13	1.95075e-14	0.33214	7.65383	2.54215	235.932	RGS4	5.82455
SERINC2	6.17818e-42	6.31462e-44	0.181973	13.9002	2.52946	595.209	SERINC2	5.77355
TMEM132B	2.97053e-11	2.29337e-12	0.356853	7.01537	2.50345	100.202	TMEM132B	5.67041
IL17RD	4.47202e-22	1.3794e-23	0.249842	-10.0099	-2.50089	70.8236	IL17RD	5.66034
SYBU	1.8499e-13	1.15133e-14	0.323894	-7.72132	-2.50089	46.141	SYBU	5.66034
GALNT15	1.24739e-15	6.41267e-17	0.298953	-8.35738	-2.49847	457.391	GALNT15	5.65084
TSPAN13	1.50769e-16	7.29219e-18	0.289675	8.61022	2.49417	56.1307	TSPAN13	5.63403
CCDC69	2.9967e-05	5.17407e-06	0.547149	4.5576	2.49369	19.9281	CCDC69	5.63216
GABRQ	1.79113e-10	1.4907e-11	0.369103	-6.7488	-2.491	23.7536	GABRB3	5.62169
CTHRC1	1.80144e-25	4.34004e-27	0.231016	-10.7787	-2.49005	567.997	CTHRC1	5.61796
SLC6A17	5.48639e-07	7.22974e-08	0.461508	5.38537	2.48539	96.0626	SLC6A17	5.59985
LOC419242	8.942e-33	1.28932e-34	0.202439	12.2714	2.48422	101.607	DEPTOR	5.59531
NANOS1	0.000516005	0.000111884	0.641299	3.86326	2.4775	14.6029	NANOS1	5.56933
OLFML2A	2.51338e-16	1.2294e-17	0.289744	-8.55014	-2.47735	56.4376	OLFML2A	5.56873
PALM	1.34179e-109	2.44897e-112	0.109577	22.5234	2.46805	417.08	PALM	5.53296
RNF144A	4.0015e-09	3.98762e-10	0.393572	-6.25451	-2.4616	33.628	RNF144A	5.50827
C5orf63	1.09988e-05	1.7505e-06	0.512703	4.78028	2.45087	11.8748	C5orf63	5.46744
FHL1	1.30645e-27	2.59907e-29	0.217824	-11.2398	-2.4483	4928.54	FHL1	5.45772
SPECC1	5.89654e-26	1.38831e-27	0.223334	10.8831	2.43056	66.8494	SPECC1	5.39101
XPNPEP2	7.29024e-10	6.6662e-11	0.371925	6.52798	2.42792	132.693	XPNPEP2	5.38118
LOC101749568	2.45714e-06	3.54738e-07	0.471145	5.09177	2.39896	16.4672	FOXE1	5.27423
EBF3	2.08261e-50	1.55844e-52	0.15691	-15.2536	-2.39345	174.66	EBF3	5.25411
CLCA2	0.00240455	0.000605636	0.696531	3.42908	2.38846	19.407	CLCA2	5.23597
AKAP12	5.9949e-58	3.82956e-60	0.145684	-16.3578	-2.38306	1038.34	AKAP12	5.21643
TIMP3	7.72243e-30	1.28261e-31	0.200825	11.6995	2.34955	18436.8	TIMP3	5.09664
PTN	3.43278e-15	1.82322e-16	0.284714	8.23317	2.3441	111.535	PTN	5.07742
CILP2	6.15819e-10	5.56523e-11	0.357463	6.55497	2.34316	22.2252	CILP2	5.07413
TGFBR3	2.99017e-101	7.09476e-104	0.108171	-21.6429	-2.34112	1976.07	TGFBR3	5.06696
ACE	2.07804e-28	3.79274e-30	0.204946	-11.4085	-2.33813	298.607	ACE	5.05646
DAPK1	1.02868e-17	4.37456e-19	0.261914	8.92707	2.33812	226.62	DAPK1	5.05643
AXIN2	1.0081e-16	4.71024e-18	0.269786	-8.66018	-2.3364	121.55	AXIN2	5.0504
CCN3	1.77476e-33	2.49418e-35	0.187642	12.4037	2.32746	257.679	CCN3	5.01921
LOC124418099	1.36514e-11	1.0066e-12	0.326296	7.1296	2.32636	37.6723	PDE11A	5.01539
C3	1.38258e-07	1.69573e-08	0.412433	5.64048	2.32632	275.138	C3	5.01524
TCF21	4.76393e-06	7.1646e-07	0.468733	4.95685	2.32344	36.322	TCF21	5.00523
TRIM47	5.33764e-20	1.84124e-21	0.242653	-9.51363	-2.30852	53.5194	TRIM47	4.95373
RPS6KA1	0.00558438	0.00153451	0.724551	3.16808	2.29543	24.8458	RPS6KA1	4.90901
PCBP3	6.1174e-12	4.32092e-13	0.316602	-7.24511	-2.29382	100.163	PCBP3	4.90351
SFRP2	2.81737e-14	1.63519e-15	0.286341	-7.96628	-2.28107	329.75	SFRP2	4.86039
LHX9	3.52778e-23	9.98003e-25	0.221623	-10.2665	-2.27528	912.587	LHX9	4.84093
EFCAB4B	2.04992e-08	2.26355e-09	0.380362	5.97767	2.27368	26.804	CRACR2A	4.83554
RNF180	1.37575e-05	2.23725e-06	0.478317	4.73072	2.26278	12.1633	RNF180	4.79917
DNALI1	4.92077e-12	3.4308e-13	0.309753	-7.27631	-2.25386	39.8675	DNALI1	4.76958
PXK	1.52682e-32	2.2572e-34	0.18229	-12.226	-2.22869	1061.1	PXK	4.68707
CDH8	2.42115e-14	1.39197e-15	0.278789	-7.98617	-2.22645	178.195	CDH8	4.67982
LRRN3	0.000154929	3.02279e-05	0.530669	-4.17174	-2.21381	9.38825	LRRN3	4.639
CD74	1.23245e-09	1.16519e-10	0.343409	-6.4438	-2.21286	27.5687	CD74	4.63594
TLR4	4.75035e-06	7.13519e-07	0.446321	4.95765	2.2127	23.493	TLR4	4.63542
NDNF	9.88598e-104	1.98477e-106	0.100822	-21.9123	-2.20925	993.472	NDNF	4.62434
ZMAT4	0.000555135	0.000121281	0.574736	-3.84352	-2.20901	8.81982	ZMAT4	4.62359
COL6A3	5.45212e-08	6.28899e-09	0.379859	-5.80889	-2.20656	21884.2	COL6A3	4.61572
ROBO2	7.51505e-12	5.39042e-13	0.305098	-7.21508	-2.20131	33.5547	ROBO2	4.59895
AIM1	2.19863e-10	1.86195e-11	0.327237	-6.71646	-2.19788	479.833	CRYBG1	4.58803
COL4A5	6.99119e-16	3.49623e-17	0.260269	8.42867	2.19372	64.8641	COL4A5	4.57485
APBB1IP	1.59209e-10	1.31924e-11	0.321608	6.76651	2.17617	149.583	APBB1IP	4.51951
PLCE1	1.29583e-44	1.1589e-46	0.151637	14.3442	2.17511	253.507	PLCE1	4.51621
ALDH1A3	1.83031e-11	1.37632e-12	0.306434	-7.08641	-2.17152	703.222	ALDH1A3	4.50498
TSPAN18	1.09439e-09	1.02668e-10	0.335845	-6.46297	-2.17056	307.568	TSPAN18	4.50197
EVA1C	1.05029e-08	1.11374e-09	0.355552	6.09219	2.16609	22.3056	EVA1C	4.48806
AQP1	3.72979e-09	3.71005e-10	0.344301	-6.26576	-2.15731	139.733	AQP1	4.46081
KCNS2	1.79327e-10	1.50481e-11	0.319543	-6.74744	-2.1561	28.1173	KCNS2	4.45707
IRAG1	0.0121778	0.00372958	0.736824	2.90017	2.13692	289.484	IRAG1	4.39821
RGS2	2.95505e-10	2.54569e-11	0.319616	6.67071	2.13206	27.4633	RGS2	4.38344
SIPA1L2	7.05617e-55	4.89386e-57	0.133715	-15.9162	-2.12823	376.141	SIPA1L2	4.37182
ARHGEF6	2.72561e-24	7.064e-26	0.201875	-10.519	-2.12352	355.292	ARHGEF6	4.35756
CDON	7.81638e-43	7.56102e-45	0.150196	-14.0513	-2.11045	271.457	CDON	4.31826
TNFRSF19	1.08071e-14	6.07515e-16	0.259018	-8.0878	-2.09489	453.545	TNFRSF19	4.27193
NOVA1	8.02554e-27	1.74309e-28	0.188778	-11.0706	-2.08988	166.484	NOVA1	4.25713
MYO15L	7.2675e-09	7.56064e-10	0.33758	-6.15389	-2.07743	32.0514	MYO15B	4.22055
RASSF9	1.07509e-05	1.70516e-06	0.433983	4.78555	2.07685	15.6631	RASSF9	4.21884
HSPA2	7.4073e-61	4.46141e-63	0.12378	16.7642	2.07506	589.51	HSPA2	4.21363
GFRA1	3.54884e-35	4.79311e-37	0.162838	-12.7164	-2.07071	970.986	GFRA1	4.20095
RASD2	2.15089e-11	1.62524e-12	0.292456	7.06336	2.06572	67.7694	RASD2	4.18644
FAIM2	2.62924e-06	3.82461e-07	0.40624	-5.07749	-2.06268	26.1623	FAIM2	4.17762
ITPR1	5.0445e-08	5.75436e-09	0.352019	5.82374	2.05007	70.7584	ITPR1	4.14126
TMEM119	4.0901e-16	2.02303e-17	0.241194	-8.49246	-2.04833	2671.05	TMEM119	4.13628
ABI3BP	9.19098e-23	2.66721e-24	0.201358	-10.1712	-2.04805	769.188	ABI3BP	4.13545
CYP27A1	4.02548e-23	1.14615e-24	0.198344	-10.2531	-2.03364	87.4681	CYP27A1	4.09437
GPR137C	3.90641e-05	6.88737e-06	0.451875	4.49714	2.03215	23.7762	GPR137C	4.09013
INHBB	2.00206e-22	5.88303e-24	0.201127	-10.0938	-2.03014	106.94	INHBB	4.08445
FGFR2	3.06976e-14	1.78728e-15	0.254539	-7.95528	-2.02493	46.8053	FGFR2	4.06971
SHOX2	4.84983e-43	4.51436e-45	0.143558	-14.0878	-2.02242	197.266	SHOX2	4.06264
LOC124417738	5.33366e-05	9.62944e-06	0.45352	-4.42533	-2.00698	23.9654	LRATD2	4.01939
SYTL2	1.10286e-46	9.25928e-49	0.135649	-14.6755	-1.99071	370.347	SYTL2	3.97434
PRKCDBP	1.45806e-08	1.57275e-09	0.329344	6.03672	1.98816	363.34	CAVIN2	3.96729
TCTEX1D4	0.000631062	0.00014017	0.521612	3.80787	1.98623	56.728	DYNLT4	3.96201
LOC121113132	1.00968e-07	1.20521e-08	0.348126	5.69899	1.98396	972.945	RDH10	3.95578
NES	8.05805e-20	2.8679e-21	0.209119	-9.46744	-1.97982	238.685	NES	3.94443
RASL11AL	1.68751e-09	1.6293e-10	0.309448	6.39275	1.97822	32.2554	RASL11A	3.94008
KY	3.55071e-05	6.20191e-06	0.43751	-4.51939	-1.97728	18.4056	KY	3.93749
IGFBP5	6.24383e-09	6.4273e-10	0.319874	-6.17958	-1.97669	4558.12	IGFBP5	3.93589
OLFML1	1.34364e-17	5.7385e-19	0.22171	8.89698	1.97255	77.44	OLFML1	3.92461
A2ML2	0.0306934	0.010711	0.772903	2.55199	1.97244	107.714	A2M	3.92431
FMOD	6.20178e-07	8.22905e-08	0.367363	5.36203	1.96981	512.261	FMOD	3.91718
TPD52L1	1.3274e-24	3.36756e-26	0.185886	10.5886	1.96827	249.931	TPD52L1	3.91298
ITGA2	3.51686e-06	5.17355e-07	0.391849	5.01976	1.96699	422.048	ITGA2	3.90951
LOC112532339	3.85824e-18	1.59851e-19	0.217277	-9.0378	-1.9637	479.049	KIT	3.90062
UNC5B	2.38327e-11	1.80953e-12	0.276103	7.04843	1.94609	827.36	UNC5B	3.85328
NGEF	3.08114e-09	3.04233e-10	0.308751	6.29661	1.94408	68.138	NGEF	3.84793
BEAN1	0.000179724	3.53937e-05	0.469257	-4.13566	-1.94069	14.8712	BEAN1	3.83888
ARL4C	6.42166e-35	8.79038e-37	0.151971	-12.6689	-1.92531	459.573	ARL4C	3.7982
SLC40A1	3.72807e-07	4.82424e-08	0.351902	5.45767	1.92056	38.9633	SLC40A1	3.78571
CASS4	6.63595e-09	6.87939e-10	0.310922	-6.16884	-1.91802	25.6532	CASS4	3.77905
SHANK2	1.98841e-13	1.2448e-14	0.2484	7.71136	1.9155	54.4626	SHANK2	3.77245
CDH4	1.95862e-17	8.47221e-19	0.216031	-8.85362	-1.91266	217.757	CDH4	3.76502
MFSD2A	3.04011e-12	2.08075e-13	0.260271	7.3435	1.9113	37.9586	MFSD2A	3.76147
AP1S3	0.000944211	0.000220069	0.51495	3.69479	1.90263	30.7059	AP1S3	3.73895
LOC101747522	2.02569e-41	2.18135e-43	0.137575	-13.8112	-1.90007	799.412	COL18A1	3.73232
MT3	0.00784383	0.00225766	0.621168	3.05406	1.89709	1512.52	MT2A	3.7246
PAPSS2	1.07161e-20	3.55965e-22	0.193883	9.68304	1.87738	1491.2	PAPSS2	3.67408
PAX3	1.41717e-06	1.96319e-07	0.360766	5.20279	1.87699	22.0638	PAX3	3.67307
KRT8	8.34244e-10	7.68924e-11	0.287835	6.50656	1.87282	43.7597	KRT8	3.66247
PRELP	1.17265e-10	9.52416e-12	0.274442	6.81352	1.86991	1895.4	PRELP	3.65511
B4GALNT4	1.96917e-15	1.03508e-16	0.225132	-8.30069	-1.86875	53.7505	B4GALNT4	3.65216
PTPRB	0.000117679	2.25735e-05	0.43935	4.23779	1.86187	40.2298	PTPRB	3.63479
MSX2	3.86733e-07	5.01151e-08	0.339028	-5.4509	-1.84801	23.3353	MSX2	3.60002
SKIDA1	0.000513411	0.000111134	0.476763	-3.8649	-1.84264	14.8462	SKIDA1	3.58666
PDGFRL	1.09663e-06	1.48912e-07	0.348593	5.2539	1.83147	134.35	PDGFRL	3.559
GYPC	5.09486e-08	5.83041e-09	0.314594	-5.82155	-1.83143	275.179	GYPC	3.55889
NTN3	0.00190153	0.000469916	0.523063	-3.49734	-1.82933	129.994	NTN1	3.55373
THBD	4.26329e-09	4.27185e-10	0.29214	6.24376	1.82405	90.789	THBD	3.54074
ANKRD6	1.58769e-09	1.53003e-10	0.284822	6.40235	1.82353	37.315	ANKRD6	3.53947
ZIC1	1.72583e-26	3.87438e-28	0.165775	-10.9988	-1.82332	114.028	ZIC1	3.53894
CEMIP	5.16605e-09	5.25185e-10	0.293496	-6.21139	-1.82302	14912	CEMIP	3.53821
C1R	3.88676e-14	2.29134e-15	0.229584	-7.92446	-1.81933	4189.73	C1R	3.52917
ALPK2	4.48601e-05	7.97477e-06	0.407175	-4.46586	-1.81838	2465.47	ALPK2	3.52686
PCOLCE2	1.48078e-23	4.05398e-25	0.175465	10.353	1.8166	265.369	PCOLCE2	3.52249
MARVELD2	5.79673e-05	1.05693e-05	0.411157	4.40519	1.81122	16.446	MARVELD2	3.5094
GABBR2	1.52474e-23	4.20216e-25	0.174982	-10.3496	-1.81099	205.601	GABBR2	3.50883
ADAMTS15	1.55316e-05	2.55128e-06	0.384984	4.70399	1.81096	46.177	ADAMTS15	3.50876
NHSL2	9.40322e-17	4.37638e-18	0.208736	-8.66856	-1.80944	222.471	NHSL2	3.50506
MYO1D	6.18329e-38	7.8998e-40	0.136875	-13.2079	-1.80783	2080.36	MYO1D	3.50114
LOC112531945	4.401e-10	3.93592e-11	0.27353	6.60647	1.80707	129.457	NR4A3	3.4993
DNM1	8.53255e-18	3.61298e-19	0.201564	-8.94821	-1.80364	459.288	DNM1	3.491
NINJ1	8.42071e-07	1.1327e-07	0.338726	5.30404	1.79661	216.544	NINJ1	3.47404
IGDCC4	4.58089e-09	4.62353e-10	0.28742	-6.23138	-1.79102	64.313	IGDCC4	3.46061
LOC107055878	1.82939e-15	9.58268e-17	0.21481	-8.30985	-1.78504	91.572	ASIC1	3.44628
SUSD5	9.01425e-14	5.46219e-15	0.228371	7.81578	1.7849	65.7219	SUSD5	3.44594
SHC3	1.09659e-05	1.74325e-06	0.372982	4.78112	1.78327	22.8031	SHC3	3.44206
PIM1	1.12693e-16	5.3477e-18	0.205323	-8.6457	-1.77516	238.067	PIM1	3.42277
ZNF608	6.65211e-12	4.71075e-13	0.245282	-7.23339	-1.77422	81.1815	ZNF608	3.42053
TBC1D2	1.46529e-06	2.04055e-07	0.341186	5.19561	1.77267	460.617	TBC1D2	3.41685
FSTL3	6.41759e-76	2.57688e-78	0.094456	18.7348	1.76961	798.524	FSTL3	3.40962
MDK	3.1853e-21	1.03483e-22	0.17973	-9.80851	-1.76288	1033.52	MDK	3.39375
DUSP4	1.21351e-21	3.83166e-23	0.177688	-9.90829	-1.76058	156.168	DUSP4	3.38834
NPW	0.00138275	0.00033086	0.489752	3.58986	1.75814	9.73293	NPW	3.38262
SERPINB12	3.92577e-10	3.46076e-11	0.265352	6.6255	1.75809	61.5813	SERPINB9	3.3825
OXTR	0.000637515	0.000141838	0.461825	3.80494	1.75722	1691.33	OXTR	3.38045
CELSR2	0.00182824	0.00044947	0.499786	3.50919	1.75385	22.1707	CELSR2	3.37256
DACT1	8.83662e-05	1.65586e-05	0.40558	4.30686	1.74678	270.992	DACT1	3.35608
ARHGEF37	2.02509e-06	2.89217e-07	0.339074	5.13034	1.73957	20.4354	ARHGEF37	3.33935
EPHB2	1.18768e-06	1.62361e-07	0.331999	5.23796	1.739	199.526	EPHB2	3.33803
ANGPTL2	4.7378e-15	2.54228e-16	0.212143	-8.19327	-1.73814	1237.3	ANGPTL2	3.33605
CGREF1	5.08816e-06	7.7265e-07	0.351069	4.94215	1.73504	26.205	CGREF1	3.32888
C12orf75	1.07566e-06	1.45673e-07	0.329868	-5.25795	-1.73443	1751.53	C12orf75	3.32747
STK38L	1.42827e-27	2.86749e-29	0.154402	11.2311	1.73411	182.155	STK38L	3.32675
WISP1	8.75439e-10	8.11687e-11	0.266832	-6.49842	-1.73398	535.494	CCN4	3.32645
BRINP1	0.000301573	6.24172e-05	0.432415	4.00348	1.73116	14.7171	BRINP1	3.31996
LOC422154	2.47701e-18	9.90081e-20	0.190272	-9.09003	-1.72958	113.177	STARD10	3.31631
LOC107052037	1.10621e-26	2.44299e-28	0.156378	-11.0403	-1.72646	106.226	ARRB1	3.30915
GRAMD3	5.35445e-08	6.16656e-09	0.294172	5.81218	1.70978	676.012	GRAMD2B	3.2711
LOXL3	8.49287e-29	1.51907e-30	0.148616	-11.4878	-1.70728	305.182	LOXL3	3.26544
SAT1	0.000703245	0.000158259	0.451537	3.77774	1.70579	346.67	SAT1	3.26207
ERRFI1	2.19321e-06	3.14226e-07	0.333125	5.11471	1.70384	654.993	ERRFI1	3.25767
MEST	2.98627e-31	4.74185e-33	0.142154	-11.9761	-1.70245	745.494	MEST	3.25453
DAAM2	1.41792e-10	1.15939e-11	0.250143	-6.78518	-1.69726	921.785	DAAM2	3.24285
ABCA7	0.000835789	0.000191443	0.454887	3.73005	1.69675	71.5659	ABCA7	3.2417
RPH3AL	4.70626e-05	8.42643e-06	0.379351	4.45405	1.68965	21.0683	RPH3AL	3.22579
LOC121111576	5.1195e-40	5.98008e-42	0.124333	-13.5706	-1.68728	489.714	ARNT2	3.22048
PTGES	6.80848e-12	4.83391e-13	0.233186	7.22989	1.68591	268.419	PTGES	3.21744
CDH13	1.18591e-36	1.55841e-38	0.129711	-12.9815	-1.68384	1371.08	CDH13	3.21283
EDIL3	4.46431e-17	2.01193e-18	0.191797	-8.75662	-1.6795	681.402	EDIL3	3.20316
LDLRAD4	4.12464e-06	6.12786e-07	0.336481	4.98714	1.67808	23.1385	LDLRAD4	3.20002
RHOJ	1.12895e-06	1.53713e-07	0.319182	5.24805	1.67509	275.289	RHOJ	3.19339
STARD9	1.63818e-05	2.70556e-06	0.3569	-4.69199	-1.67457	63.2669	STARD9	3.19225
CELF2	3.07746e-12	2.11193e-13	0.227392	-7.34151	-1.6694	407.795	CELF2	3.18082
LOC121109046	0.00741706	0.00211316	0.542447	3.07385	1.6674	15.8809	NLGN3	3.17642
MYOM1	8.43123e-05	1.57422e-05	0.386045	4.31804	1.66696	19.6177	MYOM1	3.17544
TMEM171	4.7398e-11	3.70256e-12	0.239858	-6.94809	-1.66656	98.4981	TMEM171	3.17456
PDLIM1	2.59805e-27	5.35828e-29	0.148426	-11.1758	-1.65878	724.169	PDLIM1	3.15748
ITGA6	1.66802e-07	2.07932e-08	0.295269	5.60527	1.65506	548.28	ITGA6	3.14936
SNED1	1.47949e-67	7.83087e-70	0.0935455	-17.6648	-1.65246	1058.86	SNED1	3.1437
DMD	1.24739e-15	6.42022e-17	0.197314	-8.35724	-1.649	73.8217	DMD	3.13616
TIAM2	5.76192e-12	4.05932e-13	0.227026	-7.25357	-1.64675	61.9573	TIAM2	3.13128
PTGDS	0.00120872	0.000287001	0.453207	3.62676	1.64367	26.3753	PTGDS	3.1246
PSD3	5.77209e-80	2.10699e-82	0.0854055	-19.2292	-1.64228	1123.93	PSD3	3.12159
LOC107053557	5.35334e-08	6.15551e-09	0.281724	5.81248	1.63752	1541.97	CKB	3.1113
KIAA1755	0.00249216	0.000631797	0.478437	3.41758	1.6351	10.1501	KIAA1755	3.10609
OPCML	1.03916e-16	4.87432e-18	0.188785	-8.65627	-1.63418	131.582	OPCML	3.10411
GPX3	0.00693961	0.00195687	0.526368	3.0967	1.63	26.3986	GPX3	3.09514
LOC101751271	0.000559195	0.000122576	0.424107	3.84092	1.62896	41.5285	RGS5	3.0929
DCN	5.16834e-41	5.84846e-43	0.118553	-13.74	-1.62891	16073.2	DCN	3.0928
KRT18	0.00500513	0.00136119	0.507375	3.20276	1.625	28.5633	KRT18	3.08442
CPXM2	1.35709e-42	1.33752e-44	0.114894	-14.0109	-1.60977	1257.63	CPXM2	3.05203
SNCG	0.00341452	0.000898657	0.484332	3.32047	1.60821	24.0912	SNCG	3.04874
FKBP5	0.000875131	0.000201093	0.431928	3.71764	1.60575	32.0641	FKBP5	3.04355
FAP	0.000193312	3.83519e-05	0.389794	-4.11719	-1.60486	874.727	FAP	3.04165
F2R	7.27473e-23	2.09784e-24	0.157355	-10.1945	-1.60416	200.934	F2R	3.04018
THRB	2.87655e-19	1.06053e-20	0.171885	-9.32982	-1.60365	314.424	THRB	3.03912
CRLF1	5.72361e-19	2.16241e-20	0.172874	9.254	1.59978	118.144	CRLF1	3.03097
SYNPO2	0.000166198	3.25597e-05	0.384013	-4.15478	-1.59549	1069.05	SYNPO2	3.02197
ALS2L	6.1555e-11	4.86463e-12	0.230816	6.90947	1.59482	66.5732	ALS2CL	3.02056
LOC101748577	0.0474804	0.017921	0.671218	-2.36725	-1.58894	15.9557	EGR2	3.00828
ZNF521	1.53672e-48	1.20604e-50	0.105865	-14.967	-1.58448	474.6	ZNF521	2.99899
SLC29A1	0.000103977	1.96795e-05	0.371187	4.2685	1.58441	146.444	SLC29A1	2.99885
KALRN	7.0721e-07	9.4484e-08	0.296488	-5.33703	-1.58236	50.6698	KALRN	2.9946
BF2	1.89646e-41	2.00757e-43	0.114162	-13.8172	-1.5774	1818.68	HLA-C	2.98431
TPK1	0.00075512	0.000171455	0.419562	3.75774	1.57661	13.0321	TPK1	2.98267
PTGFR	1.46387e-13	8.97716e-15	0.203347	-7.75296	-1.57655	288.085	PTGFR	2.98255
KIAA1549	5.21635e-30	8.56856e-32	0.133715	-11.7336	-1.56896	295.344	KIAA1549	2.96691
GLIS1	1.2183e-07	1.47646e-08	0.276382	-5.66428	-1.56551	62.6872	GLIS1	2.95981
LOC107054033	9.66059e-16	4.88407e-17	0.186464	-8.38945	-1.56433	5770	PLPP3	2.9574
LOC426093	1.72213e-10	1.43013e-11	0.230782	-6.75482	-1.55889	1077.77	CTSK	2.94628
PIEZO2	0.00019341	3.84067e-05	0.377644	4.11686	1.55471	263.488	PIEZO2	2.93775
BDKRB1	1.50703e-11	1.11878e-12	0.217253	7.11504	1.54576	94.2595	BDKRB1	2.91958
ADAMTS7	7.06055e-31	1.13402e-32	0.129101	11.9036	1.53676	313.941	ADAMTS7	2.90142
ADAM12	0.000573567	0.000126145	0.399215	-3.83387	-1.53054	3238.32	ADAM12	2.88894
ARVCF	0.0162512	0.00516098	0.547076	2.79681	1.53007	58.7826	ARVCF	2.888
MLLT11	3.62196e-18	1.48078e-19	0.169006	9.04616	1.52885	116.66	MLLT11	2.88557
LOC107051951	2.83856e-07	3.61102e-08	0.277301	5.50889	1.52762	3162.54	NEAT1	2.8831
REV3L	1.35647e-07	1.66124e-08	0.269922	-5.64402	-1.52344	1844.92	REV3L	2.87476
CNNM1	0.000105679	2.00209e-05	0.356822	4.26466	1.52173	18.6715	CNNM1	2.87134
SLC1A1	2.38557e-12	1.61571e-13	0.206187	7.37727	1.52109	336.907	SLC1A1	2.87008
CHST11	8.01061e-32	1.24275e-33	0.12582	12.0866	1.52074	195.023	CHST11	2.86939
SCUBE3	0.000758945	0.000172595	0.404008	3.75608	1.51749	544.993	SCUBE3	2.86292
TMEM255B	2.45714e-06	3.55633e-07	0.296102	-5.09129	-1.50754	88.026	TMEM255B	2.84325
LOXL2	1.1388e-11	8.35547e-13	0.210672	-7.15519	-1.5074	4586.3	LOXL2	2.84297
PROSER2	0.0067978	0.00191068	0.48564	3.10378	1.50732	33.0677	PROSER2	2.84281
DKK3	2.50133e-65	1.36959e-67	0.0865796	-17.3709	-1.50397	8053.35	DKK3	2.83622
MAPRE2	2.12374e-25	5.27157e-27	0.139454	-10.7608	-1.50063	446.785	MAPRE2	2.82967
MOXD1	8.33711e-16	4.18453e-17	0.177864	8.40761	1.49541	1670.17	MOXD1	2.81944
THBS2	5.18399e-07	6.82178e-08	0.276707	-5.3958	-1.49306	9380.59	THBS2	2.81485
HES6	0.0014841	0.000357548	0.418203	3.56958	1.49281	12.9543	HES1	2.81437
PLK3	0.000494759	0.000106555	0.385065	3.87516	1.49219	394.845	PLK3	2.81315
IFIH1	2.9347e-07	3.74403e-08	0.271176	-5.50252	-1.49215	30.819	IFIH1	2.81308
HS3ST3B1L	5.27662e-34	7.31927e-36	0.119059	-12.5016	-1.48842	281.576	HS3ST3B1	2.80582
PRKCA	1.41285e-84	4.12587e-87	0.0751659	-19.7836	-1.48705	1267.43	PRKCA	2.80315
TCF7	5.83658e-08	6.76442e-09	0.256269	5.79667	1.4855	188.696	TCF7	2.80015
MFAP3L	4.20839e-13	2.71137e-14	0.195164	7.6114	1.48547	106.191	MFAP3L	2.80009
CNKSR2	0.00855656	0.00248935	0.490522	-3.02463	-1.48365	20.2116	CNKSR2	2.79655
GALNT6	5.77321e-07	7.63931e-08	0.275831	5.37545	1.48272	185.761	GALNT6	2.79475
HBEGF	0.0287209	0.00990739	0.574685	2.57905	1.48214	59.782	HBEGF	2.79363
FMNL1	3.16311e-05	5.47294e-06	0.326036	4.54579	1.48209	24.8026	FMNL1	2.79353
DLL1	0.00263661	0.000674192	0.43568	-3.39986	-1.48125	13.7377	DLL1	2.79191
LIN7A	2.44387e-08	2.71641e-09	0.24873	-5.94788	-1.47942	72.7038	LIN7A	2.78836
TMTC4	8.41061e-11	6.75053e-12	0.215497	-6.86284	-1.47892	61.679	TMTC4	2.78741
STRIP2	0.0143983	0.00449633	0.520488	2.84106	1.47874	40.0309	STRIP2	2.78705
ADARB1	1.51953e-14	8.65292e-16	0.183744	8.0446	1.47814	611.272	ADARB1	2.7859
DNM3	1.88497e-12	1.26261e-13	0.198646	-7.41004	-1.47198	72.8066	DNM3	2.77402
STMN3	2.31436e-18	9.20842e-20	0.161452	-9.09791	-1.46887	105.752	STMN3	2.76805
HOXB4	3.28832e-11	2.54471e-12	0.209743	-7.00082	-1.46837	88.7073	HOXB4	2.7671
LOC107051471	0.000152136	2.96554e-05	0.351413	-4.1761	-1.46754	25.5383	FERMT3	2.76549
PLD1	2.34826e-06	3.37731e-07	0.287477	-5.10107	-1.46644	102.624	PLD1	2.76339
MBNL3	3.44824e-06	5.06632e-07	0.291631	-5.02378	-1.46509	30.0359	MBNL3	2.76081
TRIL	0.0474804	0.0179202	0.61781	2.36726	1.46252	24.332	TRIL	2.75589
IGF2BP1	4.34735e-07	5.66528e-08	0.269306	-5.42906	-1.46208	63.1591	IGF2BP1	2.75504
NGF	6.04223e-17	2.74596e-18	0.167486	-8.72148	-1.46073	415.573	NGF	2.75247
HOMER2	2.6381e-17	1.15558e-18	0.165312	-8.81893	-1.45788	97.8923	HOMER2	2.74703
BOK	3.94153e-32	5.97092e-34	0.118929	-12.1467	-1.4446	470.534	BOK	2.72187
LOC121110053	1.54176e-06	2.15829e-07	0.278401	-5.18516	-1.44355	825.414	EMILIN2	2.7199
PTPRN	7.11607e-11	5.64974e-12	0.209042	-6.88821	-1.43993	137.932	PTPRN	2.71307
RNF182	2.22748e-09	2.17097e-10	0.225602	-6.34873	-1.43229	51.5247	RNF182	2.69875
LRIG3	3.7887e-13	2.42715e-14	0.187535	-7.6257	-1.43009	375.982	LRIG3	2.69463
RAB3B	3.04835e-21	9.84776e-23	0.14561	-9.81351	-1.42895	2159.06	RAB3B	2.6925
SCX	0.00144423	0.000346889	0.399409	3.57751	1.42889	25.4325	SCX	2.69239
FAM83H	8.41055e-10	7.76736e-11	0.219305	6.50504	1.42659	163.667	FAM83H	2.6881
AFF3	0.0035347	0.000932867	0.429095	-3.31003	-1.42032	317.878	AFF3	2.67644
STEAP2	2.8713e-26	6.6031e-28	0.1297	-10.9506	-1.42029	181.51	STEAP2	2.67639
PDE5A	0.00155892	0.000377283	0.399159	3.55548	1.41921	580.05	PDE5A	2.67438
TMCC2	2.43445e-08	2.70149e-09	0.238278	-5.94878	-1.41746	44.5856	TMCC2	2.67115
SIM1	0.0129894	0.00400896	0.491853	-2.87746	-1.41529	98.6223	SIM1	2.66713
POU6F1	4.39543e-09	4.41227e-10	0.226835	-6.2387	-1.41515	77.7653	POU6F1	2.66688
BTG1L	0.000591054	0.000130422	0.369292	3.82566	1.41278	215.398	BTG2	2.66251
MTUS1	0.0168085	0.00535332	0.505927	2.78497	1.40899	11.4468	MTUS1	2.65551
KCNK2	1.29505e-05	2.09656e-06	0.296837	-4.74389	-1.40816	1546.31	KCNK2	2.65398
SLC13A3	0.0102514	0.00306663	0.473378	2.96098	1.40166	37.0438	SLC13A3	2.64206
NR4A2	0.00121181	0.000287969	0.386099	3.62589	1.39995	21.9084	NR4A2	2.63893
HACD4	3.50691e-23	9.85699e-25	0.136248	-10.2677	-1.39895	198.082	HACD4	2.63709
DOK4	6.41406e-22	1.99012e-23	0.14021	9.97354	1.39839	370.602	DOK4	2.63607
ARHGAP6	4.7511e-09	4.80399e-10	0.222639	-6.22538	-1.38601	48.1099	ARHGAP6	2.61355
LOC121107281	4.08519e-14	2.41577e-15	0.175028	7.91789	1.38586	102.032	TBX2	2.61327
CA15L	1.81829e-17	7.83203e-19	0.156343	-8.86239	-1.38557	629.585	CA12	2.61276
LRRC32	2.0899e-25	5.07312e-27	0.128678	-10.7643	-1.38513	371.297	LRRC32	2.61195
MTUS2	0.0178933	0.00575106	0.500343	2.76165	1.38177	17.8263	MTUS2	2.60588
CPZ	1.0714e-08	1.13808e-09	0.226548	-6.08873	-1.37939	186.299	CPZ	2.60159
SLC39A8	0.0019898	0.000493547	0.395854	3.48423	1.37925	53.8853	SLC39A8	2.60133
MEGF6	2.39493e-41	2.62267e-43	0.0997908	-13.7979	-1.37691	1533.26	MEGF6	2.59711
PLCB4	8.20371e-10	7.5464e-11	0.211007	-6.50938	-1.37353	212.855	PLCB4	2.59103
DISC1	0.00107658	0.000253671	0.373875	-3.65853	-1.36783	19.4859	DISC1	2.58082
ARSI	1.84318e-06	2.61726e-07	0.265178	-5.14911	-1.36543	48.2793	ARSI	2.57654
AS3MT	3.09583e-06	4.53158e-07	0.269964	-5.04515	-1.36201	31.0211	AS3MT	2.57043
MME	1.27617e-05	2.05902e-06	0.28643	4.74754	1.35984	1964.27	MME	2.56656
DOK6	1.51699e-10	1.2487e-11	0.200596	6.77446	1.35893	90.7731	DOK6	2.56495
PRLR	0.0081909	0.0023725	0.445971	3.03915	1.35537	93.0826	PRLR	2.55863
ATP2A3	0.0155148	0.00486768	0.480991	2.81566	1.35431	15.7855	ATP2A3	2.55674
SYNE3	1.63293e-19	5.93089e-21	0.14385	-9.39122	-1.35093	283.218	SYNE3	2.55077
FRMD8	6.84275e-06	1.05907e-06	0.276633	4.88033	1.35006	395.29	FRMD8	2.54923
LOC416197	0.00091764	0.000211699	0.363946	3.70463	1.34829	16.223	P2RY6	2.5461
LOC107051752	0.0098259	0.00291603	0.452965	2.97645	1.34823	13.4088	LOC105377576	2.54599
SLC19A1	1.52869e-10	1.26112e-11	0.198857	-6.77303	-1.34686	152.161	SLC19A1	2.54358
LRRC73	0.00543381	0.00148465	0.422506	3.17767	1.34258	14.7644	LRRC73	2.53605
LOC124417963	3.06756e-47	2.51944e-49	0.0909115	-14.7635	-1.34217	882.327	MAMLD1	2.53532
FST	3.55182e-07	4.5832e-08	0.245241	-5.46677	-1.34067	1022.49	FST	2.5327
EPB41L4A	0.00341452	0.000898303	0.403032	3.32058	1.3383	23.3388	EPB41L4A	2.52853
PLEKHN1	0.000557715	0.00012215	0.348335	3.84177	1.33822	23.9277	PLEKHN1	2.52839
CPNE2	1.22712e-14	6.943e-16	0.165473	-8.07152	-1.33562	201.221	CPNE2	2.52384
PTK2B	6.92068e-12	4.93883e-13	0.184674	7.22697	1.33464	72.2733	PTK2B	2.52212
AHRR	8.83662e-05	1.65636e-05	0.309035	-4.3068	-1.33095	919.698	AHRR	2.51568
SLC20A1	2.53243e-05	4.34474e-06	0.289689	4.59417	1.33088	645.361	SLC20A1	2.51556
LOC112533553	1.72274e-18	6.82304e-20	0.145525	9.13043	1.3287	502.351	DDR1	2.51177
KCND3	5.45612e-11	4.28204e-12	0.19135	-6.92755	-1.32558	348.025	KCND3	2.50634
PLXNA2	2.46412e-23	6.88102e-25	0.128604	10.3023	1.32492	259.517	PLXNA2	2.50519
F10	2.97688e-06	4.35204e-07	0.261936	-5.05288	-1.32353	170.21	F10	2.50278
TMEM35A	0.000718554	0.00016236	0.350831	-3.77136	-1.32311	28.0759	TMEM35A	2.50205
MMP15	0.00263661	0.000673777	0.388954	3.40003	1.32246	50.8571	MMP15	2.50092
RFLNA	3.09946e-07	3.96554e-08	0.240089	-5.49238	-1.31866	53.9161	RFLNA	2.49434
LOC107053374	0.000221765	4.4604e-05	0.322974	4.08224	1.31846	37.8582	GALNT18	2.49399
RAB3A	0.000310392	6.46956e-05	0.329955	3.995	1.31817	30.1304	RAB3A	2.49349
LRRC8D	3.06539e-32	4.58773e-34	0.108188	12.1683	1.31646	327.07	LRRC8D	2.49053
SLC38A4	0.000518174	0.000112544	0.340828	3.86182	1.31622	68.8988	SLC38A4	2.49012
AMPH	1.14988e-21	3.60978e-23	0.132541	-9.91424	-1.31404	244.303	AMPH	2.48637
CCDC36	0.00950853	0.00280696	0.439673	-2.98812	-1.3138	12.7928	IHO1	2.48595
NAPRT	2.13147e-12	1.43162e-13	0.17761	-7.39336	-1.31314	106.379	NAPRT	2.48481
AMIGO3	0.0126569	0.00389246	0.452091	2.88675	1.30507	51.3721	AMIGO3	2.47096
CCDC170	4.19033e-06	6.23311e-07	0.261014	-4.98385	-1.30085	34.4245	CCDC170	2.46375
ZNF462	8.40262e-16	4.23275e-17	0.15449	-8.40626	-1.29868	211.148	ZNF462	2.46004
ANKRD28	7.35193e-18	3.09965e-19	0.144168	-8.96511	-1.29248	940.854	ANKRD28	2.44949
PRKCE	8.87477e-17	4.09804e-18	0.148874	-8.67604	-1.29164	153.043	PRKCE	2.44806
CAPRIN2	2.43319e-06	3.50418e-07	0.253504	5.09409	1.29137	362.734	CAPRIN2	2.44761
ISYNA1	0.0138144	0.0042913	0.451568	2.85591	1.28964	256.621	ISYNA1	2.44467
SYTL4	3.12711e-07	4.00663e-08	0.234534	-5.49056	-1.28772	60.5353	SYTL4	2.44142
KREMEN1	9.90545e-15	5.53216e-16	0.158642	-8.0992	-1.28488	248.539	KREMEN1	2.43661
ITGB3	4.14939e-07	5.39974e-08	0.235291	-5.43762	-1.27942	67.5473	ITGB3	2.42741
WNT9A	0.00950853	0.00280796	0.428152	2.98802	1.27932	61.7834	WNT9A	2.42725
SPAG1	0.0368286	0.0132688	0.514449	2.47647	1.27402	16.4991	SPAG1	2.41834
MET	1.14828e-06	1.56555e-07	0.24288	5.24468	1.27383	1103.95	MET	2.41802
LAMB3	2.43999e-05	4.16834e-06	0.276051	4.60281	1.27061	33.983	LAMB3	2.41264
SEMA5A	8.82879e-06	1.3874e-06	0.262873	-4.82681	-1.26884	2842.98	SEMA5A	2.40967
PTCH2	0.0224347	0.00744412	0.473552	2.67629	1.26736	19.6228	PTCH2	2.40721
SLC7A5	7.90808e-08	9.2807e-09	0.220615	-5.74338	-1.26707	2893.63	SLC7A5	2.40673
LOC414835	2.26858e-05	3.85894e-06	0.273868	-4.61884	-1.26495	27.5868	PCDHB13	2.40319
RABGAP1	8.51624e-15	4.69411e-16	0.155717	-8.11916	-1.2643	1043.6	RABGAP1	2.4021
PDK4	0.00449466	0.00121657	0.390498	3.23497	1.26325	45.6669	PDK4	2.40036
HSBP1L1	0.000201032	4.00669e-05	0.307469	4.10709	1.2628	65.7672	HSBP1L1	2.39962
PTGER3	0.000213426	4.28098e-05	0.308577	4.09177	1.26262	24.3721	PTGER3	2.39932
TENM3	1.50703e-11	1.11947e-12	0.17719	-7.11496	-1.2607	1108.76	TENM3	2.39611
COBLL1	0.00887942	0.00259949	0.418622	3.01151	1.26069	87.8269	COBLL1	2.3961
NKX3-1	4.88209e-06	7.36902e-07	0.254279	4.95138	1.25903	115.363	NKX3-1	2.39335
FUCA1	4.69451e-05	8.39683e-06	0.281829	4.45481	1.25549	87.2575	FUCA1	2.38749
SEMA4B	1.45512e-09	1.38899e-10	0.195213	6.4171	1.2527	120.756	SEMA4B	2.38287
LOC777082	1.73453e-09	1.68103e-10	0.195302	6.38797	1.24758	127.653	NR2F1	2.37444
SLC2A1	3.13084e-12	2.15428e-13	0.169575	-7.33886	-1.24449	590.51	SLC2A1	2.36935
TXNRD1	5.03233e-14	2.98505e-15	0.157572	7.89153	1.24348	8026.41	TXNRD1	2.36769
FAM83G	3.81249e-18	1.57259e-19	0.137429	9.03959	1.24231	384.915	FAM83G	2.36576
LETM2	0.0040361	0.00108067	0.379999	3.26864	1.24208	38.1502	LETM2	2.36539
TMTC2	2.16971e-10	1.8335e-11	0.184834	6.7187	1.24184	112.836	TMTC2	2.36501
GPNMB	3.61574e-05	6.3287e-06	0.273517	-4.5151	-1.23496	1172.34	GPNMB	2.35374
CHM	4.24567e-11	3.30107e-12	0.177045	-6.96427	-1.23299	139.406	CHML	2.35054
MAP2K3	5.03312e-27	1.07479e-28	0.110539	11.1138	1.22851	1265.88	MAP2K3	2.34325
EPHA2	0.0009803	0.000228838	0.333233	3.68485	1.22791	408.837	EPHA2	2.34228
EHBP1	1.20667e-06	1.6522e-07	0.234261	-5.23474	-1.22629	2207.64	EHBP1	2.33965
PPL	6.33448e-09	6.53218e-10	0.198432	6.17702	1.22572	595.417	PPL	2.33872
FZD2	2.89332e-05	4.99031e-06	0.268397	-4.56519	-1.22529	391.321	FZD2	2.33802
GRAMD1C	0.00306364	0.000795686	0.36412	3.35429	1.22136	30.8485	GRAMD1C	2.33167
NMRK1	8.53814e-17	3.92701e-18	0.139839	-8.68088	-1.21393	128.231	NMRK1	2.31969
LOC420748	0.0149564	0.0046791	0.428571	2.82833	1.21214	33.8756	KIF21A	2.31681
LOC107053511	2.10131e-30	3.41334e-32	0.102503	11.8113	1.2107	1157.71	HEATR5A	2.31449
LOXL4	6.6073e-20	2.32745e-21	0.127266	9.48923	1.20765	2509.36	LOXL4	2.30962
TGFA	0.0172926	0.0055359	0.432659	2.77407	1.20023	59.6748	TGFA	2.29776
RDH5	1.80644e-05	3.01677e-06	0.25695	4.66967	1.19987	56.8058	RDH5	2.29719
GPC1	5.76414e-11	4.53431e-12	0.173125	6.91944	1.19793	4555.33	GPC1	2.29411
MAF	0.0012595	0.00030022	0.331013	-3.61511	-1.19665	59.4949	MAF	2.29207
GAREM1	0.000105893	2.00809e-05	0.28042	4.26399	1.19571	56.3585	GAREM1	2.29057
ANPEP	2.64995e-08	2.96481e-09	0.201407	-5.93353	-1.19506	8750.48	ANPEP	2.28954
S1PR1	2.26621e-13	1.42698e-14	0.154914	7.69392	1.1919	129.868	S1PR1	2.28453
ENC1	8.83732e-10	8.20988e-11	0.183079	6.4967	1.18941	425.807	ENC1	2.2806
TRMT9B	1.01181e-07	1.2096e-08	0.207488	5.69837	1.18234	89.0567	TRMT9B	2.26945
LOC107054251	3.3741e-06	4.95123e-07	0.234513	-5.02819	-1.17918	402.925	TSHZ2	2.26447
NCALD	1.04849e-09	9.79794e-11	0.181987	6.47004	1.17746	122.455	NCALD	2.26178
LOC121111956	0.0017706	0.000434006	0.33394	3.51849	1.17496	235.97	SOX4	2.25787
NQO2	4.77245e-15	2.56958e-16	0.143337	8.19198	1.17421	137.889	NQO2	2.2567
EDNRA	4.12464e-06	6.12238e-07	0.234677	4.98732	1.17041	76.891	EDNRA	2.25076
TP53I11	7.81896e-11	6.2506e-12	0.16997	-6.87382	-1.16835	896.212	TP53I11	2.24754
DYNC2H1	1.94178e-06	2.7679e-07	0.226957	-5.1386	-1.16624	340.099	DYNC2H1	2.24427
LOC112530287	5.70229e-07	7.53506e-08	0.216324	5.37792	1.16337	395.642	SMAD6	2.2398
C2H8ORF46	0.0345655	0.0122957	0.46458	-2.50354	-1.1631	11.1251	VXN	2.23938
ASPHD1	0.000310666	6.48095e-05	0.290533	-3.99458	-1.16056	27.1273	ASPHD2	2.23544
NCOA7	2.65356e-13	1.67573e-14	0.150673	7.67334	1.15616	204.981	NCOA7	2.22864
PLCXD1	0.00162237	0.000394118	0.325749	3.54399	1.15445	82.8896	PLCXD1	2.226
SYNM	0.00488824	0.00132667	0.358679	3.21015	1.15141	119.254	SYNM	2.22131
LOC100859420	1.35382e-36	1.80378e-38	0.0887651	12.9703	1.15131	900.225	SIDT2	2.22115
ITM2C	1.721e-28	3.10967e-30	0.100745	-11.4257	-1.15109	1212.7	ITM2C	2.22081
PDE4B	1.81994e-08	1.98636e-09	0.191455	5.99892	1.14853	202.713	PDE4B	2.21687
GJC2	2.15424e-14	1.23459e-15	0.143508	-8.00095	-1.1482	433.147	GJC1	2.21638
CSMD2	6.95241e-19	2.65241e-20	0.124316	-9.23215	-1.14771	366.542	CSMD2	2.21561
BCL2	0.0143131	0.00446452	0.403637	-2.84333	-1.14767	21.796	BCL2	2.21556
CCND1	6.39488e-06	9.86252e-07	0.233973	4.89436	1.14515	8880.08	CCND1	2.21169
ZP3L1	8.2806e-05	1.54156e-05	0.264517	-4.32266	-1.14342	30.9953	ZP3	2.20904
TRANK1	2.86112e-24	7.46743e-26	0.108581	10.5137	1.1416	460.129	TRANK1	2.20625
NFIA	7.54929e-11	6.02125e-12	0.165583	6.87915	1.13907	113.65	NFIA	2.20239
LOC107051263	0.0463183	0.0173725	0.478455	-2.37873	-1.13811	34.378	FSD1	2.20093
NXPH3	0.0232948	0.00777201	0.425119	2.66182	1.13159	18.0641	NXPH3	2.191
LRRC1	0.00858256	0.00249848	0.374039	3.02353	1.13092	35.9402	LRRC1	2.18998
ATP10D	3.63547e-10	3.18493e-11	0.169881	6.63776	1.12763	480.292	ATP10D	2.185
RASSF5	1.08506e-06	1.47144e-07	0.21417	5.2561	1.1257	57.5873	RASSF5	2.18207
LOC121108798	0.000996093	0.00023307	0.305338	-3.68018	-1.1237	4804.67	LAMB1	2.17905
RETSAT	0.000564543	0.000123851	0.291749	3.83837	1.11984	722.09	RETSAT	2.17323
CACNA1C	7.00943e-06	1.08821e-06	0.229551	-4.87498	-1.11905	399.305	CACNA1C	2.17204
SOD2	6.00729e-06	9.22089e-07	0.22797	4.90758	1.11878	1417.07	SOD2	2.17163
GINS4	0.00295967	0.00076544	0.330662	3.365	1.11268	120.704	GINS4	2.16247
AKNA	0.000509033	0.000110094	0.287661	-3.8672	-1.11244	285.359	AKNA	2.16211
SORL1	0.000256693	5.25392e-05	0.274266	4.04403	1.10914	32.5326	SORL1	2.15717
NTM	3.0663e-10	2.66392e-11	0.166412	-6.66405	-1.10898	178.57	NTM	2.15692
LOC121112805	8.23562e-09	8.62793e-10	0.180622	-6.13292	-1.10774	87.045	PRRT2	2.15508
SLCO3A1	1.70288e-05	2.82461e-06	0.236146	4.68318	1.10591	78.0135	SLCO3A1	2.15235
LOC431653	0.000227436	4.58276e-05	0.271177	4.07595	1.1053	36.0203	MYORG	2.15144
NEDD4	4.34881e-24	1.15884e-25	0.105457	-10.4722	-1.10437	436.579	NEDD4	2.15005
NAB2	2.91214e-25	7.28167e-27	0.102782	10.731	1.10295	576.565	NAB2	2.14794
WDR27	2.39057e-09	2.34301e-10	0.173657	-6.33699	-1.10046	106.222	WDR27	2.14423
MORN4	7.32994e-09	7.63897e-10	0.178856	-6.15225	-1.10037	81.3097	MORN4	2.1441
TUBB3	0.000249562	5.09556e-05	0.270823	4.0512	1.09716	2191.79	TUBB3	2.13933
HOGA1	0.00750923	0.00214902	0.35682	3.06883	1.09502	16.3734	HOGA1	2.13616
MSX1	2.88287e-22	8.62913e-24	0.108075	10.0562	1.08682	268.972	MSX1	2.12405
PARP14	3.69885e-13	2.36283e-14	0.142367	-7.62916	-1.08614	320.146	PARP14	2.12305
MXD1	0.003769	0.00100227	0.329448	3.28989	1.08385	71.2867	MXD1	2.11968
EVL	4.28678e-06	6.39222e-07	0.217595	-4.97897	-1.0834	343.088	EVL	2.11902
HOXA11	2.71346e-05	4.67018e-06	0.236505	4.57908	1.08298	93.2758	HOXA11	2.1184
ARHGAP18	7.69771e-08	9.01977e-09	0.188249	5.7482	1.08209	235.514	ARHGAP18	2.11711
KIAA1217	5.44432e-20	1.89791e-21	0.11358	-9.51048	-1.0802	253.384	KIAA1217	2.11433
LSAMP	0.000129512	2.50798e-05	0.256289	-4.21408	-1.08002	215.237	LSAMP	2.11407
LOC124417634	8.1735e-12	5.89256e-13	0.14992	-7.20295	-1.07987	1467.91	ADAMTS5	2.11384
LOC770883	6.37428e-09	6.58485e-10	0.174651	6.17575	1.0786	1995.93	LIPA	2.11199
RHOD	2.26473e-10	1.93033e-11	0.16062	6.7112	1.07796	231.745	RHOD	2.11104
SOX13	0.00584812	0.00161707	0.3402	3.15281	1.07259	112.867	SOX13	2.1032
RHBDL1	0.00952214	0.00281545	0.357959	2.9872	1.06929	19.0054	RHBDL1	2.09841
ANKRD9	2.46095e-10	2.10657e-11	0.159565	6.69844	1.06884	130.562	ANKRD9	2.09774
GAA2	0.000357362	7.50075e-05	0.269582	3.95982	1.0675	624.752	GAA	2.09579
PLXND1	1.48949e-09	1.42452e-10	0.166382	6.41325	1.06705	2099.81	PLXND1	2.09514
MAGI2	2.79582e-05	4.81704e-06	0.233005	-4.5726	-1.06544	88.619	MAGI2	2.09281
ADGRG1	0.00165239	0.000401712	0.299485	3.53896	1.05987	37.0094	ADGRG1	2.08474
NEK3	1.4347e-06	1.99272e-07	0.203436	-5.20002	-1.05787	57.5566	NEK3	2.08186
LIMK2	4.33693e-18	1.81266e-19	0.117194	9.02405	1.05756	258.572	LIMK2	2.08141
WDR63	0.0485403	0.0183846	0.448505	2.35778	1.05748	37.5522	DNAI3	2.08129
IL17D	0.0239017	0.00801375	0.398659	-2.65149	-1.05704	13.1093	IL17D	2.08066
ETV1	3.5964e-16	1.77227e-17	0.124184	8.50782	1.05654	257.403	ETV1	2.07993
DDX41	8.11435e-17	3.71729e-18	0.121519	8.68712	1.05565	454.395	DDX41	2.07865
SEMA3D	0.0171406	0.00547787	0.379969	-2.7775	-1.05536	249.539	SEMA3D	2.07824
PCNA	0.0467492	0.0176024	0.443585	2.37388	1.05302	660.404	PCNA	2.07486
SPTLC3	0.0363528	0.0130708	0.424161	2.48183	1.0527	38.7431	SPTLC3	2.0744
PLCL1	0.0396261	0.0144503	0.429529	2.44587	1.05057	54.2943	PLCL1	2.07135
CXCL12	2.27424e-12	1.5358e-13	0.142143	7.38402	1.04958	5301.33	CXCL12	2.06993
AP1S2	3.19023e-05	5.52569e-06	0.230409	-4.54377	-1.04693	309.432	AP1S2	2.06612
PNPLA3	9.72458e-08	1.15722e-08	0.183444	5.70591	1.04672	2159.12	PNPLA2	2.06582
ARHGAP20B	1.58914e-05	2.61328e-06	0.222527	4.69909	1.04567	68.9923	ARHGAP20	2.06433
LURAP1L	2.46107e-08	2.7445e-09	0.175798	-5.94619	-1.04533	582.02	LURAP1L	2.06384
NFIB	1.41155e-16	6.77562e-18	0.120956	-8.61864	-1.04248	262.68	NFIB	2.05976
CHAC1	0.029343	0.0101434	0.404595	-2.5709	-1.04017	216.641	CHAC1	2.05648
MATN2	0.00157299	0.000380973	0.292498	-3.55292	-1.03922	377.569	MATN2	2.05512
PLS3	3.01191e-10	2.60567e-11	0.155594	6.66729	1.03739	2192.96	PLS3	2.05251
XRRA1	1.0556e-12	6.97437e-14	0.137972	7.48835	1.03319	223.696	XRRA1	2.04654
SCARF2	1.84941e-47	1.4852e-49	0.0698032	14.7991	1.03302	1178.17	SCARF2	2.04631
TGFB1	8.3606e-08	9.85754e-09	0.179389	5.73316	1.02846	2406.38	TGFB1	2.03985
ANKRD13A	9.22102e-07	1.24372e-07	0.19433	-5.28695	-1.02741	2264.26	ANKRD13A	2.03837
LOC121109720	0.00328203	0.000860193	0.308065	-3.33266	-1.02668	34.1565	ELOVL2	2.03732
TMEM59L	0.0223456	0.00739547	0.382659	2.67849	1.02495	22.3274	TMEM59L	2.03489
CLEC3B	1.74102e-06	2.45312e-07	0.198514	-5.16125	-1.02458	470.182	CLEC3B	2.03437
MAP1B	1.70705e-07	2.13108e-08	0.182784	5.60101	1.02377	11201.4	MAP1B	2.03323
TRABD2A	0.0243988	0.00820715	0.385373	2.64343	1.0187	41.5688	TRABD2A	2.0261
RHOBTB3	2.35656e-22	6.96774e-24	0.100888	10.0772	1.01667	2795.95	RHOBTB3	2.02324
CEP250	4.12521e-18	1.71664e-19	0.112158	-9.03	-1.01279	461.819	CEP250	2.0178
RGMB	5.68271e-09	5.78747e-10	0.163151	-6.19611	-1.0109	2134.18	RGMB	2.01517
KLHL21	0.00275189	0.000706179	0.298214	3.38717	1.0101	628.697	KLHL21	2.01405
MFRP	1.79466e-06	2.53853e-07	0.195883	5.15484	1.00974	114.512	C1QTNF5	2.01355
TIAM1	0.0239017	0.00801284	0.380269	-2.65153	-1.0083	55.2001	TIAM1	2.01153
MTHFD2	4.51634e-06	6.76751e-07	0.202941	-4.96792	-1.00819	855.451	MTHFD2	2.01139
THOC5	2.23551e-10	1.89727e-11	0.149966	-6.71372	-1.00683	427.136	THOC5	2.00949
ADAM33	0.000571336	0.00012555	0.262522	-3.83503	-1.00678	1914.42	ADAM33	2.00942
OTUD3	1.30016e-08	1.39532e-09	0.166134	6.05602	1.00611	83.4301	OTUD3	2.00849
TNFAIP8L3	7.48547e-05	1.38124e-05	0.231323	4.34682	1.00552	54.1174	TNFAIP8L3	2.00767
PHLDA2	0.000831484	0.000190284	0.269441	3.73158	1.00544	139.597	PHLDA2	2.00756
NCAM1	0.00186307	0.000458373	0.285752	-3.50397	-1.00127	296.464	NCAM1	2.00176
SPOCK1	2.58603e-12	1.76052e-13	0.135299	-7.36583	-0.996588	1745.48	SPOCK1	1.99528
NR3C1	5.48293e-19	2.06148e-20	0.107278	-9.25911	-0.993296	2494.26	NR3C1	1.99073
MOCOS	0.0158491	0.00499258	0.353778	-2.80751	-0.993235	119.721	MOCOS	1.99064
E2F7	0.0350532	0.012514	0.397566	2.49731	0.992846	88.3491	E2F7	1.99011
PHLDB2	1.89485e-08	2.0785e-09	0.165573	5.99155	0.99204	422.128	PHLDB2	1.989
PPFIBP2	1.60608e-06	2.25714e-07	0.191616	5.17681	0.991961	109.092	PPFIBP2	1.98889
DTX3L	1.4285e-06	1.98149e-07	0.19049	-5.20107	-0.990751	291.421	DTX3L	1.98722
ROBO3	9.80732e-08	1.16886e-08	0.173209	-5.70421	-0.988019	71.8833	ROBO3	1.98346
MMRN2	0.000607922	0.000134699	0.258444	3.8177	0.986664	111.001	MMRN2	1.9816
KCNC4	7.2419e-06	1.1301e-06	0.202647	4.86752	0.986386	215.69	KCNC4	1.98122
ANGPTL4	0.00161365	0.000391705	0.277367	3.54561	0.983437	119.818	ANGPTL4	1.97717
LOC124417811	1.73629e-14	9.91895e-16	0.122153	8.02786	0.98063	278.354	DCBLD1	1.97333
LOC107053519	2.31459e-07	2.92334e-08	0.17624	5.54597	0.977424	4134.44	TGFBR2	1.96895
CR1	0.000680205	0.000152577	0.257702	-3.78684	-0.975877	2832.91	SVEP1	1.96684
ANKRD24	0.00891462	0.0026163	0.324141	3.00956	0.97552	24.3286	ANKRD24	1.96635
GPSM2	9.40322e-17	4.36848e-18	0.111906	-8.66876	-0.970083	270.399	GPSM2	1.95895
PIANP	9.58726e-05	1.80406e-05	0.226125	-4.28786	-0.969591	134.218	PIANP	1.95829
PRKD3	1.13057e-09	1.06268e-10	0.150088	-6.45775	-0.969232	688.017	PRKD3	1.9578
PDE7A	8.41061e-11	6.75428e-12	0.14078	-6.86276	-0.96614	141.843	PDE7A	1.95361
CDC42EP3	0.00747622	0.00213164	0.313824	-3.07125	-0.963831	5573.98	CDC42EP3	1.95048
SVBP	1.08947e-05	1.72995e-06	0.201339	-4.78265	-0.962936	61.4418	SVBP	1.94927
LOC121110363	0.00382992	0.00102126	0.293165	3.2846	0.962929	133.474	MAP3K5	1.94926
NECTIN1	0.0297964	0.0103545	0.374231	2.56376	0.959439	175.589	NECTIN1	1.94455
SMOX	0.0132561	0.00409853	0.333549	2.87048	0.957444	126.274	SMOX	1.94187
SCD5	0.000600089	0.000132745	0.250492	3.82131	0.957208	287.096	SCD5	1.94155
ADAMTS9	0.0073363	0.00208346	0.310932	-3.07807	-0.957071	50.834	ADAMTS9	1.94136
ALDH7A1	1.04297e-22	3.04571e-24	0.0941183	10.1582	0.956075	766.232	ALDH7A1	1.94002
PAQR3	2.04253e-08	2.25167e-09	0.159814	-5.97852	-0.955452	296.572	PAQR3	1.93919
SLC45A1	0.0474804	0.0179158	0.402915	2.36735	0.953841	26.0537	SLC45A1	1.93702
ARHGAP44	0.00584239	0.00161419	0.302427	-3.15333	-0.953653	28.1405	ARHGAP44	1.93677
45719	0.0353281	0.0126224	0.381626	2.49425	0.951869	52.0846	MARCHF3	1.93438
LOC107052417	5.69004e-12	3.99829e-13	0.131143	-7.25562	-0.951521	573.301	EMP2	1.93391
HRH1	4.00428e-10	3.53727e-11	0.143676	-6.62227	-0.951458	187.805	HRH1	1.93383
KIF26A	0.0239629	0.00804304	0.358766	-2.65026	-0.950822	99.7532	KIF26B	1.93297
SLC6A9	0.0345118	0.0122703	0.37882	-2.50427	-0.948669	280.194	SLC6A9	1.93009
LOC124417173	1.62586e-07	2.02083e-08	0.168746	-5.61021	-0.946701	182.018	LRIG1	1.92746
RHOB	9.92345e-11	8.00542e-12	0.13821	6.83845	0.945144	1260.99	RHOB	1.92538
DHRS3	0.0211693	0.00697497	0.348915	-2.69804	-0.941386	834.156	DHRS3	1.92037
HS3ST3A1	6.07322e-11	4.78852e-12	0.136153	-6.91171	-0.941047	160.931	HS3ST3A1	1.91992
LOC107052916	5.27346e-12	3.68632e-13	0.129243	-7.26661	-0.939155	196.2	MOCS1	1.9174
TRAF3IP2	1.38186e-05	2.25223e-06	0.198524	-4.72937	-0.938892	562.124	TRAF3IP2	1.91706
FARP1	8.08209e-15	4.44006e-16	0.115004	-8.12591	-0.934515	2991.97	FARP1	1.91125
POLN	0.0270905	0.009251	0.359059	2.60264	0.934499	17.7908	POLN	1.91123
EGFR	3.53473e-17	1.57415e-18	0.106309	-8.78425	-0.933846	1945.17	EGFR	1.91036
ABCA2	0.00098783	0.000230776	0.253568	3.6827	0.933814	1178.32	ABCA2	1.91032
FZD5	0.00495509	0.00134662	0.291018	3.20585	0.932962	101.892	FZD5	1.90919
RGCC	0.0488339	0.0185121	0.395599	2.35521	0.931718	25.4542	RGCC	1.90755
MKL2	1.09759e-15	5.56908e-17	0.111149	-8.37401	-0.930766	214.329	MRTFB	1.90629
LOC121107051	0.00275051	0.000705178	0.274481	-3.38756	-0.929821	38.8392	STRBP	1.90504
KCNK7	0.0198378	0.0064738	0.34138	2.72277	0.929498	26.8889	KCNK1	1.90461
ETS2	1.66645e-06	2.34501e-07	0.179298	-5.16968	-0.926915	292.493	ETS2	1.90121
EPS8L2	7.1479e-08	8.36248e-09	0.160881	5.76098	0.926831	575.998	EPS8L2	1.9011
GALNT10	4.32e-27	9.14619e-29	0.0829915	11.1282	0.923546	1968	GALNT10	1.89677
STARD13	2.57417e-14	1.48464e-15	0.11568	-7.97822	-0.922919	500.172	STARD13	1.89595
PBX3	4.89062e-08	5.56097e-09	0.157824	-5.82945	-0.920029	261.649	PBX3	1.89215
WLS	0.00730189	0.00206836	0.298619	3.08024	0.919816	297.868	WLS	1.89187
MMP17	0.00662072	0.00185487	0.294532	3.11254	0.916741	234.642	MMP17	1.88785
RHOF	0.00073846	0.000167532	0.242546	3.76353	0.912828	42.8675	RHOF	1.88273
SIPA1	7.73725e-06	1.21164e-06	0.18787	-4.85373	-0.911869	162.936	SIPA1	1.88148
RAPGEF3	0.00125818	0.000299677	0.251982	-3.61558	-0.911062	31.8004	RAPGEF3	1.88043
CDH2	0.0102964	0.00308386	0.307814	2.95925	0.9109	1136.97	CDH2	1.88022
LOC121106675	4.8661e-06	7.33602e-07	0.183703	-4.95225	-0.909741	554.518	ARSJ	1.87871
RAB15	1.20262e-05	1.92279e-06	0.190927	-4.76137	-0.909074	108.641	RAB15	1.87784
PGD	2.95485e-06	4.30905e-07	0.179844	5.05477	0.90907	1224.83	PGD	1.87783
LOC121107129	0.0081849	0.00236778	0.298626	3.03975	0.907748	127.197	ERN1	1.87612
SLC25A4	0.00096164	0.000224307	0.245728	3.68994	0.906722	107.147	SLC25A4	1.87478
EPHX1L	0.000831484	0.000190305	0.242821	3.73155	0.9061	894.054	EPHX1	1.87397
NEFH	0.00142999	0.000342947	0.252713	3.58049	0.904837	46.0841	NEFH	1.87233
SH3D19	1.62768e-08	1.76166e-09	0.150094	-6.01838	-0.903322	923.5	SH3D19	1.87037
SHROOM3	0.0448098	0.0167086	0.376932	-2.39306	-0.902021	713.651	SHROOM3	1.86868
CCDC51	0.0172321	0.00551339	0.324426	2.7754	0.90041	85.49	CCDC51	1.8666
NTNG2	0.035994	0.0129024	0.361933	2.48645	0.899929	38.4009	NTNG2	1.86597
CTGFL	5.18399e-07	6.8141e-08	0.166662	5.39601	0.899309	24332.4	CCN2	1.86517
HMOX1	0.033469	0.011853	0.357326	2.51649	0.899207	1303.62	HMOX1	1.86504
AP1S2	0.00149209	0.000359746	0.251673	-3.56798	-0.897964	65.179	LOC653653	1.86343
SEMA3A	0.0363528	0.0130689	0.360819	-2.48189	-0.895513	542.528	SEMA3A	1.86027
SLC6A8	2.08467e-09	2.02798e-10	0.140627	6.35921	0.894277	381.868	SLC6A8	1.85868
INSR	8.75063e-09	9.23136e-10	0.14581	-6.12216	-0.892675	306.246	INSR	1.85662
GEMIN8	5.78456e-08	6.69358e-09	0.15363	-5.79844	-0.890813	104.862	GEMIN8	1.85422
PLCD1	7.59149e-06	1.18743e-06	0.182565	4.85772	0.886852	629.415	PLCD1	1.84914
GNG2	2.58897e-06	3.7613e-07	0.173917	5.08066	0.883613	321.921	GNG2	1.84499
KANK1	3.33851e-15	1.76705e-16	0.107256	8.23692	0.883461	637.81	KANK1	1.8448
ADAMTS12	0.00205679	0.000512415	0.254264	-3.47418	-0.883359	753.09	ADAMTS12	1.84467
PLA2G15	3.35351e-05	5.82686e-06	0.19429	4.53258	0.880633	318.322	PLA2G15	1.84118
CBLB	1.21908e-08	1.30163e-09	0.145123	6.0672	0.88049	396.958	CBLB	1.841
COPG2	1.37798e-11	1.01859e-12	0.123412	-7.12797	-0.879675	384.834	COPG2	1.83996
FAM63A	1.89376e-06	2.69599e-07	0.170415	-5.14355	-0.876538	103.92	MINDY1	1.83596
PCSK5	0.0257681	0.00874771	0.333614	2.62176	0.874654	65.4548	PCSK5	1.83357
PLEKHG3	3.3394e-07	4.28707e-08	0.159469	5.4786	0.873665	105.025	PLEKHG3	1.83231
FAM19A5	8.51711e-24	2.31621e-25	0.0837602	-10.4065	-0.87165	960.167	TAFA5	1.82975
ERO1B	0.000566284	0.000124337	0.226034	-3.83741	-0.867387	44.931	ERO1B	1.82436
NRP1	0.000793693	0.000181221	0.231653	-3.74385	-0.867273	3911.3	NRP1	1.82421
NREP	0.01589	0.00500969	0.308694	-2.80641	-0.866321	835.525	NREP	1.82301
DOCK5	4.55645e-08	5.15604e-09	0.148272	5.84206	0.866216	1154.05	DOCK5	1.82288
PICK1	4.41636e-05	7.83482e-06	0.193628	4.46965	0.865448	60.0202	PICK1	1.82191
COL6A2	4.57737e-05	8.16853e-06	0.193344	-4.46072	-0.862454	47418.5	COL6A2	1.81813
NACC2	2.09372e-25	5.12063e-27	0.0800892	10.7635	0.862037	1066.09	NACC2	1.8176
PARVB	1.57634e-15	8.17084e-17	0.103478	-8.32874	-0.861841	429.75	PARVB	1.81736
SAP30	3.62499e-06	5.33924e-07	0.171771	-5.0137	-0.861208	108.598	SAP30	1.81656
SSH1	1.43932e-12	9.56218e-14	0.115597	-7.44681	-0.860827	1518.11	SSH1	1.81608
SLC2A6	7.29199e-07	9.75549e-08	0.160981	5.33122	0.858224	121.285	SLC2A6	1.81281
AFF2	0.000556999	0.000121891	0.222804	-3.84229	-0.856077	133.306	AFF2	1.81011
ADM	0.0055132	0.00151137	0.267951	-3.17249	-0.850072	4050.17	ADM	1.80259
ECE1	3.88031e-06	5.72946e-07	0.169971	5.00012	0.849874	3776.52	ECE1	1.80234
RBM38	0.000459129	9.83787e-05	0.217951	3.89456	0.848824	83.303	RBM38	1.80103
RAB41	0.0255295	0.00863844	0.322958	-2.62604	-0.848101	34.807	RAB6B	1.80013
LOC107050762	2.77255e-09	2.73257e-10	0.134067	-6.31324	-0.846398	587.54	LTBP4	1.79801
HTRA1	9.0013e-14	5.43791e-15	0.108145	-7.81635	-0.845298	3986.31	HTRA1	1.79664
GDNF	0.00397387	0.00106183	0.2582	-3.27361	-0.845247	176.46	GDNF	1.79657
C1S	0.000461576	9.89875e-05	0.216908	-3.89306	-0.844437	3829.52	C1S	1.79556
SEL1L3	2.20941e-23	6.12942e-25	0.0818239	10.3134	0.843883	693.563	SEL1L3	1.79487
CRIP2	6.15819e-10	5.57433e-11	0.128554	6.55473	0.842638	893.704	CRIP2	1.79333
ABCC3	3.55802e-05	6.22118e-06	0.186224	4.51873	0.841495	598.602	ABCC3	1.79191
PARP9	0.00075512	0.000171587	0.223203	-3.75755	-0.838695	247.858	PARP9	1.78843
TOB1	0.00335511	0.000881183	0.251578	3.32595	0.836737	534.458	TOB1	1.78601
COL6A1	0.000667124	0.0001494	0.220579	-3.79207	-0.836451	49479.4	COL6A1	1.78565
LRP5	4.05466e-07	5.26906e-08	0.153515	-5.44198	-0.835424	786.831	LRP5	1.78438
NECTIN3	8.87769e-14	5.33083e-15	0.106826	-7.81885	-0.835253	936.115	NECTIN3	1.78417
OSGIN1	0.00749037	0.00214089	0.272025	3.06996	0.835105	102.971	OSGIN1	1.78399
IGFBP7	1.50844e-17	6.46984e-19	0.0939478	8.88366	0.8346	2702.54	IGFBP7	1.78336
SLC9A1	2.66922e-07	3.39072e-08	0.151034	5.51996	0.8337	930.413	SLC9A1	1.78225
HSPB8	0.000331234	6.94025e-05	0.209559	3.97832	0.833693	212.228	HSPB8	1.78224
KIF20A	0.0256161	0.00867273	0.316274	-2.62469	-0.830122	302.769	KIF20A	1.77784
CCDC80	0.0276964	0.00949835	0.320012	-2.59358	-0.829975	17301.3	CCDC80	1.77765
NCEH1	0.000538568	0.000117366	0.215358	3.85156	0.829464	543.135	NCEH1	1.77703
MCOLN1	0.00714547	0.00202014	0.268591	3.08726	0.829209	190.548	MCOLN1	1.77671
ARHGAP12	1.57385e-09	1.51381e-10	0.129368	-6.40398	-0.828469	486.889	ARHGAP12	1.7758
DHRS7B	4.53034e-09	4.56424e-10	0.132528	6.2334	0.826102	180.912	DHRS7B	1.77289
NAV3	1.26808e-06	1.75203e-07	0.157375	5.22389	0.822111	683.582	NAV3	1.76799
ATL1	1.20946e-05	1.93813e-06	0.172696	-4.75977	-0.821994	91.4973	ATL1	1.76785
EML1	2.86287e-11	2.19979e-12	0.117047	-7.02119	-0.821808	306.265	EML1	1.76762
LIMS2	0.0380739	0.0138356	0.333798	2.4615	0.821645	1020.76	LIMS2	1.76742
ABTB2	1.49854e-06	2.09232e-07	0.158172	5.19094	0.82106	158.046	ABTB2	1.7667
PAQR8	0.000303462	6.29744e-05	0.205061	-4.00138	-0.820527	59.6727	PAQR8	1.76605
LOC121107282	0.00220371	0.000551027	0.237248	3.45464	0.819608	172.395	TNFRSF21	1.76493
DGKA	0.00889805	0.00260819	0.271888	3.0105	0.818518	685.601	DGKA	1.76359
MRNIP	0.0371017	0.0133875	0.330796	2.47329	0.818156	122.903	MRNIP	1.76315
SLC16A3	1.67268e-15	8.70074e-17	0.0983086	-8.32129	-0.818055	996.194	SLC16A3	1.76303
PHF10	0.000129144	2.49614e-05	0.193907	-4.21515	-0.817347	166.689	PHF10	1.76216
C21orf91	0.000793255	0.000180976	0.218268	-3.74419	-0.817235	131.174	C21orf91	1.76203
USP25	1.74273e-11	1.30729e-12	0.115021	-7.09354	-0.815904	558.385	USP25	1.7604
ZFHX3	1.14539e-09	1.0808e-10	0.126356	-6.4552	-0.81565	723.996	ZFHX3	1.76009
DEPDC7	0.0406248	0.0148812	0.33472	2.43526	0.815128	61.1339	DEPDC7	1.75945
IL6R	2.56287e-05	4.40164e-06	0.17732	-4.59146	-0.814157	93.5167	IL6R	1.75827
SLC35G1	5.23464e-05	9.4298e-06	0.183787	4.42985	0.814147	69.0585	SLC35G1	1.75826
NQO1	0.00950888	0.0028098	0.272213	2.98781	0.813323	4786.2	NQO1	1.75725
FOXO1	0.00179913	0.000441656	0.231458	3.51385	0.813308	94.3235	FOXO1	1.75724
EIF4EBP1	0.00754496	0.00216311	0.265053	-3.06687	-0.812883	681.582	EIF4EBP1	1.75672
CHST3	5.73575e-15	3.10918e-16	0.0994952	8.16901	0.812778	940.936	CHST3	1.75659
PARVG	2.3437e-05	3.99101e-06	0.176108	-4.61185	-0.812184	93.6257	PARVG	1.75587
MC1R	0.000502369	0.000108561	0.209827	-3.87062	-0.812159	50.7963	MC1R	1.75584
LOC107048990	1.32375e-07	1.61392e-08	0.143509	-5.64899	-0.810681	907.541	ZNF217	1.75404
MGLL	1.76816e-08	1.92661e-09	0.134521	6.00388	0.807645	1168.66	MGLL	1.75035
SEPTIN4	0.0202702	0.00662603	0.297228	-2.71508	-0.806997	25.0206	SEPTIN4	1.74957
SERGEF	0.00247138	0.000625174	0.235874	-3.42045	-0.806795	56.6286	SERGEF	1.74932
PLXNA4	0.0100937	0.00301023	0.271295	-2.96669	-0.804848	188.741	PLXNA4	1.74696
CAMK4	0.0100649	0.00299879	0.270269	-2.96786	-0.802122	32.6056	CAMK4	1.74366
BIN1	9.51238e-10	8.85438e-11	0.123656	-6.48532	-0.801952	479.364	BIN1	1.74346
S100A10	2.28289e-16	1.11249e-17	0.0936195	-8.56167	-0.801539	4192.17	S100A10	1.74296
GRB10	4.09637e-08	4.61299e-09	0.136257	-5.86056	-0.798543	488.523	GRB10	1.73934
STC1	7.95932e-07	1.06773e-07	0.150181	5.3148	0.798181	119.178	STC1	1.73891
STIM1	2.78129e-18	1.12186e-19	0.0879322	9.07644	0.798111	792.665	STIM1	1.73882
UBXN2B	1.20447e-05	1.92794e-06	0.167015	4.76083	0.79513	122.824	UBXN2B	1.73523
ZNF703	1.19296e-19	4.31113e-21	0.0842579	9.42475	0.79411	511.083	ZNF703	1.73401
TMEM47	1.27894e-05	2.06581e-06	0.167188	-4.74688	-0.793619	1990.18	TMEM47	1.73342
DCXR	0.0159222	0.00502455	0.281713	2.80546	0.790335	300.214	DCXR	1.72948
LOC415472	0.00231969	0.000582145	0.229521	-3.4398	-0.789506	55.3492	IL16	1.72848
LITAF	9.67756e-14	5.89944e-15	0.101078	7.80608	0.789027	555.525	LITAF	1.72791
IFT172	3.18397e-08	3.57971e-09	0.133452	-5.90253	-0.787703	259.482	IFT172	1.72632
PGP	0.000930222	0.000216129	0.212511	3.69938	0.78616	127.409	PGP	1.72448
ARPC1B	2.62465e-12	1.7916e-13	0.106628	7.36349	0.785155	1540.18	ARPC1B	1.72328
ARHGAP17	1.08763e-09	1.01835e-10	0.121329	-6.4642	-0.784295	1184.75	ARHGAP17	1.72225
UBASH3B	0.000188603	3.728e-05	0.189879	-4.12372	-0.783008	234.422	UBASH3B	1.72071
LOC121108224	1.21988e-10	9.93006e-12	0.114873	-6.80751	-0.781997	853.177	TCF4	1.71951
STON1	6.57e-09	6.79903e-10	0.126401	-6.1707	-0.779983	155.733	STON1	1.71711
WFS1	1.05989e-16	4.99092e-18	0.0899277	8.65358	0.778197	824.436	WFS1	1.71499
MANBA	6.5492e-06	1.01125e-06	0.159087	4.88944	0.777845	262.025	MANBA	1.71457
PEX6	2.1252e-05	3.59566e-06	0.167831	4.63348	0.777642	243.546	PEX6	1.71433
LOC121107059	1.37982e-05	2.24639e-06	0.164409	-4.72989	-0.777637	149.668	UPK3BL1	1.71432
SERHL	0.0253694	0.00856604	0.295269	-2.6289	-0.776233	24.7629	SERHL2	1.71265
LOC124418079	2.03901e-17	8.85716e-19	0.0877045	-8.84867	-0.776067	496.62	GRK5	1.71246
PPM1D	0.0302147	0.010528	0.302732	2.55799	0.774386	227.502	PPM1D	1.71046
HSBP1	4.39557e-09	4.42044e-10	0.123988	-6.23841	-0.773491	759.886	HSBP1	1.7094
DUSP3	9.75647e-22	3.045e-23	0.0778181	9.93122	0.772829	653.236	DUSP3	1.70862
MYLK	1.66802e-07	2.0768e-08	0.137776	-5.60548	-0.772301	2764.83	MYLK	1.70799
SRGAP1	1.75611e-13	1.08231e-14	0.0998279	-7.72919	-0.771589	964.762	SRGAP1	1.70715
BDH2	3.29863e-10	2.8778e-11	0.115789	6.65269	0.770306	232.11	BDH2	1.70563
PALM2AKAP2	1.87557e-24	4.82671e-26	0.0728433	-10.5548	-0.768846	5995.02	PALM2AKAP2	1.70391
SYNE1	0.00656273	0.00183622	0.246706	-3.11552	-0.768617	1028.09	SYNE1	1.70364
RWDD3	0.00555627	0.0015242	0.24235	-3.17004	-0.768258	41.6149	RWDD3	1.70321
FH	5.74702e-09	5.86345e-10	0.123673	6.19406	0.766036	380.952	FH	1.70059
KLF2	0.0114669	0.00347838	0.261853	2.92196	0.765123	706.359	KLF2	1.69951
SIRPA	1.04921e-05	1.65836e-06	0.159468	4.79114	0.764032	179.539	SIRPB1	1.69823
NEDD9	1.34833e-07	1.64881e-08	0.135	-5.64531	-0.762116	503.062	NEDD9	1.69598
DYRK3	0.0255226	0.00862709	0.290132	2.62649	0.762029	328.432	DYRK3	1.69587
PRMT3	4.22739e-06	6.29595e-07	0.152268	-4.98191	-0.758588	94.5222	PRMT3	1.69183
COL8A2	3.88672e-13	2.49703e-14	0.0991748	-7.62204	-0.755914	720.364	COL8A2	1.6887
PDE4D	0.0075765	0.0021738	0.246568	3.0654	0.755831	41.2073	PDE4D	1.6886
PHGDH	0.0318628	0.0111773	0.297134	-2.53711	-0.75386	1419.58	PHGDH	1.6863
NHS	0.00140689	0.000336894	0.210137	-3.58514	-0.753372	99.9712	NHS	1.68573
FURIN	5.23148e-21	1.70913e-22	0.077179	9.75774	0.753093	1412.2	FURIN	1.6854
SRXN1	5.59516e-05	1.01814e-05	0.170329	4.41329	0.751712	1041.08	SRXN1	1.68379
ZNF395	0.000656057	0.000146317	0.197823	-3.79724	-0.751182	749.601	ZNF395	1.68317
LOC121113052	0.0160873	0.00508994	0.267649	2.80129	0.749761	26.9945	LIN7B	1.68151
CHST10	0.00636591	0.00177302	0.239303	-3.12583	-0.74802	88.3258	CHST10	1.67949
PTPN13	0.0186668	0.00603079	0.272166	-2.7461	-0.747397	1245.7	PTPN13	1.67876
GRIP2	0.000261623	5.37188e-05	0.184707	-4.03883	-0.745999	192.259	GRIP2	1.67713
PLXNB3	0.00224228	0.000561081	0.216076	3.44976	0.745411	440.278	PLXNB1	1.67645
MORN2	0.0210568	0.00693311	0.27576	-2.70004	-0.744563	88.4018	MORN2	1.67547
MAN1C1	0.00578622	0.00159573	0.235723	-3.15669	-0.744102	60.4771	MAN1C1	1.67493
CEP170B	0.000256693	5.25662e-05	0.183909	4.04391	0.743713	844.437	CEP170B	1.67448
JAG1	5.4404e-06	8.29117e-07	0.15006	4.92839	0.739555	428.003	JAG1	1.66966
MLLT10	2.94838e-07	3.76687e-08	0.134396	-5.50145	-0.73937	280.628	MLLT10	1.66945
CHPF	3.643e-05	6.38306e-06	0.163686	4.51329	0.738761	3086.42	CHPF	1.66874
ACOT7	2.72098e-09	2.67678e-10	0.116113	6.31643	0.733422	321.87	ACOT7	1.66258
TNFAIP2	1.078e-07	1.29069e-08	0.128794	5.68729	0.732488	302.191	TNFAIP2	1.6615
CPQ	6.00085e-14	3.58145e-15	0.0929453	-7.86877	-0.731366	482.05	CPQ	1.66021
TANC2	5.00863e-11	3.9217e-12	0.10514	-6.93997	-0.729666	722.73	TANC2	1.65826
DENND11	0.000303245	6.28508e-05	0.182081	-4.00184	-0.728659	76.1831	DENND11	1.6571
ZFP36L2	0.000240729	4.89893e-05	0.179407	4.0604	0.728465	1641.78	ZFP36L2	1.65688
MIR12260	0.000988795	0.000231182	0.197472	-3.68225	-0.727142	1360.36	C1orf198	1.65536
STARD4	0.0137727	0.00427585	0.254384	-2.85706	-0.726791	93.4989	STARD4	1.65495
BUB1B	0.000158674	3.09875e-05	0.174452	-4.16608	-0.726782	120.224	BUB1B	1.65494
SPATA20	5.04112e-13	3.28469e-14	0.095781	7.58658	0.72665	698.603	SPATA20	1.65479
MCUB	3.53989e-05	6.17656e-06	0.16069	-4.52025	-0.72636	122.411	MCUB	1.65446
TMEM97	0.0104638	0.00314509	0.244628	2.95319	0.722434	161.353	TMEM97	1.64996
LOC124417131	0.0467238	0.0175843	0.304276	2.37426	0.72243	25.5725	ST20-MTHFS	1.64996
PLAG1	2.47634e-05	4.23948e-06	0.156785	-4.59928	-0.721099	180.071	PLAG1	1.64844
MTMR4	0.000715951	0.000161641	0.19052	-3.77247	-0.718729	398.179	MTMR4	1.64573
EVA1A	0.000233053	4.71721e-05	0.176576	-4.06921	-0.718525	272.77	EVA1A	1.6455
CSGALNACT1	0.00936249	0.002758	0.239676	2.9935	0.71747	47.2897	CSGALNACT1	1.6443
PITX2	0.0248765	0.00838599	0.271135	2.63612	0.714745	51.6981	PITX2	1.64119
NSMF	2.2565e-06	3.2371e-07	0.139848	5.10909	0.714496	644.078	NSMF	1.64091
RUNX1	0.000721801	0.000163357	0.189511	-3.76983	-0.714423	1236.42	RUNX1	1.64083
CORO6	0.0034882	0.000919322	0.215276	3.31412	0.713451	120.93	CORO6	1.63972
LOC112531872	0.00300603	0.000778527	0.212297	3.36032	0.713386	63.9944	ERV3-1	1.63965
APLP2	6.06966e-06	9.32771e-07	0.145233	4.90532	0.712414	16673.3	APLP2	1.63854
PKP4	7.17533e-06	1.11578e-06	0.146034	-4.87004	-0.711189	1286.18	PKP4	1.63715
LOC107050029	1.33441e-07	1.62935e-08	0.125872	-5.64736	-0.710842	240.242	CACNB3	1.63676
LRRK1	8.99732e-05	1.68977e-05	0.16471	-4.30238	-0.708645	535.116	LRRK1	1.63427
C1orf74	0.0495429	0.0188261	0.301564	2.34896	0.70836	48.6951	C1orf74	1.63395
TRDMT1	0.0145432	0.00454689	0.24929	-2.8375	-0.707359	48.6849	TRDMT1	1.63281
PDGFD	0.0459631	0.017208	0.296539	-2.38223	-0.706424	245.665	PDGFD	1.63175
TUSC1	0.000203185	4.05333e-05	0.17193	-4.10442	-0.705672	86.7343	TUSC1	1.6309
PERPA	0.0016926	0.000413033	0.199271	3.53161	0.703747	535.198	PERP	1.62873
SLC35E2B	2.26814e-21	7.24447e-23	0.0713135	-9.84444	-0.702042	737.602	SLC35E2B	1.62681
PDCL3	0.000925208	0.000214458	0.189433	-3.70135	-0.701156	81.1609	PDCL3	1.62581
NEDD1	0.0329565	0.0116391	0.277805	2.5229	0.700873	312.89	NEDD1	1.62549
TP53TG5	1.81771e-09	1.76496e-10	0.109487	-6.38051	-0.698586	913.145	NRN1	1.62291
SBF2	5.62632e-06	8.61559e-07	0.141822	-4.92088	-0.697891	964.393	SBF2	1.62213
ANKH	1.86616e-10	1.57358e-11	0.103497	6.74095	0.697664	440.947	ANKH	1.62188
HN1	8.38015e-05	1.56315e-05	0.161487	4.3196	0.69756	615.791	JPT1	1.62176
GUK1	5.39297e-15	2.91352e-16	0.0852134	8.17685	0.696777	1170.03	GUK1	1.62088
PIK3CD	1.11499e-07	1.33905e-08	0.122632	-5.68101	-0.696675	251.355	PIK3CD	1.62077
AVL9	1.7319e-09	1.67532e-10	0.108959	-6.38849	-0.69608	307.292	AVL9	1.6201
TBX15	6.69742e-11	5.30513e-12	0.100883	-6.89716	-0.69581	722.828	TBX15	1.61979
CPNE1	5.75903e-20	2.01813e-21	0.0730765	-9.50409	-0.694526	1223.31	CPNE1	1.61835
C12orf65	0.000412525	8.76658e-05	0.176985	-3.92242	-0.694209	77.2791	MTRFR	1.618
CDKN2C	0.000193201	3.82947e-05	0.168551	-4.11753	-0.694014	169.83	CDKN2C	1.61778
TPGS1	0.0117854	0.00358574	0.238184	2.91248	0.693705	51.713	TPGS1	1.61743
RCAN2	0.0380116	0.0137846	0.280344	2.46283	0.690438	1400.4	RCAN2	1.61377
PTRH2	0.000880493	0.000202486	0.185534	3.71589	0.689424	182.042	PTRH2	1.61264
MSMO1	0.0492347	0.0186911	0.29267	-2.35164	-0.688254	213.404	MSMO1	1.61133
MBTD1	0.000310225	6.46043e-05	0.172022	-3.99533	-0.687285	93.8645	MBTD1	1.61025
LRRC8A	5.3596e-05	9.69404e-06	0.155155	4.42389	0.68639	775.355	LRRC8A	1.60925
AK5	0.00481167	0.00130413	0.213027	-3.21507	-0.684896	694.666	AK5	1.60759
THSD4	0.0297305	0.0103262	0.266147	-2.56471	-0.682589	295.628	THSD4	1.60502
GGACT	0.000666558	0.000149151	0.179873	3.79248	0.682166	79.8791	GGACT	1.60455
OSGIN2	0.0173552	0.00556227	0.245193	2.77253	0.679805	146.032	OSGIN2	1.60192
SLIT3	0.0399607	0.0146015	0.278241	-2.44212	-0.679496	8747.43	SLIT3	1.60158
DYNLL2	0.000117862	2.26517e-05	0.160341	4.23701	0.679367	859.379	DYNLL2	1.60144
GARRE1	0.000139707	2.71816e-05	0.161715	4.19588	0.678535	421.291	GARRE1	1.60051
PPM1M	0.00232408	0.000583671	0.197113	-3.43909	-0.67789	316.752	PPM1M	1.5998
OLFML3	0.0100224	0.00298166	0.228193	-2.96962	-0.677646	2695.4	OLFML3	1.59953
LRRC75B	0.00641747	0.00178972	0.216649	-3.12307	-0.676612	66.7874	LRRC75B	1.59838
BAG3	8.91345e-14	5.36857e-15	0.0865333	7.81796	0.676514	1241.41	BAG3	1.59827
FAM129B	0.00171483	0.000419708	0.191333	3.52737	0.674902	6879.64	NIBAN2	1.59649
GCLC	0.01353	0.00419063	0.235248	2.86344	0.673621	142.713	GCLC	1.59507
SPRY1	0.0422028	0.0155902	0.278187	2.41837	0.672759	69.3355	SPRY1	1.59412
TFRC	5.84043e-08	6.77954e-09	0.116005	5.7963	0.672398	1173.25	TFRC	1.59372
SFMBT1	0.0160934	0.00509914	0.240043	-2.8007	-0.672288	49.0929	SFMBT1	1.5936
PANX1	3.89407e-05	6.85852e-06	0.149419	-4.49803	-0.672092	429.53	PANX1	1.59338
ARHGEF28	0.0235909	0.00788372	0.252452	2.65701	0.670769	134.131	ARHGEF28	1.59192
SORT1	5.83728e-09	5.97685e-10	0.108219	6.19104	0.669987	369.23	SORT1	1.59106
SENP7	0.0274234	0.00939473	0.257671	-2.59735	-0.669262	88.1267	SENP7	1.59026
SLC16A5	1.90411e-07	2.38404e-08	0.119863	5.58154	0.669018	280.73	SLC16A5	1.58999
ALAS1	1.6842e-05	2.78497e-06	0.142708	4.68607	0.668739	339.269	ALAS1	1.58968
DCTN5	4.72284e-16	2.34461e-17	0.0787052	8.47531	0.667051	952.347	DCTN5	1.58782
NDUFAF7	4.94713e-06	7.47622e-07	0.134703	-4.94857	-0.666587	180.586	NDUFAF7	1.58731
GAS6	0.00259264	0.000661054	0.195717	-3.40524	-0.666464	11551.6	GAS6	1.58718
CASD1	0.00218192	0.00054518	0.19263	-3.45752	-0.666022	76.1639	CASD1	1.58669
UAP1	0.00144534	0.000347419	0.186062	3.57711	0.665564	1901.28	UAP1	1.58619
FSCN1	2.69213e-18	1.08098e-19	0.0731352	-9.08048	-0.664103	2397.82	FSCN1	1.58458
SMPD1	1.45377e-10	1.194e-11	0.0977223	6.78094	0.662648	1705.3	SMPD1	1.58299
RIC3	0.0348565	0.0124247	0.264882	2.49985	0.662165	36.3596	RIC3	1.58246
KIF1B	1.97925e-13	1.23545e-14	0.0856081	-7.71233	-0.660238	959.194	KIF1B	1.58034
KLF9	0.0025189	0.000639953	0.19272	-3.41409	-0.657964	221.32	KLF9	1.57785
RAPH1	4.16108e-10	3.69098e-11	0.0993206	6.61598	0.657103	1002.55	RAPH1	1.57691
SORD	0.000481944	0.000103707	0.169007	-3.88175	-0.656044	85.7709	SORD	1.57576
PUS7L	0.0182465	0.00587457	0.237813	-2.7547	-0.655104	190.782	PUS7L	1.57473
EPHA4	0.0143694	0.00448469	0.230241	2.84189	0.65432	187.253	EPHA4	1.57387
PARD3B	9.94689e-13	6.53565e-14	0.0871358	-7.49688	-0.653247	514.88	PARD3B	1.5727
CBR3	1.48766e-06	2.07441e-07	0.125732	5.19254	0.652867	417.001	CBR1	1.57229
FIGN	0.0420956	0.0155295	0.269551	-2.41979	-0.652256	30.2424	FIGN	1.57162
LRRC49	0.0301607	0.0104976	0.254551	-2.55899	-0.651394	52.0574	LRRC49	1.57069
ALPK1	0.00114449	0.000270716	0.178855	-3.64182	-0.651357	114.651	ALPK1	1.57064
HOXA7	0.00732615	0.0020779	0.211454	-3.07887	-0.651038	47.6171	HOXA7	1.5703
NIPA1	0.00309991	0.000805672	0.1939	3.35084	0.649728	152.119	NIPA1	1.56887
SMIM3	1.21516e-07	1.47043e-08	0.114621	-5.66498	-0.649328	313.883	SMIM3	1.56844
UHRF1	1.17991e-07	1.42347e-08	0.114415	-5.67054	-0.648795	241.98	UHRF1	1.56786
SMARCA2	4.37762e-11	3.41165e-12	0.0930355	-6.95963	-0.647492	1258.43	SMARCA2	1.56644
RIDA	0.00352285	0.000929096	0.19474	3.31116	0.644816	88.7745	RIDA	1.56354
SERPINE2	0.000865041	0.000198617	0.173079	3.72077	0.643987	89285.4	SERPINE2	1.56264
GSTZ1	0.0213267	0.00703366	0.237946	2.69525	0.641324	69.4567	GSTZ1	1.55976
TBC1D16	0.00363999	0.000963977	0.193517	3.30083	0.638767	878.911	TBC1D16	1.557
MYCBP2	2.6054e-11	1.99245e-12	0.0907069	7.03501	0.638124	1281.03	MYCBP2	1.5563
LOC107049953	0.0193278	0.00627563	0.231977	-2.73302	-0.633998	219.083	SEMA4C	1.55186
TMEM200B	2.19983e-05	3.73255e-06	0.13674	4.62574	0.632523	202.031	TMEM200B	1.55027
SLC26A6	0.0431351	0.0160054	0.262589	2.40879	0.632521	102.524	SLC26A6	1.55027
VSTM4	2.43319e-06	3.50834e-07	0.123981	5.09387	0.631545	1251.25	VSTM4	1.54922
EFCAB7	0.0428379	0.0158639	0.261661	-2.41203	-0.631134	39.3998	EFCAB7	1.54878
ROR1	0.000500575	0.000108082	0.162902	3.87169	0.630707	521.791	ROR1	1.54832
ADGRB2	0.0328887	0.0116035	0.249738	-2.52398	-0.630334	127.814	ADGRB2	1.54792
PPARG	0.00155288	0.000375536	0.176962	-3.5567	-0.6294	82.2125	PPARG	1.54692
BBLN	0.0128839	0.00397169	0.217991	2.8804	0.627903	276.121	BBLN	1.54532
NATD1	6.14109e-09	6.31034e-10	0.101285	6.18248	0.626193	625.453	NATD1	1.54349
CHN1	0.0477561	0.0180441	0.264653	-2.36471	-0.625829	364.754	CHN1	1.5431
MKS1	0.0100207	0.0029775	0.210273	-2.97005	-0.624523	71.8461	MKS1	1.5417
APCDD1L	0.000452834	9.69473e-05	0.160189	3.89811	0.624434	204.537	APCDD1L	1.54161
GSR	1.94174e-05	3.27108e-06	0.134177	4.65302	0.624327	401.452	GSR	1.54149
METRNL	0.0037668	0.001001	0.189601	3.29025	0.623835	1213.76	METRNL	1.54097
LHPP	0.0186668	0.00603661	0.227166	2.74579	0.623749	160.645	LHPP	1.54087
LOC420160	9.13861e-06	1.43776e-06	0.128936	-4.8197	-0.621432	1646.07	CTSL	1.5384
RNF166	0.0205182	0.00671456	0.229182	2.71068	0.621239	114.415	RNF166	1.5382
ASAP1	1.14351e-09	1.07693e-10	0.0961927	-6.45574	-0.620995	1772.57	ASAP1	1.53794
TP53INP2	0.000231588	4.68332e-05	0.152438	4.07089	0.62056	444.278	TP53INP2	1.53747
PCMTD2	0.00104573	0.000245256	0.169216	-3.66716	-0.620542	226.861	PCMTD2	1.53745
BCAP31	6.39114e-10	5.80907e-11	0.0947066	6.54857	0.620193	1002.69	BCAP31	1.53708
MRAS	5.13039e-06	7.79998e-07	0.125494	4.94031	0.619981	813.846	MRAS	1.53685
CYR61	0.0260338	0.0088569	0.236666	-2.61753	-0.61948	14466.3	CCN1	1.53632
ADAMTS4	0.0172321	0.005511	0.222755	2.77554	0.618266	65.9519	ADAMTS4	1.53503
CCNA2	1.86513e-05	3.12161e-06	0.132441	-4.66265	-0.617525	253.548	CCNA2	1.53424
PXYLP1	0.000112041	2.1349e-05	0.145268	-4.25029	-0.617432	126.269	PXYLP1	1.53414
PALLD	7.30335e-05	1.34407e-05	0.141695	4.3528	0.616771	2114.95	PALLD	1.53344
TNS1	1.20667e-06	1.65558e-07	0.11781	5.23436	0.616658	3618.85	TNS1	1.53332
JUN	1.23156e-07	1.49478e-08	0.108822	-5.66216	-0.616166	1978.25	JUN	1.5328
TRIOBP	2.86376e-07	3.6483e-08	0.111816	5.50708	0.615777	1716.46	TRIOBP	1.53238
MELTF	0.0378756	0.0137151	0.249589	2.46464	0.615147	155.068	MELTF	1.53171
SEC24D	2.11448e-05	3.57365e-06	0.132648	-4.63475	-0.614792	2384.53	SEC24D	1.53134
CD151	1.51215e-09	1.4517e-10	0.0957135	6.41037	0.613559	5112.61	CD151	1.53003
MAPK12	3.78779e-05	6.64367e-06	0.135996	4.5048	0.612632	218.599	MAPK12	1.52905
SLC25A1	1.97588e-08	2.17098e-09	0.102334	5.98447	0.612412	1018.61	SLC25A1	1.52881
SNN	0.000589918	0.000130064	0.15998	3.82634	0.612137	116.932	SNN	1.52852
TGIF2	0.0271996	0.00929325	0.234909	-2.60107	-0.611016	92.6481	TGIF2	1.52733
CATSPER4	0.0241635	0.00812359	0.230675	2.64689	0.610571	739.898	TPCN1	1.52686
TXNDC15	3.8391e-05	6.74768e-06	0.13558	-4.5015	-0.610315	393.42	TXNDC15	1.52659
SH3BGRL3	0.000233345	4.72737e-05	0.149901	4.06871	0.609903	6776.57	SH3BGRL3	1.52616
H2AFY2	0.00248811	0.000630316	0.178389	-3.41822	-0.609774	116.095	MACROH2A2	1.52602
PYROXD2	1.79856e-05	2.99866e-06	0.1304	4.67091	0.609087	236.477	PYROXD2	1.52529
C11orf91	0.0445089	0.0165802	0.253659	2.39589	0.607737	48.3985	C11orf91	1.52387
LOC107053915	0.0121031	0.00370007	0.209222	2.90266	0.607302	1659.1	FLRT2	1.52341
HABP4	2.62368e-09	2.57627e-10	0.0959164	6.32234	0.606416	360.277	HABP4	1.52247
LOC107053542	4.8732e-07	6.38613e-08	0.112094	5.40764	0.606165	762.097	C14orf132	1.52221
WASF1	0.0313689	0.0109868	0.238153	2.54312	0.605652	459.227	WASF1	1.52167
UST	0.000258553	5.30414e-05	0.149682	4.0418	0.604985	351.515	UST	1.52096
EXOSC7	7.91611e-05	1.46793e-05	0.139522	-4.33345	-0.604609	131.7	EXOSC7	1.52057
SUSD6	0.00695883	0.00196356	0.195291	3.09569	0.604559	349.423	SUSD6	1.52051
TSC22D4	0.00277937	0.000714753	0.178616	3.38386	0.60441	311.39	TSC22D3	1.52036
ANO10	7.20118e-06	1.12112e-06	0.124099	4.86909	0.604249	594.976	ANO10	1.52019
KLF10	1.27257e-05	2.05027e-06	0.127149	4.7484	0.603753	415.026	KLF10	1.51967
S100A11	0.0128839	0.00396801	0.208764	2.88069	0.601384	6105.14	S100A11	1.51717
APP	0.000187577	3.7043e-05	0.145764	-4.12519	-0.601306	8697.06	APP	1.51709
VSIR	0.00244774	0.000618302	0.17528	-3.42346	-0.600065	1207.91	VSIR	1.51578
LMO7	0.0390299	0.0142186	0.244708	2.45169	0.599949	8641.07	LMO7	1.51566
TMEM201	0.0417294	0.015362	0.247273	2.42373	0.599324	137.046	TMEM201	1.51501
FLNB	0.000171341	3.36802e-05	0.144354	-4.14704	-0.598643	6102.96	FLNB	1.51429
PRR5L	0.0430029	0.0159485	0.246885	-2.41009	-0.595015	48.4979	PRR5L	1.51049
PITHD1	0.00062063	0.000137628	0.156057	3.81239	0.594951	248.712	PITHD1	1.51042
ZCCHC11	1.56134e-07	1.93208e-08	0.105728	-5.61798	-0.59398	380.285	TUT4	1.50941
LRWD1	0.00704872	0.00199021	0.19155	3.09169	0.592213	164.319	LRWD1	1.50756
STX3	0.0413088	0.0151663	0.243432	2.42838	0.591147	89.5971	STX3	1.50644
MXRA8	4.8865e-08	5.54737e-09	0.101154	5.82986	0.589715	9148.5	MXRA8	1.50495
MIB1	1.16931e-05	1.86527e-06	0.123631	-4.7675	-0.58941	415.064	MIB1	1.50463
ARF6	4.4057e-05	7.80788e-06	0.131301	-4.47039	-0.586968	940.93	ARF6	1.50209
PPP1R13B	0.00321498	0.000839098	0.175589	3.33956	0.586392	126.687	PPP1R13B	1.50149
CLCF1	0.000294698	6.08329e-05	0.146147	4.00956	0.585987	174.08	CLCF1	1.50107
THBS1	0.0333066	0.011781	0.23235	-2.51864	-0.585206	137314	THBS1	1.50025

## Sheet: PB1_vs_CTR_top-table
ID-REF	padj	pvalue	lfcSE	stat	log2FoldChange	baseMean	GENE	FC
KCNA4	2.89451e-18	3.85002e-19	1.02293	-8.94119	-9.14624	135.702	KCNA4	566.619
HOXB6	6.77946e-18	9.18117e-19	1.03202	-8.84465	-9.12782	81.2599	HOXB6	559.433
DSG2	2.5169e-17	3.49271e-18	1.03405	-8.6942	-8.99027	44.741	DSG2	508.559
SP9	2.1651e-16	3.20921e-17	1.03999	8.43869	8.77619	42.2078	SP9	438.425
LRRN1	1.75409e-16	2.58079e-17	1.03552	-8.46413	-8.76479	38.2326	LRRN1	434.976
SFRP2	8.32201e-44	3.89587e-45	0.608181	-14.0982	-8.57426	274.183	SFRP2	381.161
HOXB5	5.55832e-15	8.93172e-16	1.042	-8.04071	-8.37846	48.4158	HOXB5	332.788
HOXD11	1.1223e-14	1.85974e-15	1.03425	7.95036	8.22267	47.4699	HOXD11	298.725
STMN2	5.45889e-45	2.4744e-46	0.565472	14.2914	8.0814	248.528	STMN2	270.86
GPR37	8.56238e-14	1.5111e-14	1.04867	-7.68659	-8.06068	23.4604	GPR37	266.998
LOC107056139	3.6173e-12	7.11634e-13	1.05384	7.17718	7.56357	18.2123	VNN2	189.174
SOX6	3.2898e-12	6.4476e-13	1.04412	-7.19067	-7.50791	26.5105	SOX6	182.015
B3GALT2	8.00803e-59	2.39512e-60	0.450727	-16.3863	-7.38576	220.967	B3GALT2	167.239
SYBU	5.8872e-12	1.18225e-12	1.03499	-7.10743	-7.35614	39.4385	SYBU	163.839
THNSL2	4.20835e-11	9.04526e-12	1.06035	6.82093	7.23257	14.4691	THNSL2	150.39
HOXB4	3.13394e-23	3.23698e-24	0.666839	-10.1523	-6.76994	65.8242	HOXB4	109.133
LOC121107630	1.06755e-67	2.35999e-69	0.37393	-17.6024	-6.58207	254.393	WNT2	95.8075
THBS4	2.50999e-39	1.33356e-40	0.491115	13.3412	6.55205	1154.06	THBS4	93.8348
LOC107055283	3.13858e-69	6.53021e-71	0.367652	-17.8044	-6.54583	191.893	HOXB3	93.4311
BLB2	1.17325e-53	4.01037e-55	0.41668	15.638	6.51605	157.182	HLA-DRB1	91.5223
HOXD10	1.1466e-17	1.56771e-18	0.740933	8.78471	6.50888	48.1408	HOXD10	91.0687
SLC16A6	1.06581e-36	6.25664e-38	0.501166	12.8746	6.45231	104.053	SLC16A6	87.5666
HOXB7	9.2354e-21	1.08087e-21	0.668722	-9.56886	-6.39891	50.9794	HOXB7	84.385
VNN2	9.35247e-31	6.82802e-32	0.53591	11.7528	6.29846	83.4605	VNN1	78.7094
VAT1L	5.42849e-67	1.23031e-68	0.359695	-17.5087	-6.29778	199.814	VAT1L	78.6721
SMOC1	4.16232e-08	1.1181e-08	1.09789	5.71177	6.27088	7.4372	SMOC1	77.2188
LOC121106913	2.63216e-16	3.92159e-17	0.741202	8.41522	6.23738	39.9742	RGL3	75.4463
CDH6	1.23948e-36	7.2992e-38	0.478284	-12.8627	-6.15202	86.2302	CDH6	71.1121
HOXC10	5.06339e-08	1.36767e-08	1.071	-5.67739	-6.08051	9.93795	HOXC10	67.673
LOC768760	1.31613e-13	2.35695e-14	0.790563	-7.62948	-6.03159	31.8012	PCDH10	65.4169
NTSR1	3.03262e-11	6.43368e-12	0.871671	6.8697	5.98812	25.3333	NTSR1	63.475
COL11A1	3.04173e-91	3.6729e-93	0.288375	-20.474	-5.90419	305.973	COL11A1	59.8878
ZFPM2	7.78435e-21	9.09596e-22	0.614462	-9.58669	-5.89066	43.2989	ZFPM2	59.3286
GLDN	6.76711e-14	1.18673e-14	0.761826	7.71746	5.87936	31.2368	GLDN	58.8659
DMD	2.49521e-27	2.15544e-28	0.531228	-11.0515	-5.87087	56.9201	DMD	58.5205
LHX8	2.4423e-07	7.11866e-08	1.08083	5.38815	5.82369	9.12669	LHX8	56.6376
RASD2	1.51265e-07	4.29656e-08	1.05391	-5.47821	-5.77355	13.3283	RASD2	54.7029
ADD2	1.36802e-76	2.43971e-78	0.307414	-18.7377	-5.76024	171.395	ADD2	54.2006
SLC24A3	2.79665e-07	8.21904e-08	1.07023	-5.36225	-5.73883	12.9888	SLC24A3	53.4025
LOC124417425	1.15353e-47	4.75725e-49	0.388819	-14.7206	-5.72364	102.853	HOXB2	52.8428
SOX11	2.42967e-19	3.06661e-20	0.620015	-9.2166	-5.71443	38.3349	SOX11	52.5067
DMA	6.89866e-07	2.09279e-07	1.0818	5.1909	5.6155	7.90574	HLA-DOA	49.0269
RBPMS2	2.52197e-39	1.34461e-40	0.41678	13.3406	5.56008	94.7216	RBPMS2	47.1791
MCF2L	1.53754e-29	1.17393e-30	0.478816	11.5101	5.5112	60.851	MCF2L	45.6075
LSAMP	2.40643e-50	9.16439e-52	0.363534	-15.1375	-5.50299	149.533	LSAMP	45.3488
CCDC85A	1.87853e-06	5.96745e-07	1.10015	-4.99227	-5.49224	6.6418	CCDC85A	45.0121
NPTX1	1.10672e-50	4.17357e-52	0.361469	15.1891	5.49041	2928.78	NPTX1	44.9549
GDF7	2.49163e-44	1.1618e-45	0.383295	-14.1833	-5.4364	84.7218	GDF6	43.3033
EGFLAM	9.92761e-07	3.07068e-07	1.06019	5.11906	5.42716	11.5331	EGFLAM	43.0268
PCDH19	1.62901e-06	5.12944e-07	1.07926	-5.02141	-5.41942	10.4991	PCDH19	42.7965
GABRQ	8.49505e-12	1.72173e-12	0.764931	-7.05534	-5.39686	20.6015	GABRB3	42.1323
CRLF1	0	0	0.133656	40.3467	5.39258	1259.91	CRLF1	42.0077
WBSCR17	2.11906e-11	4.39322e-12	0.772001	-6.92392	-5.34527	19.9457	GALNT17	40.6525
MIOX	3.08406e-31	2.18858e-32	0.450928	-11.8486	-5.34286	74.7456	MIOX	40.5846
ADM2	3.86974e-53	1.37306e-54	0.333879	-15.5594	-5.19497	153.238	ADM2	36.6305
C3H1ORF115	8.2247e-17	1.18565e-17	0.595633	-8.55432	-5.09524	29.4694	C1orf115	34.1838
FOXF1	3.57159e-64	9.15623e-66	0.297202	17.1281	5.09051	128.316	FOXF1	34.0718
PITX1	3.50274e-15	5.59606e-16	0.627556	8.0978	5.08183	27.3892	PITX1	33.8674
IL34	2.14342e-16	3.16954e-17	0.600597	8.44014	5.06912	31.6093	IL34	33.5706
POSTN	0	0	0.0721235	-68.9382	-4.97206	5600.95	POSTN	31.3863
GDF15	4.27274e-30	3.20674e-31	0.426426	-11.6214	-4.95568	61.2534	GDF15	31.032
GUCY1A2	1.18719e-37	6.66044e-39	0.378492	-13.0464	-4.93796	79.4959	GUCY1A2	30.6531
WISP1	2.20607e-82	3.36054e-84	0.253975	-19.4427	-4.93796	425.3	CCN4	30.653
CPE	3.19901e-88	4.15996e-90	0.244176	-20.1284	-4.91488	227.173	CPE	30.1665
CD74	1.10354e-179	3.48508e-182	0.170556	28.7832	4.90913	702.837	CD74	30.0467
ASTN1	7.78233e-15	1.2679e-15	0.606484	-7.99768	-4.85046	25.0551	ASTN1	28.8493
RGS7	1.00098e-34	6.21082e-36	0.387546	12.5146	4.84998	66.0957	RGS7	28.8397
ARHGAP28	1.18873e-24	1.14831e-25	0.457054	-10.4731	-4.78677	51.2968	ARHGAP28	27.6032
SULF1	0	0	0.072553	-64.9157	-4.70983	5962.27	SULF1	26.1698
RGCC	2.05994e-114	1.49243e-116	0.200909	22.9494	4.61075	222.809	RGCC	24.4328
LXN	1.31745e-06	4.10678e-07	0.904861	-5.06394	-4.58216	8.9521	LXN	23.9534
CMKLR1	1.04106e-60	2.93964e-62	0.2736	16.6517	4.55591	108.985	CMKLR1	23.5215
JAM2	4.31131e-34	2.75514e-35	0.364192	-12.3958	-4.51444	65.6345	JAM2	22.855
FILIP1	9.06553e-10	2.15397e-10	0.710725	-6.34994	-4.51306	14.2492	FILIP1	22.8332
PSAT1	9.23906e-29	7.26012e-30	0.392187	-11.3519	-4.45205	932.135	PSAT1	21.8878
TENM3	0	0	0.111809	-39.8047	-4.45052	817.098	TENM3	21.8646
ALDH3A2	3.93701e-77	6.87496e-79	0.236152	18.805	4.44084	139.615	ALDH3A1	21.7183
CILP	2.68139e-06	8.6424e-07	0.901244	4.92027	4.43437	8.87961	CILP	21.6211
KCND3	7.61736e-112	6.08483e-114	0.193581	-22.6865	-4.39169	260.489	KCND3	20.9908
GABRA5	7.10791e-16	1.08804e-16	0.527688	-8.29476	-4.37705	23.3898	GABRA5	20.7789
ZMAT4	7.83369e-06	2.64276e-06	0.921776	-4.69679	-4.32939	7.60033	ZMAT4	20.1037
LOC124417738	9.20598e-14	1.63153e-14	0.563856	-7.67677	-4.32859	20.2094	LRATD2	20.0926
GPR85	2.71356e-07	7.96476e-08	0.805685	-5.36793	-4.32485	10.0865	GPR85	20.0406
ABCC9	1.6041e-86	2.20515e-88	0.215645	19.9307	4.29795	173.154	ABCC9	19.6704
FGFR2	1.7727e-25	1.64987e-26	0.40297	-10.6551	-4.2937	39.3846	FGFR2	19.6125
MMP3	4.39843e-36	2.63922e-37	0.333223	-12.763	-4.25292	646.679	MMP3	19.0658
KCTD15	9.99451e-100	1.00261e-101	0.198598	-21.4134	-4.25266	196.751	KCTD15	19.0624
LAMA5	1.77815e-78	2.97294e-80	0.223466	18.9708	4.23934	253.066	LAMA5	18.8872
PTPRN	2.85978e-51	1.06252e-52	0.274643	-15.2786	-4.19615	106.231	PTPRN	18.3302
WNT16	2.13546e-162	7.93408e-165	0.153094	27.3613	4.18885	309.152	WNT16	18.2377
PCSK9	3.48379e-08	9.27413e-09	0.724343	-5.7435	-4.16026	11.2965	PCSK9	17.8798
ESPNL	8.14994e-13	1.54127e-13	0.563275	7.38355	4.15896	19.7153	ESPNL	17.8638
LOC107054251	2.1879e-146	8.53538e-149	0.160022	-25.9791	-4.15722	294.69	TSHZ2	17.8422
GATA6	8.34772e-11	1.83299e-11	0.61512	-6.71874	-4.13283	15.4754	GATA6	17.5431
PRR5L	2.26829e-20	2.7179e-21	0.435766	-9.47305	-4.12803	30.8668	PRR5L	17.4848
CH25H	6.09458e-99	6.22704e-101	0.192328	-21.3281	-4.10199	182.42	CH25H	17.172
TSPAN18	1.96287e-133	8.75141e-136	0.165186	-24.801	-4.09677	266.029	TSPAN18	17.11
DACT1	5.71198e-33	3.83062e-34	0.33397	-12.183	-4.06875	65.9568	DACT1	16.7809
APBA2	1.85652e-06	5.89411e-07	0.808725	-4.99465	-4.0393	8.35527	APBA2	16.4419
CHD7	1.1754e-07	3.29497e-08	0.729604	-5.52499	-4.03106	10.3494	CHD7	16.3482
RASL12	9.86778e-08	2.75154e-08	0.723661	5.55655	4.02106	11.2755	RASL12	16.2353
ST8SIA5	9.23576e-23	9.74533e-24	0.395238	10.0442	3.96984	36.9796	ST8SIA5	15.669
PHGDH	1.75829e-27	1.49926e-28	0.357945	-11.0841	-3.96748	949.03	PHGDH	15.6434
LOC428702	6.21319e-65	1.56975e-66	0.229067	17.2304	3.94693	113.656	GJA3	15.4221
ADGRD1	9.31602e-34	6.03992e-35	0.316351	-12.3327	-3.90145	72.5789	ADGRD1	14.9436
NKD1	1.26237e-21	1.4141e-22	0.397492	9.77695	3.88626	37.2335	NKD1	14.787
TPD52L1	3.65646e-29	2.83931e-30	0.338864	-11.4336	-3.87445	54.1858	TPD52L1	14.6665
GRPR	8.89382e-12	1.80421e-12	0.546721	-7.04884	-3.85374	79.104	GRPR	14.4575
G0S2	5.98969e-10	1.40646e-10	0.598512	6.41519	3.83957	16.0387	G0S2	14.3162
DDIT4	3.69057e-11	7.89809e-12	0.561282	-6.84038	-3.83939	283.178	DDIT4	14.3143
SLC6A9	7.94016e-19	1.02368e-19	0.417547	-9.0864	-3.794	198.208	SLC6A9	13.871
FBXL16	1.00879e-23	1.02509e-24	0.369133	10.2639	3.78874	40.681	FBXL16	13.8205
SEMA6D	1.18839e-64	3.02452e-66	0.218831	17.1925	3.76224	125.661	SEMA6D	13.569
PAX3	9.44006e-41	4.69986e-42	0.275821	13.5883	3.74794	67.9742	PAX3	13.4351
NCAM2	2.34637e-19	2.95531e-20	0.404988	-9.22057	-3.73422	30.6963	NCAM2	13.308
CACNA2D3	5.16245e-25	4.88145e-26	0.353468	10.5537	3.73041	44.8012	CACNA2D3	13.2729
EDNRA	4.1034e-16	6.14405e-17	0.44491	-8.36243	-3.72053	25.4406	EDNRA	13.1823
KIAA1671	3.14743e-58	9.53057e-60	0.228102	16.3021	3.71855	110.908	KIAA1671	13.1642
DAB1	2.63565e-20	3.17277e-21	0.39191	-9.45688	-3.70625	30.1938	DAB1	13.0524
CD9	0	0	0.0905625	40.6887	3.68487	1076.99	CD9	12.8605
ITGA11	4.05351e-130	1.95785e-132	0.150058	-24.4885	-3.67469	4415.33	ITGA11	12.77
PHACTR3	2.31057e-55	7.55454e-57	0.231149	-15.889	-3.67272	100.179	PHACTR3	12.7526
FRMD4B	9.46972e-11	2.08288e-11	0.547633	6.70009	3.66919	16.1453	FRMD4B	12.7214
TBX1	6.15037e-64	1.58815e-65	0.213257	-17.096	-3.64585	132.629	TBX1	12.5173
SLC7A5	2.05865e-85	2.86827e-87	0.183427	-19.8019	-3.6322	2209.37	SLC7A5	12.3994
CLEC3B	5.88471e-128	3.17029e-130	0.148576	24.2802	3.60745	4149.57	CLEC3B	12.1886
RIMS1	4.86961e-27	4.27889e-28	0.327793	-10.9898	-3.60237	43.9489	RIMS1	12.1457
DHRS3	6.46943e-26	5.94904e-27	0.334829	-10.7496	-3.59929	594.615	DHRS3	12.1198
SYT1	1.94102e-14	3.27073e-15	0.455344	7.88012	3.58817	22.1389	SYT1	12.0267
TEK	2.59928e-28	2.09082e-29	0.31838	-11.259	-3.58465	45.0505	TEK	11.9974
CPNE7	3.40021e-31	2.41925e-32	0.30266	11.8402	3.58355	71.6895	CPNE7	11.9882
PNPLA3	1.25067e-91	1.46372e-93	0.174374	20.5188	3.57793	170.675	PNPLA3	11.9417
ASNS	1.0166e-67	2.22847e-69	0.201594	-17.6057	-3.54919	331.365	ASNS	11.7061
LAMB3	1.11868e-66	2.59772e-68	0.202766	17.4661	3.54152	125.763	LAMB3	11.6441
FAM84A	5.12195e-11	1.1085e-11	0.520567	-6.79166	-3.53552	21.1006	LRATD1	11.5957
HLF	1.84229e-11	3.80231e-12	0.507856	6.94434	3.52673	17.9928	HLF	11.5252
LOC121106849	5.80454e-68	1.26162e-69	0.199878	-17.6379	-3.52542	118.235	PRICKLE1	11.5148
ID4	2.51923e-33	1.66139e-34	0.287403	-12.2509	-3.52094	53.6021	ID4	11.4792
MYOCD	1.65679e-26	1.48659e-27	0.32177	10.8768	3.49983	70.2486	MYOCD	11.3124
PLPP4	1.11337e-12	2.12416e-13	0.476514	-7.34074	-3.49797	20.6007	PLPP4	11.2978
KCNMB4	4.53043e-23	4.70465e-24	0.345163	-10.1157	-3.49158	44.0993	KCNMB4	11.2478
CHRD	8.42251e-15	1.37376e-15	0.431935	-7.98779	-3.4502	25.7315	CHRD	10.9299
SNCAIP	7.58838e-10	1.79313e-10	0.540565	-6.37809	-3.44777	14.2277	SNCAIP	10.9114
KCNE4	3.45336e-63	9.10973e-65	0.202519	-16.9939	-3.44159	112.066	KCNE4	10.8648
KRT7	4.70286e-83	6.9892e-85	0.175784	-19.5231	-3.43185	186.452	KRT7	10.7917
CDH8	1.79712e-58	5.40838e-60	0.20899	-16.3367	-3.41421	160.171	CDH8	10.6606
TNFAIP6	4.56852e-06	1.50643e-06	0.70826	-4.81038	-3.407	8.36544	TNFAIP6	10.6074
TMEM26	5.84304e-19	7.46797e-20	0.370614	9.12064	3.38024	32.7871	TMEM26	10.4125
SLC38A1	1.42255e-92	1.63845e-94	0.163739	-20.625	-3.37711	344.115	SLC38A1	10.3899
LOC100857637	4.63483e-23	4.82167e-24	0.33327	-10.1133	-3.37047	51.6794	TLE2	10.3422
BNC2	4.58209e-76	8.25679e-78	0.180075	-18.6727	-3.36249	224.077	BNC2	10.2851
DPYSL4	2.99896e-27	2.61287e-28	0.304103	-11.0342	-3.35554	49.8376	DPYSL4	10.2357
RNF150	1.37805e-86	1.86881e-88	0.168019	-19.939	-3.35013	317.005	RNF150	10.1974
KCNF1	3.86805e-06	1.26612e-06	0.687953	4.845	3.33313	8.70436	KCNF1	10.078
CRYBB3	1.34944e-16	1.9754e-17	0.391639	8.49523	3.32706	28.8084	CRYBB3	10.0357
SYT14	9.33879e-13	1.77303e-13	0.449594	-7.36488	-3.31121	19.6106	SYT14	9.92597
CADM1	3.58188e-77	6.18828e-79	0.17481	-18.8106	-3.28828	187.956	CADM1	9.76944
TOX	2.99039e-28	2.4332e-29	0.287371	-11.2456	-3.23167	63.4393	TOX	9.39358
CTSS	1.03947e-18	1.35133e-19	0.356509	9.05615	3.2286	31.1754	CTSS	9.37359
ST8SIA1	4.14502e-38	2.27156e-39	0.243656	13.1281	3.19876	85.2153	ST8SIA1	9.18167
PALM	5.59368e-41	2.74332e-42	0.233203	-13.6276	-3.17801	70.9072	PALM	9.05055
NDP	2.70078e-30	2.00689e-31	0.272223	11.6614	3.1745	53.7177	NDP	9.02862
MEST	3.33376e-114	2.53918e-116	0.138201	-22.9263	-3.16845	633.81	MEST	8.99078
PDGFRL	1.5473e-10	3.48379e-11	0.473767	-6.62452	-3.13848	32.9312	PDGFRL	8.80595
APCDD1	2.04673e-66	4.90485e-68	0.179725	17.4298	3.13256	1680.67	APCDD1	8.7699
CTGFL	3.39908e-98	3.53611e-100	0.1474	-21.2467	-3.13176	9442.16	CCN2	8.76503
TAS1R3	1.63202e-07	4.65079e-08	0.572336	5.46417	3.12734	11.4746	TAS1R3	8.73822
TMEM130	1.08903e-13	1.9361e-14	0.407716	-7.6548	-3.12098	23.2531	TMEM130	8.69982
GRIN2A	1.27495e-21	1.43056e-22	0.319188	-9.77578	-3.12031	109.866	GRIN2A	8.69575
LOC419242	7.60444e-11	1.66555e-11	0.460369	-6.73269	-3.09952	17.12	DEPTOR	8.57133
EDIL3	9.42877e-84	1.38375e-85	0.157529	-19.6056	-3.08847	579.986	EDIL3	8.50592
CTNND2	1.12936e-17	1.54204e-18	0.350775	8.78656	3.0821	30.926	CTNND2	8.46848
NFKBIZ	1.27656e-33	8.37127e-35	0.249778	-12.3064	-3.07386	78.9158	NFKBIZ	8.42024
LOC107051761	8.34292e-45	3.85916e-46	0.215416	-14.2605	-3.07193	174.371	DKK2	8.40895
SLC22A15	8.5084e-15	1.39251e-15	0.384177	-7.98612	-3.06808	23.5086	SLC22A15	8.38657
MFAP3L	3.13992e-18	4.19395e-19	0.342607	-8.93173	-3.06008	31.3063	MFAP3L	8.34017
ADGRG6	3.02707e-29	2.34495e-30	0.266329	-11.4502	-3.04954	60.0223	ADGRG6	8.27946
PCK2	8.58632e-33	5.82204e-34	0.250637	-12.1488	-3.04494	429.51	PCK2	8.2531
PCDH9	7.62731e-16	1.16896e-16	0.365362	-8.28623	-3.02747	28.3331	PCDH9	8.15381
MOCOS	1.47088e-22	1.56843e-23	0.30249	-9.99715	-3.02403	89.5582	MOCOS	8.13439
KIF26A	1.45106e-18	1.89503e-19	0.33477	-9.01918	-3.01935	73.9124	KIF26B	8.10803
MID2	5.71979e-48	2.32702e-49	0.204275	-14.7688	-3.01691	104.188	MID2	8.09432
IGFBP3	9.22041e-46	4.02526e-47	0.208543	-14.4173	-3.00664	69755.8	IGFBP3	8.03692
SMO	2.12726e-37	1.22506e-38	0.231073	-12.9999	-3.00392	87.3854	SMO	8.02179
COL4A1	8.08041e-261	1.35099e-263	0.0863017	-34.6845	-2.99333	882.706	COL4A1	7.96309
ELFN2	4.53536e-07	1.35311e-07	0.563937	-5.2715	-2.9728	10.5383	ELFN2	7.85057
ANKEF1	4.52195e-17	6.41793e-18	0.343247	-8.62485	-2.96046	28.3754	ANKEF1	7.7837
NXPH3	2.6341e-27	2.28031e-28	0.26791	11.0465	2.95946	49.3906	NXPH3	7.77831
LOC121110749	2.14102e-55	6.9604e-57	0.186064	-15.8941	-2.95733	383.353	FRAS1	7.76684
CECR1	3.85933e-30	2.88213e-31	0.253895	-11.6306	-2.95294	68.8503	ADA2	7.74327
AMIGO2	1.3708e-70	2.75026e-72	0.163232	-17.9809	-2.93506	175.537	AMIGO2	7.64787
CPNE8	9.75996e-12	1.98717e-12	0.415022	7.03538	2.91984	20.1702	CPNE8	7.56761
LOC100857834	7.18101e-06	2.40923e-06	0.618014	4.71566	2.91435	8.95731	PGA4	7.53885
ANKRD1	1.65438e-09	4.01379e-10	0.46586	-6.25349	-2.91325	35.5572	ANKRD1	7.53313
SEL1L3	1.79041e-116	1.2639e-118	0.125413	-23.156	-2.90407	280.939	SEL1L3	7.48538
OLFML2A	5.8127e-128	2.91553e-130	0.119157	24.2837	2.89358	403.574	OLFML2A	7.4311
HMCN1	5.64358e-09	1.42374e-09	0.476441	-6.05277	-2.88379	904.487	HMCN1	7.38085
EVA1C	3.78987e-19	4.81567e-20	0.314482	9.16807	2.88319	33.9528	EVA1C	7.37779
SPON2	7.11193e-119	4.49202e-121	0.123177	23.3979	2.88207	1322.46	SPON2	7.37207
HAPLN1	1.8803e-23	1.92466e-24	0.280665	-10.2029	-2.86359	79.0908	HAPLN1	7.27826
SHROOM1	3.99492e-14	6.88702e-15	0.366902	7.78654	2.8569	29.0507	SHROOM2	7.24456
PLEKHG4	2.41258e-13	4.41014e-14	0.37838	-7.54829	-2.85612	22.6721	PLEKHG4B	7.24066
GADD45B	2.19069e-141	8.95322e-144	0.111772	-25.5309	-2.85364	450.45	GADD45B	7.2282
TMEM132D	2.12603e-93	2.40922e-95	0.137642	20.7175	2.85159	206.287	TMEM132D	7.21794
RNF157	9.07169e-53	3.23568e-54	0.183412	15.5045	2.84371	137.186	RNF157	7.17862
SORBS2	2.32993e-10	5.31517e-11	0.433319	-6.56183	-2.84337	17.5686	SORBS2	7.17692
SOX9	1.64491e-26	1.47287e-27	0.260994	-10.8777	-2.83901	49.7036	SOX9	7.15529
PKDCCA	2.56058e-37	1.47936e-38	0.217644	-12.9855	-2.82621	213.836	PKDCC	7.09209
APBB1IP	8.63286e-18	1.17393e-18	0.320152	-8.81717	-2.82284	30.886	APBB1IP	7.07552
IFI27L2	3.8833e-09	9.70283e-10	0.461661	-6.11422	-2.8227	15.417	IFI27	7.07483
EPSTI1	6.26884e-15	1.01317e-15	0.351314	-8.02525	-2.81939	31.8622	EPSTI1	7.05862
ABCC6	5.52658e-05	2.03794e-05	0.661645	4.26069	2.81907	7.35808	ABCC6	7.05706
OSBP2	2.05275e-78	3.47019e-80	0.148523	18.9627	2.8164	193.38	OSBP2	7.04403
F10	3.09673e-219	6.32808e-222	0.0884207	31.8007	2.81184	975.493	F10	7.02181
NDNF	6.56255e-216	1.46295e-218	0.0886729	-31.5564	-2.7982	933.569	NDNF	6.95573
RHOJ	3.75829e-31	2.68798e-32	0.236261	-11.8313	-2.79529	75.1102	RHOJ	6.9417
OPCML	2.45082e-50	9.37894e-52	0.184637	-15.136	-2.79466	113.749	OPCML	6.93866
ADAM19	2.40082e-65	6.021e-67	0.161598	-17.2858	-2.79335	177.592	ADAM19	6.93239
EPHA4	3.97253e-39	2.12538e-40	0.208443	-13.3064	-2.77363	83.4394	EPHA4	6.83825
ZNF185	1.09477e-75	1.99308e-77	0.148355	18.6256	2.7632	473.574	ZNF185	6.78898
MTHFD2	3.30682e-53	1.16719e-54	0.176973	-15.5698	-2.75545	656.278	MTHFD2	6.75262
MOBP	1.10157e-44	5.11594e-46	0.193402	14.2408	2.7542	100.249	MYRIP	6.74677
ADAM12	5.828e-128	3.03147e-130	0.112945	-24.2821	-2.74254	2764.45	ADAM12	6.69248
EPB41L3	3.73727e-118	2.42995e-120	0.117357	-23.3257	-2.73744	398.987	EPB41L3	6.66887
SVIL	0	0	0.0680399	40.1309	2.7305	2569.21	SVIL	6.63686
KRT24	3.16429e-07	9.35237e-08	0.511156	-5.33888	-2.729	735.585	KRT19	6.62995
ITGB2	2.49257e-12	4.84809e-13	0.375784	-7.22949	-2.71673	24.3859	ITGB2	6.57379
DPT	3.8533e-47	1.61777e-48	0.184967	14.6376	2.70746	1235.14	DPT	6.53171
HOXA13	1.14897e-15	1.778e-16	0.328718	8.23618	2.70738	35.3828	HOXA13	6.53133
BHLHE40	2.46248e-34	1.55992e-35	0.216905	-12.4413	-2.69858	113.061	BHLHE40	6.49161
LIMCH1	5.46249e-124	3.24725e-126	0.112858	-23.8976	-2.69704	474.798	LIMCH1	6.48471
KY	3.51159e-09	8.72842e-10	0.438233	-6.13108	-2.68684	16.9209	KY	6.43903
WIF1	2.89916e-11	6.13978e-12	0.389959	6.87637	2.6815	22.3167	WIF1	6.41522
RASL11AL	1.90588e-24	1.86588e-25	0.256398	10.4271	2.67348	48.2533	RASL11A	6.37965
ADAMTS9	5.91065e-16	8.98182e-17	0.321027	-8.31753	-2.67015	38.7853	ADAMTS9	6.36496
OSR2	5.87457e-126	3.38309e-128	0.110663	24.0875	2.66559	1725.76	OSR2	6.34486
ADGRG3	7.50311e-07	2.2901e-07	0.515009	5.1741	2.66471	11.4966	ADGRG3	6.34098
PTGS1	8.54106e-182	2.53868e-184	0.0920176	28.9535	2.66423	1100.73	PTGS1	6.33888
LOC121110109	1.86023e-10	4.21257e-11	0.402851	-6.5964	-2.65736	19.2062	GDAP1	6.30879
RDH5	4.72358e-38	2.60617e-39	0.202238	13.1177	2.65291	125.337	RDH5	6.28933
STC1	4.18459e-121	2.56533e-123	0.111723	23.6172	2.63859	314.434	STC1	6.22723
CDH2	1.63424e-102	1.54832e-104	0.121159	-21.7129	-2.63072	457.749	CDH2	6.19334
MAP2	2.06318e-19	2.59479e-20	0.284387	-9.23451	-2.62618	41.8911	MAP2	6.17388
C3	4.52342e-25	4.2688e-26	0.248293	-10.5663	-2.62354	53.1676	C3	6.16261
LOC101748207	3.84738e-95	4.21689e-97	0.125372	-20.9114	-2.62171	2283.27	SSC5D	6.15477
LOC121110301	7.19093e-30	5.46367e-31	0.2264	-11.5758	-2.62077	61.5749	CECR7	6.15079
INA	7.57112e-61	2.10973e-62	0.156963	16.6716	2.61683	170.098	INA	6.134
ALPL	6.89411e-14	1.21028e-14	0.338979	-7.71495	-2.61521	35.0368	ALPL	6.12712
LOC121113132	3.1105e-85	4.44934e-87	0.131637	-19.7797	-2.60374	228.42	RDH10	6.07861
GPC4	8.68329e-34	5.61357e-35	0.21102	-12.3386	-2.60369	97.4627	GPC4	6.07839
MARCKSL1	2.16375e-40	1.09333e-41	0.191735	-13.5263	-2.59347	166.36	MARCKSL1	6.0355
CLMN	2.54821e-11	5.35393e-12	0.374294	-6.89586	-2.58108	22.512	CLMN	5.98387
CARNS1	2.22823e-13	4.0566e-14	0.341103	7.55917	2.57845	26.4111	CARNS1	5.97298
MARCO	0	0	0.061601	-41.8397	-2.57736	2355.58	COL4A2	5.96848
TMEM35A	5.5167e-61	1.52701e-62	0.154101	16.6909	2.57208	139.636	TMEM35A	5.94667
EGR1	0.0175698	0.00900522	0.981827	-2.61186	-2.56439	1588.97	EGR1	5.91505
PLPP2	9.45789e-14	1.67793e-14	0.333215	-7.67317	-2.55681	26.3581	PLPP2	5.88406
RBM44	1.14891e-11	2.34563e-12	0.36313	7.01222	2.54635	24.0912	RAMP1	5.84155
LOC414835	2.59823e-12	5.05841e-13	0.351872	-7.22372	-2.54182	22.7816	PCDHB13	5.82324
BATF3	4.29745e-06	1.41226e-06	0.526236	4.82327	2.53817	11.5206	BATF3	5.80853
NRG1	5.26842e-47	2.23147e-48	0.173573	-14.6157	-2.53688	521.012	NRG1	5.80334
TOR4A	1.02228e-28	8.0711e-30	0.22305	11.3426	2.52996	63.8183	TOR4A	5.77557
LOC107051159	6.38218e-18	8.61944e-19	0.285664	8.8517	2.52861	52.8015	NRXN2	5.77016
CPXM2	2.22319e-107	1.98241e-109	0.113379	-22.2247	-2.51981	1111.8	CPXM2	5.73507
C8orf4	2.82677e-05	1.0072e-05	0.567925	-4.41562	-2.50774	8.75909	TCIM	5.68729
TCF7	3.94609e-68	8.50356e-70	0.141557	17.6601	2.49992	330.212	TCF7	5.65655
UCHL1	3.82709e-36	2.28929e-37	0.195542	-12.774	-2.49786	125.816	UCHL1	5.64847
SDSL	7.91328e-13	1.49357e-13	0.337831	-7.38773	-2.49581	27.8603	SDSL	5.64043
RASGRP3	1.28847e-31	8.97598e-33	0.20923	11.9231	2.49466	135.801	RASGRP3	5.63595
LOC112532350	9.27932e-75	1.72382e-76	0.134752	-18.5097	-2.49422	331.265	GASK1B	5.63425
ID3	7.44715e-36	4.51007e-37	0.195908	-12.7212	-2.49218	83.153	ID3	5.62626
SHANK2	1.9217e-07	5.50484e-08	0.457844	-5.43418	-2.48801	13.4172	SHANK2	5.61004
CCR7	1.17956e-10	2.62076e-11	0.37277	6.66644	2.48505	22.4096	CCR7	5.59855
PRKG2	7.56025e-41	3.74993e-42	0.181972	13.6048	2.4757	185.97	PRKG2	5.56236
MFSD2A	1.17319e-05	4.02542e-06	0.536203	-4.61007	-2.47193	9.41128	MFSD2A	5.54785
HGF	1.31487e-16	1.91991e-17	0.290814	8.49854	2.4715	51.4828	HGF	5.54618
FABP3	1.18841e-13	2.1172e-14	0.323159	7.6433	2.47	27.3548	FABP3	5.54044
KCNG1	7.80742e-23	8.20918e-24	0.245166	-10.0611	-2.46664	70.3368	KCNG1	5.52754
ETNK2	2.64927e-20	3.19408e-21	0.260807	-9.45618	-2.46624	41.3207	ETNK2	5.526
PDGFD	2.73949e-22	2.9568e-23	0.248141	-9.93415	-2.46507	180.006	PDGFD	5.52153
GPR4	8.1426e-64	2.11771e-65	0.144328	17.0793	2.46502	295.838	GPR68	5.52136
SOBP	8.96062e-09	2.29717e-09	0.409196	5.97526	2.44505	17.725	SOBP	5.44546
WARS	2.2335e-56	7.17806e-58	0.152321	-16.0359	-2.44261	1428.02	WARS1	5.43623
KCNJ8	5.54401e-11	1.20294e-11	0.360112	6.77986	2.44151	25.25	KCNJ8	5.43209
COBLL1	4.26096e-14	7.35357e-15	0.313149	-7.77825	-2.43575	30.6475	COBLL1	5.41046
GIPC3	2.1858e-09	5.34775e-10	0.39103	6.20854	2.42773	19.1222	GIPC3	5.38046
HAND2	6.13706e-117	4.1043e-119	0.104347	23.2045	2.42132	602.334	HAND2	5.35661
ANGPTL1	1.84587e-06	5.85685e-07	0.482047	-4.99588	-2.40825	28.7441	ANGPTL1	5.30829
FAM124A	3.58719e-08	9.5694e-09	0.419295	5.73819	2.40599	17.3821	FAM124A	5.3
GPX3	7.9527e-16	1.22179e-16	0.289246	8.28097	2.39524	40.2992	GPX3	5.26063
EIF4EBP1	2.78831e-24	2.76086e-25	0.230333	-10.3897	-2.3931	517.604	EIF4EBP1	5.25285
PTGER2	8.53465e-33	5.77115e-34	0.195694	12.1495	2.37759	201.112	PTGER2	5.19669
MAB21L1	4.28781e-54	1.44971e-55	0.151041	15.7027	2.37175	140.559	MAB21L1	5.17568
AFF3	3.58639e-66	8.7278e-68	0.136202	-17.3968	-2.36947	276.049	AFF3	5.16752
OMD	8.51434e-06	2.88187e-06	0.506262	-4.67906	-2.36883	10.3195	OMD	5.16523
TMEM59L	1.20417e-18	1.56813e-19	0.261572	9.0399	2.36459	45.1741	TMEM59L	5.15005
KCNMA1	2.6316e-186	6.8442e-189	0.0804258	29.3142	2.35762	2661.46	KCNMA1	5.12523
ADRB2	1.34873e-15	2.10214e-16	0.286796	8.21611	2.35634	38.3343	ADRB2	5.12071
CNIH3	1.19628e-37	6.73366e-39	0.180281	13.0456	2.35187	141.048	CNIH3	5.10484
CDON	1.02503e-116	7.04555e-119	0.100951	23.1812	2.34017	1335.82	CDON	5.06361
BMP4	7.46097e-07	2.27585e-07	0.448768	5.17527	2.3225	13.3006	BMP4	5.00197
TENM2	8.35893e-189	2.01869e-191	0.0786598	-29.512	-2.32141	4257.07	TENM2	4.9982
HEYL	1.10559e-05	3.78319e-06	0.500744	4.62295	2.31491	10.9357	HEYL	4.97575
ITGA7	9.08305e-88	1.19802e-89	0.115251	20.0759	2.31377	432.589	ITGA7	4.97181
ANK1	1.77142e-40	8.91798e-42	0.170832	13.5413	2.31329	146.423	ANK1	4.97016
RSPO4	5.7808e-16	8.77001e-17	0.277261	-8.32036	-2.30691	41.8741	RSPO4	4.94821
ADRA1D	1.84678e-47	7.65061e-49	0.157029	14.6884	2.3065	304.808	ADRA1D	4.94682
KCNJ2	2.94969e-28	2.38912e-29	0.204647	11.2473	2.30172	107.999	KCNJ2	4.93046
TENM4	1.96724e-27	1.6884e-28	0.207628	-11.0734	-2.29915	124.63	TENM4	4.92168
GALNT12	9.94146e-28	8.36612e-29	0.206135	-11.1361	-2.29555	69.953	GALNT12	4.90941
KALRN	3.83511e-17	5.38671e-18	0.264688	-8.64487	-2.2882	45.5649	KALRN	4.88445
SORCS2	2.75267e-27	2.39318e-28	0.207088	-11.0421	-2.28669	68.2727	SORCS2	4.87935
LOC124417014	3.31647e-57	1.02889e-58	0.140932	16.1561	2.27691	188.644	SHANK3	4.84639
LHX2	4.31999e-14	7.46349e-15	0.290595	7.77637	2.25978	32.4968	LHX2	4.78917
GSG1	5.45152e-11	1.18185e-11	0.331698	-6.78241	-2.24971	24.0887	GSG1	4.75587
GRP	1.29198e-05	4.44982e-06	0.489655	4.58918	2.24712	13.5297	GRP	4.74733
FIBIN	3.89093e-08	1.0423e-08	0.392365	-5.7237	-2.24578	69.4144	FIBIN	4.74293
ASPHD1	1.4508e-10	3.26114e-11	0.338308	-6.63427	-2.24442	22.6575	ASPHD2	4.73848
RAP1GAP2	2.37174e-10	5.41495e-11	0.341233	6.55906	2.23816	25.3756	RAP1GAP2	4.71796
ADRA1B	1.00399e-07	2.80328e-08	0.399646	-5.5533	-2.21935	32.5025	ADRA1B	4.65684
KCTD12	1.45715e-88	1.86779e-90	0.109327	20.1681	2.20492	1206.88	KCTD12	4.6105
TGM2	1.64844e-80	2.63359e-82	0.114659	19.2177	2.20347	912.478	TGM2	4.60587
ELN	1.62298e-42	7.74858e-44	0.158571	-13.8856	-2.20185	1342.09	ELN	4.60068
COL1A1	2.51783e-25	2.35272e-26	0.206923	-10.6221	-2.19795	152721	COL1A1	4.58827
SLC38A4	2.24738e-10	5.11851e-11	0.334323	-6.56745	-2.19565	23.9655	SLC38A4	4.58095
SERINC2	6.40509e-51	2.39165e-52	0.14412	15.2256	2.19431	489.895	SERINC2	4.57672
SDK1	3.50481e-06	1.14071e-06	0.450343	4.86567	2.19122	13.1511	SDK1	4.56691
WFDC1	1.32396e-09	3.19001e-10	0.347866	-6.28925	-2.18782	24.5916	WFDC1	4.55615
DCHS1	3.41098e-46	1.47009e-47	0.150591	-14.4867	-2.18157	692.41	DCHS1	4.53647
ENPP4	3.38832e-08	9.01369e-09	0.379215	5.74832	2.17985	19.5255	ENPP4	4.53105
FZD8	2.34215e-08	6.18713e-09	0.372668	-5.81162	-2.16581	20.3686	FZD8	4.48717
LOC121107276	1.69151e-10	3.82105e-11	0.327225	6.61086	2.16323	42.6053	SLC47A1	4.47918
CYP27C1	5.67514e-07	1.70476e-07	0.412376	-5.22895	-2.1563	20.1726	CYP27C1	4.45769
LOC112531842	4.1039e-16	6.15242e-17	0.257189	-8.36227	-2.15068	40.9908	B4GALT6	4.44038
SPHK1	1.47388e-37	8.351e-39	0.165055	-13.0292	-2.15053	164.061	SPHK1	4.4399
ID1	1.41177e-10	3.16494e-11	0.323728	-6.63868	-2.14913	44.1489	ID1	4.4356
LOC124418051	1.24469e-18	1.62321e-19	0.237605	-9.03613	-2.14703	461.285	SCD	4.42916
ACOT6	8.89541e-09	2.2788e-09	0.358709	5.97657	2.14385	21.2344	ACOT4	4.41939
ADGRG1	1.79641e-21	2.02901e-22	0.219577	9.74033	2.13875	64.9543	ADGRG1	4.40381
TMEM51	9.72914e-08	2.70927e-08	0.384691	5.55926	2.1386	18.3787	TMEM51	4.40333
ABCC3	4.15504e-67	9.33977e-69	0.121667	-17.5244	-2.13213	263.049	ABCC3	4.38365
ADH1C	0.00618747	0.00293684	0.716339	-2.97427	-2.13059	62.8093	ADH1B	4.37896
EBF3	2.50835e-136	1.07175e-138	0.0848442	25.0694	2.127	786.944	EBF3	4.36807
DMGDH	0.000111482	4.2497e-05	0.519302	-4.09347	-2.12574	8.99038	DMGDH	4.36428
ACP5	1.71708e-08	4.48488e-09	0.360375	-5.86524	-2.11368	18.472	ACP5	4.32795
SERPINH1	7.34817e-31	5.33742e-32	0.178732	-11.7736	-2.10432	7348.26	SERPINH1	4.29996
BACE2	6.38357e-57	2.00413e-58	0.13041	-16.1149	-2.10154	265.669	BACE2	4.29168
CEBPG	1.68605e-42	8.08102e-44	0.151301	-13.8826	-2.10045	220.607	CEBPG	4.28844
SULF2	2.16037e-20	2.58458e-21	0.221517	-9.4783	-2.0996	811.506	SULF2	4.28591
BEAN1	4.03127e-05	1.45659e-05	0.483581	-4.33515	-2.0964	14.5541	BEAN1	4.2764
ABCA3	1.16713e-16	1.69552e-17	0.245698	8.51296	2.09162	51.7892	ABCA3	4.26227
ALS2L	2.22784e-25	2.07761e-26	0.196592	10.6337	2.0905	87.0109	ALS2CL	4.25895
CD40	9.91382e-15	1.63542e-15	0.26202	-7.96626	-2.08732	38.8332	CD40	4.24959
SQRDL	9.17916e-49	3.6321e-50	0.139931	14.8935	2.08407	609.487	SQOR	4.24001
LOC121109355	1.25131e-30	9.20526e-32	0.17752	11.7276	2.08188	104.526	TUBA4A	4.23358
KLF2	2.33604e-21	2.65587e-22	0.214266	-9.71293	-2.08116	323.22	KLF2	4.23146
SLC37A2	0.000258618	0.000102765	0.535635	3.88397	2.08039	8.84198	SLC37A2	4.22921
LOC107052012	4.29803e-43	2.02805e-44	0.148434	-13.9813	-2.0753	346.825	SLC1A4	4.21431
NOG2	3.42561e-12	6.72648e-13	0.288428	-7.18488	-2.07232	38.0676	NOG	4.20563
GUCY1B3	1.51608e-17	2.08416e-18	0.236469	-8.75264	-2.06973	50.9153	GUCY1B1	4.19808
IL7R	1.84543e-37	1.04905e-38	0.158775	-13.0118	-2.06594	396.57	IL7R	4.18706
C1QTNF3	1.85787e-10	4.20376e-11	0.312698	-6.59671	-2.06278	28.3838	C1QTNF3	4.1779
PPARG	2.74652e-20	3.32154e-21	0.218176	-9.45208	-2.06222	61.7207	PPARG	4.17629
PLPP7	1.68949e-22	1.80782e-23	0.206508	9.98307	2.06158	60.1034	PLPP7	4.17444
CYYR1	1.94317e-23	1.99262e-24	0.202123	10.1995	2.06155	84.7023	CYYR1	4.17435
WNK4	1.97332e-10	4.48333e-11	0.312729	-6.58716	-2.05999	65.8964	WNK4	4.16984
MEIS2	1.12109e-97	1.18711e-99	0.0966491	-21.1898	-2.04797	891.68	MEIS2	4.13524
HPCAL1	1.67393e-56	5.34861e-58	0.127545	16.0541	2.04763	467.214	HPCAL1	4.13425
VEGFRKDRL	4.09545e-09	1.02481e-09	0.334254	-6.1055	-2.04079	57.8055	FLT1	4.1147
SELENOP1	2.96721e-33	1.96785e-34	0.166464	12.2372	2.03705	149.395	SELENOP	4.10405
C19orf35	3.83511e-17	5.39324e-18	0.235626	-8.64473	-2.03692	46.433	PRAG1	4.1037
PGF	5.04847e-15	8.09368e-16	0.252742	-8.05278	-2.03528	64.1923	PGF	4.09902
ACER2	4.74367e-07	1.4179e-07	0.386606	5.26291	2.03467	16.6602	ACER2	4.0973
TRIM47	1.37113e-45	6.03674e-47	0.141128	14.3893	2.03074	226.031	TRIM47	4.08615
PTX3	1.06662e-104	9.90726e-107	0.0915577	-21.9439	-2.00913	7143.36	PTX3	4.0254
ENPP2	3.25988e-182	9.08382e-185	0.0690088	-28.9889	-2.00049	3360.16	ENPP2	4.00136
KCNQ5	1.82784e-19	2.28862e-20	0.215728	-9.24794	-1.99504	426.649	KCNQ5	3.98626
CIT	1.60966e-72	3.10988e-74	0.10914	18.2277	1.98937	918.779	CIT	3.97064
NTN3	9.99514e-09	2.57352e-09	0.332899	5.95672	1.98298	503.443	NTN1	3.9531
VIT	9.85596e-08	2.74641e-08	0.356847	5.55688	1.98296	294.938	VIT	3.95302
RTN4RL1	4.91003e-11	1.06081e-11	0.291372	-6.798	-1.98075	33.6428	RTN4RL1	3.94698
DENND3	1.33674e-33	8.79075e-35	0.160882	12.3024	1.97923	239.666	DENND3	3.94283
ITGA8	1.78484e-20	2.12205e-21	0.208363	9.49886	1.97921	591.389	ITGA8	3.94276
MAP7	6.24462e-17	8.93249e-18	0.230452	8.58693	1.97887	66.1008	MAP7	3.94185
PHACTR1	1.32519e-13	2.37565e-14	0.258735	7.62847	1.97375	39.9881	PHACTR1	3.92788
LOXL3	1.41084e-50	5.34667e-52	0.130055	-15.1729	-1.97332	292.95	LOXL3	3.9267
H2AFY2	2.1503e-24	2.10916e-25	0.189292	-10.4154	-1.97155	87.9013	MACROH2A2	3.9219
DISC1	4.10043e-23	4.25049e-24	0.19447	10.1257	1.96914	68.7261	DISC1	3.91534
LOC395991	5.59701e-28	4.62692e-29	0.175703	11.1888	1.9659	2424.43	SFRP1	3.90657
LMCD1	3.10087e-127	1.72815e-129	0.0810775	-24.2104	-1.96292	823.186	LMCD1	3.8985
BAMBI	5.85624e-20	7.15847e-21	0.209078	-9.37139	-1.95935	67.0009	BAMBI	3.88887
KCNS2	1.51239e-32	1.03111e-33	0.161698	12.102	1.95686	111.759	KCNS2	3.88217
IGFBP2	7.8863e-67	1.802e-68	0.111274	17.4869	1.94583	659.689	IGFBP2	3.8526
TMTC2	6.65094e-14	1.16512e-14	0.251869	-7.7198	-1.94438	42.2793	TMTC2	3.84871
LOC107051937	6.71609e-78	1.14784e-79	0.102862	18.8997	1.94406	295.663	KCNB1	3.84788
LOC121111311	1.78357e-39	9.44303e-41	0.145383	-13.3669	-1.94331	19135.5	COL3A1	3.84587
ITIH5	2.04234e-15	3.20598e-16	0.237887	8.16531	1.94242	553.005	ITIH5	3.8435
COL13A1	2.9522e-28	2.39664e-29	0.172641	11.247	1.94169	179.538	COL13A1	3.84156
LOC121111279	3.79541e-54	1.27618e-55	0.123324	15.7108	1.93751	398.369	HECW2	3.83044
MARS	4.95223e-38	2.74153e-39	0.147678	-13.1139	-1.93663	1334.89	MARS1	3.82811
CHDH	8.19987e-25	7.84495e-26	0.182911	10.5091	1.92223	96.6338	CHDH	3.79008
GPT2	3.64486e-27	3.18917e-28	0.173903	-11.0163	-1.91576	174.835	GPT2	3.77313
STAC	2.89912e-36	1.72342e-37	0.14955	-12.7961	-1.91366	361.512	STAC	3.76765
MATN3	2.40504e-07	7.00558e-08	0.354484	-5.39103	-1.91103	19.8896	MATN3	3.76079
CDO1	5.29225e-13	9.91007e-14	0.25591	-7.4421	-1.9045	36.322	CDO1	3.7438
MB21D2	3.11043e-21	3.55362e-22	0.19628	-9.68321	-1.90062	67.295	MB21D2	3.73373
SEMA3F	4.30607e-59	1.2719e-60	0.11554	16.4248	1.89771	807.07	SEMA3F	3.72621
TBX18	3.34698e-69	7.02599e-71	0.106471	17.8003	1.89523	457.917	TBX18	3.7198
CTH	7.93347e-08	2.19302e-08	0.337601	-5.59604	-1.88923	20.7983	CTH	3.70438
LOC121110899	3.16124e-09	7.8341e-10	0.305922	-6.14825	-1.88089	28.0646	TGFB3	3.68302
PALMD	1.49478e-12	2.86572e-13	0.257108	7.30056	1.87703	37.2029	PALMD	3.67319
TAGLN	2.24261e-47	9.37373e-49	0.127869	-14.6746	-1.87643	7239.12	TAGLN	3.67166
ANGPT1	3.3449e-20	4.06384e-21	0.198713	-9.43095	-1.87405	240.703	ANGPT1	3.66561
LOC112532310	8.33361e-50	3.22012e-51	0.124381	-15.0546	-1.8725	1967.16	GALNT5	3.66168
SGCG	4.47273e-12	8.874e-13	0.261964	-7.14693	-1.87224	33.4159	SGCG	3.661
FBLIM1	1.90927e-81	2.97935e-83	0.0966165	-19.3304	-1.86764	585.078	FBLIM1	3.64934
SLC5A3	1.26191e-37	7.12653e-39	0.142818	13.0413	1.86252	823.204	SLC5A3	3.63643
CORO2A	3.52302e-13	6.54472e-14	0.24842	7.49669	1.86233	42.3219	CORO2A	3.63594
THSD4	5.09091e-62	1.38078e-63	0.110561	-16.8337	-1.86115	231.985	THSD4	3.63298
GDF3	4.28884e-06	1.40863e-06	0.384878	4.82378	1.85657	15.7114	GDF1	3.62145
BCAT1	3.87729e-62	1.04441e-63	0.109706	-16.8503	-1.84857	737.141	BCAT1	3.60143
FRRS1	4.28272e-05	1.55063e-05	0.427045	-4.32137	-1.84542	18.2111	FRRS1	3.59358
CCBE1	8.86151e-49	3.48995e-50	0.123499	14.8962	1.83966	1558.19	CCBE1	3.57925
GATA2	7.02091e-36	4.22585e-37	0.143704	-12.7263	-1.82881	142.647	GATA2	3.55244
DAPK1	5.89018e-33	3.96107e-34	0.150117	12.1802	1.82846	170.133	DAPK1	3.55158
NOXA1	0.000328351	0.000132182	0.477458	3.82236	1.82502	10.1081	NOXA1	3.54311
CITED2	7.74237e-47	3.29371e-48	0.124923	-14.5891	-1.82251	7201.68	CITED2	3.53697
FADS2	5.49496e-39	2.95011e-40	0.137212	-13.2819	-1.82243	473.673	FADS2	3.53677
COL5A1	1.25453e-41	6.10603e-43	0.13217	-13.7369	-1.81561	11938.7	COL5A1	3.52007
CCDC152	8.80884e-28	7.39661e-29	0.162809	11.1471	1.81485	105.257	CCDC152	3.51824
GARS	7.31454e-51	2.74482e-52	0.119051	-15.2166	-1.81155	3168.23	GARS1	3.51018
RHOB	1.06614e-27	9.01158e-29	0.162648	-11.1295	-1.81019	553.018	RHOB	3.50689
GNG11	5.66654e-31	4.08437e-32	0.153162	11.7962	1.80673	620.1	GNG11	3.49847
NES	2.21666e-75	4.07671e-77	0.0971606	18.5872	1.80595	856.043	NES	3.49659
LURAP1L	8.92653e-57	2.81908e-58	0.112212	-16.0938	-1.80592	503.907	LURAP1L	3.49653
ANKRD29	1.97222e-37	1.12478e-38	0.138751	13.0064	1.80465	342.727	ANKRD29	3.49344
CERS1	4.52198e-08	1.21807e-08	0.316015	5.69718	1.80039	24.6176	CERS1	3.48315
BNC1	5.47473e-55	1.81033e-56	0.113656	-15.8341	-1.79965	247.321	BNC1	3.48135
AMPH	3.25191e-55	1.06927e-56	0.113312	-15.8672	-1.79794	224.206	AMPH	3.47722
TMEM86A	0.000113459	4.32715e-05	0.438791	-4.08928	-1.79434	12.3399	TMEM86A	3.46857
STXBP6	9.63016e-58	2.93395e-59	0.110138	16.2333	1.78791	256.084	STXBP6	3.45314
RTN4RL2	0.00043049	0.000175459	0.475839	3.75196	1.78533	11.1367	RTN4RL2	3.44697
SGCD	2.04896e-26	1.84228e-27	0.164361	-10.8572	-1.7845	1929.17	SGCD	3.445
KLF7	7.12704e-91	8.73834e-93	0.0872679	-20.4317	-1.78303	496.666	KLF7	3.44149
TCF7L1	3.71527e-28	3.05062e-29	0.158458	-11.2257	-1.77879	198.566	TCF7L1	3.43139
LYPD6	6.06834e-41	2.98739e-42	0.130203	-13.6214	-1.77355	304.473	LYPD6	3.41894
STS	4.57201e-105	4.16177e-107	0.0806741	21.9833	1.77348	1360.24	STS	3.41878
PLPPR4	4.41473e-16	6.6348e-17	0.211902	8.35336	1.77009	135.594	PLPPR4	3.41076
ANK2	2.60955e-20	3.1365e-21	0.186667	9.45808	1.76551	707.764	ANK2	3.39994
PAG1	1.38188e-20	1.63012e-21	0.185164	9.52629	1.76393	93.9286	PAG1	3.39621
C1QL3	0.000644525	0.000267006	0.483311	3.64537	1.76185	9.76403	C1QL3	3.39132
TGFBI	9.92354e-179	3.31829e-181	0.0613755	-28.7049	-1.76177	44065.6	TGFBI	3.39115
KCNJ15	5.0697e-10	1.18384e-10	0.273103	-6.44139	-1.75916	37.814	KCNJ15	3.38501
DOK6	3.45504e-10	7.97811e-11	0.270518	-6.50101	-1.75864	32.9592	DOK6	3.38379
EFNA5	2.84868e-42	1.37063e-43	0.126874	13.8446	1.75653	346.834	EFNA5	3.37884
HK2	2.63872e-41	1.28921e-42	0.128076	-13.6826	-1.75241	172.249	HK2	3.36922
MMRN2	3.27213e-28	2.68068e-29	0.155207	11.2371	1.74408	162.037	MMRN2	3.34981
TPM1	9.65781e-26	8.93478e-27	0.162784	-10.7121	-1.74376	6256.93	TPM1	3.34906
CDKN1C	7.59005e-05	2.83834e-05	0.41575	-4.18606	-1.74036	16.6305	CDKN1C	3.34118
RRAD	2.11444e-06	6.7483e-07	0.349283	4.96847	1.7354	18.6556	RRAD	3.32972
ALDH1L2	3.10114e-37	1.79743e-38	0.133505	-12.9705	-1.73163	1839.57	ALDH1L2	3.32104
ATP2A3	9.47815e-05	3.5849e-05	0.41895	4.13272	1.7314	19.2103	ATP2A3	3.32051
LGR4	2.29245e-52	8.34703e-54	0.111903	-15.4435	-1.72817	700.143	LGR4	3.31308
SERPINE2	0	0	0.0427272	-40.3232	-1.7229	45354.5	SERPINE2	3.30099
FAM46C	2.17111e-12	4.21073e-13	0.237575	7.24861	1.72209	56.7428	TENT5C	3.29913
AR	1.28054e-09	3.07986e-10	0.273434	6.2947	1.72119	33.1326	AR	3.29707
CACNB2	0.00107793	0.000460971	0.49024	-3.50247	-1.71705	9.78165	CACNB2	3.28763
CAMK2N1	7.66654e-62	2.09359e-63	0.102029	16.8091	1.71501	1216.4	CAMK2N1	3.28299
TET3	9.40299e-15	1.54766e-15	0.214986	-7.97308	-1.7141	61.8983	TET3	3.28093
NTM	1.54977e-69	3.16692e-71	0.0959747	17.8449	1.71266	520.921	NTM	3.27764
SYNE3	1.14495e-56	3.63714e-58	0.106497	16.078	1.71227	869.777	SYNE3	3.27676
TMEM171	4.79486e-17	6.82308e-18	0.198449	-8.61784	-1.7102	97.7501	TMEM171	3.27207
NXN	6.51563e-74	1.22251e-75	0.0928722	-18.4039	-1.70921	612.096	NXN	3.26982
CSGALNACT1	1.487e-20	1.75965e-21	0.179486	9.51834	1.70841	76.3969	CSGALNACT1	3.26801
MAGT1	8.59763e-100	8.46507e-102	0.0796654	21.4213	1.70653	1577.59	MAGT1	3.26376
KRT8	0.000442293	0.00018068	0.455323	-3.7446	-1.705	12.182	KRT8	3.2603
SLC12A8	7.75098e-09	1.97698e-09	0.282535	-5.99969	-1.69512	31.4508	SLC12A8	3.23804
DUSP4	7.89869e-19	1.0154e-19	0.18575	-9.08729	-1.68797	158.025	DUSP4	3.22203
PCSK7	2.44138e-27	2.1044e-28	0.152705	-11.0537	-1.68795	2568.53	PCSK7	3.22199
FERMT1	5.32814e-06	1.7678e-06	0.352875	-4.7783	-1.68614	20.6704	FERMT1	3.21795
PYCR1	8.94153e-27	7.9233e-28	0.154136	-10.934	-1.68533	820.418	PYCR1	3.21614
PXDN	2.77364e-33	1.83432e-34	0.13728	-12.2429	-1.6807	5267.15	PXDN	3.20583
STK17B	3.72296e-38	2.03335e-39	0.127001	13.1365	1.66836	491.088	STK17B	3.17852
FAP	2.03325e-16	2.99907e-17	0.196556	-8.4466	-1.66023	867.277	FAP	3.16066
LOC107051798	3.75131e-06	1.22512e-06	0.342158	4.85153	1.65999	20.1288	HOXA5	3.16015
RAB20	0.00113656	0.000487729	0.475047	3.48741	1.65668	9.78404	RAB20	3.15291
YARS	9.90743e-50	3.86506e-51	0.109879	-15.0425	-1.65285	1219.58	YARS1	3.14455
LMO4	1.26022e-24	1.21972e-25	0.15748	-10.4674	-1.64841	265.921	LMO4	3.13487
NAAA	8.80607e-66	2.17575e-67	0.0949109	17.3444	1.64617	467.901	NAAA	3.13001
VLDLR	6.07579e-06	2.02376e-06	0.346294	-4.75104	-1.64526	96.3338	VLDLR	3.12803
COL5A2	2.22207e-57	6.81111e-59	0.101608	-16.1815	-1.64417	7122.71	COL5A2	3.12567
XAF1	6.37485e-39	3.43434e-40	0.123861	-13.2705	-1.6437	195.453	XAF1	3.12466
LOC121107423	9.84638e-49	3.91441e-50	0.110248	14.8885	1.64143	367.831	KCNIP3	3.11974
ADAMTS3	2.51534e-08	6.64931e-09	0.282628	5.79955	1.63911	31.1646	ADAMTS3	3.11475
SLC43A2	2.64733e-15	4.19501e-16	0.201425	-8.1328	-1.63815	84.2239	SLC43A2	3.11266
SLC18B1	3.82556e-08	1.02337e-08	0.285886	5.72681	1.63722	32.6532	SLC18B1	3.11065
NAPRT	3.99523e-23	4.13403e-24	0.161501	-10.1284	-1.63574	100.237	NAPRT	3.10748
PPFIBP2	6.41411e-11	1.39769e-11	0.241947	-6.75815	-1.63511	48.1615	PPFIBP2	3.10611
CHSY3	3.37124e-10	7.77209e-11	0.251306	-6.50495	-1.63473	38.3686	CHSY3	3.1053
ADAMTS1	2.75324e-229	5.1147e-232	0.0502049	-32.5226	-1.63279	5190.97	ADAMTS1	3.10113
HOXD3	4.13446e-07	1.23196e-07	0.308342	-5.28869	-1.63073	23.5017	HOXD3	3.09669
SNN	1.02627e-40	5.12849e-42	0.120018	13.5819	1.63007	189.432	SNN	3.09528
CCN3	1.05906e-31	7.33844e-33	0.136218	11.9398	1.62641	174.718	CCN3	3.08745
AQP1	7.45152e-20	9.17771e-21	0.173509	9.34513	1.62146	464.672	AQP1	3.07686
CDHR3	5.82007e-15	9.37395e-16	0.201775	8.03479	1.62122	83.8909	CDHR3	3.07635
FNBP1L	1.05068e-26	9.34933e-28	0.147981	-10.919	-1.61581	246.3	FNBP1L	3.06484
COL14A1	0.00551971	0.00259118	0.535363	-3.01249	-1.61277	97.8312	COL14A1	3.05839
DENND2A	3.487e-34	2.22189e-35	0.129923	12.413	1.61274	615.425	DENND2A	3.05831
C1QTNF8	8.88345e-19	1.14859e-19	0.177393	9.07387	1.60965	231.276	C1QTNF1	3.05177
TMEM268	6.84907e-19	8.76651e-20	0.176682	-9.10325	-1.60838	89.6019	TMEM268	3.0491
SLCO2A1	2.77764e-06	8.99392e-07	0.327025	-4.91246	-1.6065	43.3323	SLCO2A1	3.04512
PPL	1.62602e-28	1.29586e-29	0.141952	11.3011	1.60422	720.179	PPL	3.0403
LOC420368	0.000640488	0.000265214	0.43984	3.6471	1.60414	11.6425	GIMAP2	3.04015
HIP1R	4.19712e-29	3.26694e-30	0.140432	11.4215	1.60394	202.609	HIP1R	3.03973
KCNQ3	1.75832e-15	2.75361e-16	0.195742	-8.18366	-1.60189	68.4214	KCNQ3	3.0354
HSBP1L1	1.20846e-16	1.7578e-17	0.188218	8.50878	1.6015	77.8362	HSBP1L1	3.0346
GARNL3	0.00297534	0.00134866	0.49897	3.20542	1.59941	9.55783	GARNL3	3.03019
KCNS3	5.7808e-16	8.77375e-17	0.191987	8.3203	1.59739	66.832	KCNS3	3.02596
NECTIN1	1.02224e-14	1.68823e-15	0.20022	-7.96233	-1.59421	79.4528	NECTIN1	3.0193
TBC1D8	6.45226e-52	2.38529e-53	0.103657	15.3756	1.59379	347.077	TBC1D8	3.01841
BST1	6.91769e-89	8.73868e-91	0.0783337	20.2056	1.58278	813.252	BST1	2.99546
ABCA1	5.42632e-29	4.2338e-30	0.138787	11.3989	1.58202	203.055	ABCA1	2.9939
TARS	2.48447e-85	3.50771e-87	0.0799097	-19.7917	-1.58155	1339.86	TARS1	2.99292
TCN2	7.09531e-15	1.15202e-15	0.197385	8.00947	1.58095	61.1354	TCN2	2.99167
ST8SIA2	3.43258e-38	1.86838e-39	0.120005	13.1429	1.57721	213.976	ST8SIA2	2.98393
LITAF	1.5219e-67	3.39269e-69	0.0894532	17.5819	1.57275	808.884	LITAF	2.97472
GRIN3B	1.01591e-09	2.42136e-10	0.248124	6.33192	1.5711	39.9887	GRIN3B	2.97132
SYNM	4.07987e-26	3.72137e-27	0.145338	10.7928	1.56861	146.781	SYNM	2.96619
LOC121112494	1.24743e-22	1.32553e-23	0.156576	-10.0138	-1.56792	130.849	JPH2	2.96478
OXTR	0.000254784	0.000100957	0.40298	-3.88828	-1.5669	514.38	OXTR	2.96267
FRY	1.92056e-19	2.40828e-20	0.169395	9.24249	1.56563	311.174	FRY	2.96006
LOC425662	7.58291e-37	4.43733e-38	0.121208	12.9011	1.56371	318.734	SELENBP1	2.95614
CAMK1D	1.05509e-21	1.17407e-22	0.159537	9.79576	1.56278	105.963	CAMK1D	2.95423
ZNF462	1.15294e-31	8.01043e-33	0.130851	-11.9325	-1.56138	200.875	ZNF462	2.95137
BDH1A	1.79803e-07	5.14056e-08	0.286543	-5.44638	-1.56062	26.4406	BDH1	2.94981
LOC112533329	1.51605e-14	2.53755e-15	0.197043	-7.91177	-1.55896	75.7111	HIVEP3	2.94641
FGF5	2.52284e-11	5.29594e-12	0.225663	6.89741	1.55649	1140.92	FGF5	2.94138
RFLNA	2.74484e-11	5.79767e-12	0.224647	-6.88453	-1.54659	51.5458	RFLNA	2.92126
IRS2	3.59231e-84	5.20528e-86	0.0784324	-19.6553	-1.54161	952.905	IRS2	2.9112
PALM2AKAP2	9.95084e-176	3.51228e-178	0.054133	-28.4615	-1.54071	5072.73	PALM2AKAP2	2.90937
DUSP10	5.96255e-45	2.72485e-46	0.107732	14.2847	1.53892	332.06	DUSP10	2.90577
PRPS1L1	8.9862e-50	3.48898e-51	0.102252	-15.0493	-1.53882	414.18	PRPS1	2.90557
TNFRSF11B	1.89227e-87	2.53099e-89	0.0766147	20.0387	1.53526	5656.37	TNFRSF11B	2.89841
IFFO1	1.14155e-89	1.42084e-91	0.0755211	20.2951	1.53271	889.914	IFFO1	2.89328
LOC425940	4.7059e-31	3.37447e-32	0.129696	11.8122	1.532	1875.14	NOTCH3	2.89186
SHE	9.29599e-13	1.76318e-13	0.207759	7.36563	1.53027	59.3539	SHE	2.8884
ELAPOR1	0.00141325	0.00061419	0.445816	-3.42527	-1.52704	10.2079	ELAPOR1	2.88194
STAT4	2.71543e-09	6.68558e-10	0.247071	-6.17336	-1.52526	41.2577	STAT4	2.87838
SORD	5.34814e-35	3.30843e-36	0.12088	12.5645	1.5188	202.607	SORD	2.86553
PTPN3	6.53273e-07	1.9745e-07	0.291577	5.20172	1.5167	27.2558	PTPN3	2.86136
F7	1.06697e-05	3.6471e-06	0.327439	4.63054	1.51622	20.1855	F7	2.86041
GJA1	5.99145e-30	4.53004e-31	0.130448	11.5919	1.51214	3591.59	GJA1	2.85232
PPFIA4	4.99392e-17	7.11561e-18	0.175434	8.61303	1.51102	73.9197	PPFIA4	2.85011
ADRA2A	5.38841e-09	1.35336e-09	0.249284	-6.06093	-1.51089	212.348	ADRA2A	2.84986
CRISPLD2	6.903e-25	6.57856e-26	0.143523	-10.5257	-1.51068	562.089	CRISPLD2	2.84944
CDH4	1.01026e-12	1.91993e-13	0.205165	-7.35426	-1.50884	232.582	CDH4	2.84581
ABLIM3	1.56516e-71	3.08206e-73	0.0832502	18.1018	1.50698	623.703	ABLIM3	2.84215
SPARC	1.0357e-48	4.13664e-50	0.101237	-14.8848	-1.50689	32591.7	SPARC	2.84198
LTBP2	2.43049e-21	2.76777e-22	0.154928	-9.70873	-1.50415	8054.14	LTBP2	2.83658
NBL1	7.86302e-34	5.06868e-35	0.121817	12.3468	1.50405	3498.54	NBL1	2.83638
MYO15L	2.0708e-07	5.97428e-08	0.275621	-5.41957	-1.49375	35.1791	MYO15B	2.8162
MREG	1.76873e-08	4.62637e-09	0.254518	5.86008	1.49149	48.2083	MREG	2.8118
THBS1	5.45636e-52	2.00698e-53	0.0969039	-15.3868	-1.49104	111675	THBS1	2.81092
TMC7	6.57541e-07	1.98863e-07	0.28656	5.2004	1.49022	27.7768	TMC7	2.80933
CPZ	2.68185e-11	5.65465e-12	0.216137	-6.88809	-1.48877	182.665	CPZ	2.8065
ATOH8	2.38601e-26	2.15419e-27	0.137302	-10.8429	-1.48876	180.223	ATOH8	2.80647
AKNA	5.6735e-09	1.43234e-09	0.245912	-6.0518	-1.48821	265.054	AKNA	2.80541
MANEAL	2.25441e-06	7.22015e-07	0.300293	4.95535	1.48806	27.4687	MANEAL	2.80511
IL6R	1.02842e-34	6.40019e-36	0.118922	12.5122	1.48798	226.479	IL6R	2.80496
DAPK2	5.56206e-15	8.94806e-16	0.184921	-8.04049	-1.48686	89.9862	DAPK2	2.80278
NLRC3	0.000130692	5.00625e-05	0.36648	4.05534	1.4862	15.396	NLRC3	2.8015
PYROXD2	8.15197e-45	3.75569e-46	0.104115	14.2624	1.48492	355.398	PYROXD2	2.79902
ELL2	2.74362e-34	1.74312e-35	0.119187	-12.4324	-1.48178	1103.58	ELL2	2.79293
NOCT	1.26878e-14	2.11423e-15	0.186356	-7.93445	-1.47863	65.6741	NOCT	2.78684
LOC121110363	4.29512e-15	6.87794e-16	0.18303	8.07267	1.47754	171.203	MAP3K5	2.78474
MACROD2	0.000842661	0.000356601	0.411919	-3.57028	-1.47066	13.4562	MACROD2	2.7715
ANGPTL4	9.18826e-12	1.86564e-12	0.208344	7.04417	1.46761	151.679	ANGPTL4	2.76563
MEF2A	5.65084e-50	2.173e-51	0.0972489	15.0806	1.46657	1020.41	MEF2A	2.76364
TJP2	7.90847e-19	1.01813e-19	0.161231	9.087	1.4651	513.157	TJP2	2.76083
GPD1L	1.25356e-22	1.33437e-23	0.146275	10.0131	1.46468	124.019	GPD1L	2.76002
NTN4L	2.3906e-96	2.57579e-98	0.0695889	21.0444	1.46445	1593.18	NTN4	2.75959
XPOT	6.83719e-48	2.79432e-49	0.099168	-14.7565	-1.46337	2046.86	XPOT	2.75752
MLLT3	1.90204e-27	1.6289e-28	0.132098	11.0766	1.4632	207.013	MLLT3	2.75719
ZNF608	9.08764e-36	5.52045e-37	0.115157	12.7054	1.46311	235.315	ZNF608	2.75702
AKAP6	4.77955e-26	4.38621e-27	0.135596	-10.7777	-1.46142	277.787	AKAP6	2.75379
WLS	1.23683e-14	2.05871e-15	0.184107	7.93776	1.4614	386.901	WLS	2.75375
COL1A2	1.43938e-101	1.39044e-103	0.0675771	-21.6118	-1.46046	127390	COL1A2	2.75197
NEDD9	1.46381e-45	6.47198e-47	0.10135	-14.3845	-1.45787	431.04	NEDD9	2.74703
PREX1	4.18093e-37	2.43105e-38	0.112496	12.9474	1.45653	366.448	PREX1	2.74448
RHBDL1	6.67918e-06	2.23094e-06	0.307341	4.73129	1.45412	22.9657	RHBDL1	2.7399
DBNDD1	5.45826e-12	1.09003e-12	0.203957	7.11863	1.4519	86.6253	DBNDD1	2.73567
FAM20CL	6.53089e-42	3.16657e-43	0.104957	13.7843	1.44676	2101.84	FAM20C	2.72596
MOXD1	9.13222e-54	3.10458e-55	0.092303	15.6543	1.44494	1626.25	MOXD1	2.72251
NID1	3.21594e-59	9.43933e-61	0.0878502	-16.4428	-1.44451	2812.36	NID1	2.7217
LRRC2	9.6101e-29	7.56954e-30	0.126504	11.3482	1.43559	375.583	LRRC2	2.70493
LOC121107282	1.56808e-28	1.24677e-29	0.126798	11.3045	1.43339	230.769	TNFRSF21	2.70081
LAMA3	2.02475e-17	2.79847e-18	0.163756	8.71933	1.42784	105.538	LAMA3	2.69044
RBPJ	1.09214e-62	2.90128e-64	0.0839421	16.9259	1.42079	1810.46	RBPJ	2.67732
F2R	6.31553e-45	2.89789e-46	0.099485	14.2804	1.42069	555.748	F2R	2.67713
BAIAP2L1	1.16995e-10	2.58809e-11	0.212933	-6.66829	-1.4199	61.8138	BAIAP2L1	2.67567
PAPPA	1.87166e-31	1.31778e-32	0.119399	-11.891	-1.41978	2105.04	PAPPA	2.67544
LOC121112805	1.12768e-37	6.30564e-39	0.108787	13.0506	1.41973	218.021	PRRT2	2.67536
GRK3	0.00141428	0.000615055	0.412913	3.42489	1.41418	12.4733	GRK3	2.66508
SGPL1	5.40284e-40	2.76013e-41	0.105035	-13.4581	-1.41357	308.867	SGPL1	2.66395
WNT9A	1.92742e-13	3.48747e-14	0.186117	7.57881	1.41054	66.0026	WNT9A	2.65837
ETS2	6.2322e-25	5.92771e-26	0.133671	10.5355	1.40829	699.325	ETS2	2.65422
LTBP1	5.18783e-06	1.72028e-06	0.294193	4.78378	1.40735	7122.75	LTBP1	2.6525
IGFBP4	8.29626e-74	1.58743e-75	0.0764025	18.3897	1.40502	20602.9	IGFBP4	2.64822
HUNK	1.05278e-23	1.07175e-24	0.136711	-10.2596	-1.40259	206.138	HUNK	2.64377
CD82	2.87491e-18	3.81862e-19	0.156348	8.94209	1.39808	134.355	CD82	2.6355
EPAS1	3.70275e-40	1.88473e-41	0.103631	-13.4862	-1.39759	3880.59	EPAS1	2.63461
STC2	1.58838e-66	3.74743e-68	0.0801008	17.4451	1.39737	7941.27	STC2	2.63421
VCAN	2.40554e-82	3.70908e-84	0.0718519	-19.4376	-1.39663	8881.64	VCAN	2.63286
IARS	1.94622e-31	1.37389e-32	0.117377	-11.8875	-1.39532	3116.66	IARS1	2.63048
FN3K	2.39423e-13	4.37214e-14	0.184728	7.54942	1.39459	90.8011	FN3K	2.62914
SHROOM4	4.82393e-11	1.04042e-11	0.205003	-6.8008	-1.39418	50.7244	SHROOM4	2.6284
AARS1	1.80925e-93	2.01663e-95	0.067199	-20.7261	-1.39277	1749.66	AARS1	2.62583
PMEPA1	1.39698e-24	1.35987e-25	0.133184	-10.4571	-1.39271	151.651	PMEPA1	2.62572
LOC107053885	1.42555e-11	2.92897e-12	0.199247	-6.98109	-1.39096	59.763	ZNF697	2.62254
FGF13	5.33715e-24	5.35401e-25	0.134482	-10.3264	-1.38872	212.529	FGF13	2.61846
LRRK2	6.14534e-20	7.53469e-21	0.147585	9.36598	1.38228	184.413	LRRK2	2.6068
MET	3.08654e-35	1.90364e-36	0.109571	-12.6082	-1.38149	446.41	MET	2.60538
KCNK2	2.70651e-61	7.44127e-63	0.0824858	-16.7337	-1.3803	1553.8	KCNK2	2.60322
TNX	3.35142e-20	4.07799e-21	0.146307	9.43059	1.37977	761.995	TNXA	2.60226
SLC45A1	3.41088e-06	1.1076e-06	0.282921	4.87149	1.37825	32.0104	SLC45A1	2.59953
SORL1	5.49561e-08	1.49156e-08	0.243313	5.66253	1.37776	37.0789	SORL1	2.59865
ZNF536	1.08728e-30	7.95819e-32	0.117288	11.7399	1.37695	209.647	ZNF536	2.59719
RGMB	6.17632e-60	1.77843e-61	0.0830595	16.5437	1.37411	5116.55	RGMB	2.59208
P4HA2	1.56689e-39	8.2555e-41	0.102666	-13.3769	-1.37335	1198.16	P4HA2	2.59072
POMGNT2	1.26503e-15	1.9631e-16	0.166671	-8.22431	-1.37076	95.6367	POMGNT2	2.58606
LOC107051305	1.213e-19	1.50301e-20	0.147487	9.29279	1.37057	135.158	SCN1B	2.58573
LYSMD4	2.44189e-30	1.80545e-31	0.117232	11.6704	1.36815	252.404	LYSMD4	2.58139
FRMD5	6.13476e-05	2.27247e-05	0.322373	-4.23629	-1.36567	24.8577	FRMD5	2.57695
CTSB	1.42819e-52	5.14709e-54	0.0881668	15.4746	1.36435	28881.8	CTSB	2.5746
LOC121112972	5.54291e-40	2.84199e-41	0.101267	13.4559	1.36264	1466.15	CD47	2.57155
OSBPL7	2.28596e-11	4.7732e-12	0.197088	-6.91216	-1.3623	53.2954	OSBPL7	2.57095
GABARAPL1	1.34633e-79	2.20095e-81	0.0709357	-19.1072	-1.35538	899.057	GABARAPL1	2.55865
S1PR1	4.5751e-10	1.06494e-10	0.209703	-6.45743	-1.35414	54.9362	S1PR1	2.55645
SRGAP3	6.22306e-20	7.64155e-21	0.144453	9.36449	1.35273	112.839	SRGAP3	2.55396
LOC121111745	4.34008e-10	1.00863e-10	0.209155	6.46565	1.35233	56.5129	IRAK2	2.55323
RAB7B	4.15611e-26	3.79864e-27	0.125281	10.7909	1.3519	218.765	RAB7B	2.55248
NEK7	2.30313e-27	1.98096e-28	0.122157	-11.0591	-1.35094	3237.5	NEK7	2.55078
SYTL2	3.65272e-27	3.20283e-28	0.122543	-11.0159	-1.34992	411.903	SYTL2	2.54898
ADAMTS7	3.24751e-27	2.83546e-28	0.122371	11.0269	1.34936	285.292	ADAMTS7	2.548
SLC2A12	1.54988e-05	5.35246e-06	0.296133	4.55048	1.34755	24.1263	SLC2A12	2.54479
PDLIM7	2.799e-30	2.08508e-31	0.115568	-11.6582	-1.34731	1601.99	PDLIM7	2.54438
LOC121106829	6.63304e-31	4.80566e-32	0.114233	11.7825	1.34595	212.679	PRKAR1B	2.54197
ARHGAP18	8.50073e-17	1.22702e-17	0.157286	8.55036	1.34485	266.87	ARHGAP18	2.54004
FSTL3	5.39723e-30	4.06071e-31	0.115386	-11.6013	-1.33862	252.585	FSTL3	2.52909
PRKCDBP	1.26683e-05	4.35847e-06	0.290952	-4.59351	-1.33649	101.765	CAVIN2	2.52536
NHSL2	3.35508e-18	4.49381e-19	0.149635	-8.92409	-1.33535	241.103	NHSL2	2.52337
MEX3B	1.28054e-09	3.08062e-10	0.211836	-6.29467	-1.33344	45.8468	MEX3B	2.52002
FMOD	2.50854e-06	8.05732e-07	0.269861	-4.93397	-1.33149	145.86	FMOD	2.51662
CAMKK1	1.04179e-15	1.60826e-16	0.161298	8.24818	1.33042	133.579	CAMKK1	2.51475
SEPTIN4	4.2848e-05	1.55218e-05	0.307696	-4.32115	-1.3296	22.3259	SEPTIN4	2.51333
PM20D2	2.98732e-07	8.81605e-08	0.247778	5.34958	1.32551	35.6902	PM20D2	2.50621
ANKRD2	0.000738376	0.000309314	0.366686	3.60737	1.32277	20.6982	ANKRD2	2.50146
SOD3	5.656e-22	6.19922e-23	0.134135	9.86009	1.32258	885.91	SOD3	2.50113
IRAG1	2.02053e-13	3.66345e-14	0.174363	7.57242	1.32035	187.32	IRAG1	2.49727
LOC107050579	1.44604e-27	1.22764e-28	0.118457	11.1019	1.31511	197.553	ME3	2.48821
ESYT3	0.000165268	6.40132e-05	0.328386	3.99751	1.31273	21.8992	ESYT3	2.48411
FUCA1	3.14142e-14	5.38062e-15	0.167833	7.81768	1.31206	89.7226	FUCA1	2.48296
GLI2	3.61517e-22	3.91537e-23	0.132377	-9.90613	-1.31134	189.575	GLI2	2.48172
CAV1	1.39782e-46	5.99845e-48	0.0899934	14.5482	1.30924	18051.2	CAV1	2.47811
C11orf63	9.87893e-11	2.17472e-11	0.195279	-6.69378	-1.30716	58.8952	JHY	2.47453
HYOU1	1.14617e-34	7.15423e-36	0.104222	-12.5034	-1.30313	913.517	HYOU1	2.46764
ZNF648	7.46437e-14	1.31178e-14	0.168835	-7.70467	-1.30082	79.475	ZNF135	2.46368
HSD3B7	2.32569e-21	2.63979e-22	0.133788	9.71355	1.29955	545.705	HSD3B7	2.46153
SAMD12	4.8152e-05	1.75415e-05	0.3017	-4.29409	-1.29553	23.4624	SAMD12	2.45467
ALDH1A3	6.76811e-16	1.03477e-16	0.156043	-8.30073	-1.29527	809.327	ALDH1A3	2.45422
PSPH	1.70852e-19	2.13605e-20	0.139942	-9.25531	-1.2952	149.97	PSPH	2.45412
L3HYPDH	5.44731e-11	1.17993e-11	0.190838	-6.78265	-1.29439	158.205	L3HYPDH	2.45273
FMN1	6.51353e-14	1.13984e-14	0.167196	-7.7226	-1.29119	455.988	FMN1	2.44729
PLXNA4	5.18106e-12	1.03275e-12	0.180765	7.12607	1.28815	413.075	PLXNA4	2.44214
KIAA1217	1.14912e-54	3.84249e-56	0.081316	15.7867	1.28371	590.116	KIAA1217	2.43464
AHR1A	2.49349e-38	1.35259e-39	0.0974698	13.1674	1.28342	1879.31	AHR	2.43415
BCL2	0.000100644	3.81598e-05	0.310237	-4.11835	-1.27766	21.2603	BCL2	2.42446
WISP2	1.69535e-05	5.87373e-06	0.281701	-4.53088	-1.27636	204.125	CCN5	2.42226
EHD3	9.8829e-39	5.3426e-40	0.0963549	-13.2373	-1.27548	418.469	EHD3	2.42079
LOC107051471	0.000166797	6.47294e-05	0.318756	-3.99487	-1.27339	26.469	FERMT3	2.41729
NEO1	1.32023e-28	1.0448e-29	0.112347	11.32	1.27176	738.966	NEO1	2.41457
BDKRB2	1.03947e-18	1.35171e-19	0.140095	9.05612	1.26872	430.846	BDKRB2	2.40948
IFRD1	4.30135e-17	6.08086e-18	0.146785	-8.63102	-1.2669	220.45	IFRD1	2.40645
LOC427533	4.17419e-32	2.86137e-33	0.105151	12.0179	1.2637	387.485	FBLN7	2.4011
SPRY2	2.76013e-17	3.84049e-18	0.145492	8.68342	1.26337	421.061	SPRY2	2.40056
GLRB	5.36329e-16	8.10023e-17	0.151618	8.32977	1.26294	118.406	GLRB	2.39985
MBNL3	1.44531e-11	2.97225e-12	0.180848	6.97903	1.26215	74.8587	MBNL3	2.39852
NT5E	9.7502e-36	5.95916e-37	0.0992657	12.6994	1.26061	5957.89	NT5E	2.39598
TRPC4	7.00263e-17	1.00298e-17	0.147008	8.5736	1.26038	140.221	TRPC4	2.3956
GAB3	0.00869358	0.00423132	0.440123	2.86038	1.25892	12.4031	GAB3	2.39317
FBN2	1.44463e-19	1.80075e-20	0.135377	-9.27354	-1.25542	8622.42	FBN2	2.38737
LOC107053557	2.15653e-20	2.57213e-21	0.132436	9.4788	1.25533	1268.87	CKB	2.38722
DNAJA4	1.91241e-05	6.68883e-06	0.278356	-4.50336	-1.25353	34.7081	DNAJA4	2.38425
GAA2	5.91412e-12	1.18986e-12	0.176274	7.10654	1.2527	683.177	GAA	2.38287
RAB38	7.73675e-05	2.89895e-05	0.298808	4.18126	1.24939	31.4917	RAB38	2.37742
SHC3	0.00202998	0.00089639	0.376159	3.32118	1.24929	17.2563	SHC3	2.37724
MYPN	5.38606e-05	1.98012e-05	0.292545	-4.26712	-1.24832	91.0197	MYPN	2.37565
AK4	4.61381e-38	2.53704e-39	0.0950663	-13.1198	-1.24725	333.576	AK4	2.37388
GRB10	7.87087e-25	7.51556e-26	0.118393	-10.5131	-1.24468	440.943	GRB10	2.36966
SLCO3A1	1.28819e-10	2.87168e-11	0.187029	6.65301	1.24431	83.4978	SLCO3A1	2.36905
GPR153	8.66075e-15	1.42067e-15	0.155813	7.98365	1.24395	484.886	GPR153	2.36847
CTHRC1	2.29738e-53	8.06622e-55	0.0796766	-15.5934	-1.24243	685.319	CTHRC1	2.36597
MFRP	1.97315e-09	4.8165e-10	0.199536	-6.22497	-1.2421	53.9775	C1QTNF5	2.36543
ACE	4.60043e-48	1.85453e-49	0.0838512	14.7841	1.23967	836.925	ACE	2.36144
RGS11	5.45949e-09	1.37425e-09	0.204494	6.05847	1.23892	79.8905	RGS11	2.36022
CCND1	2.30629e-24	2.26644e-25	0.118832	10.4086	1.23687	9265.06	CCND1	2.35686
PARD3B	2.84288e-57	8.76682e-59	0.076331	16.166	1.23396	1053.73	PARD3B	2.35212
GLS2	1.05074e-25	9.74028e-27	0.115254	-10.7041	-1.23369	1392.87	GLS	2.35168
LOC124417634	5.59599e-24	5.64485e-25	0.119452	-10.3213	-1.23291	1419.84	ADAMTS5	2.3504
PLCD1	1.08422e-45	4.7534e-47	0.0855305	14.4059	1.23214	739.509	PLCD1	2.34915
STARD5	5.5439e-18	7.4564e-19	0.138862	8.86786	1.23141	132.971	STARD5	2.34796
SLC35F2	5.98321e-15	9.65895e-16	0.153058	-8.03112	-1.22922	96.7043	SLC35F2	2.34441
RGS3	2.12726e-37	1.21857e-38	0.0944427	13.0003	1.22778	500.971	RGS3	2.34207
DSE	1.25033e-33	8.17604e-35	0.0996608	-12.3083	-1.22665	1125.06	DSE	2.34023
IL4R	2.60322e-21	2.96931e-22	0.126307	9.70156	1.22537	582.624	IL4R	2.33816
LOC107052037	8.55812e-32	5.91421e-33	0.102321	11.9578	1.22353	271.852	ARRB1	2.33518
COL12A1	2.60955e-20	3.13301e-21	0.129147	-9.4582	-1.22149	44267.3	COL12A1	2.33188
P3H1	3.65678e-21	4.1982e-22	0.126265	-9.66616	-1.22049	1385.28	P3H1	2.33027
SSTR1	2.51186e-24	2.48247e-25	0.117284	-10.3999	-1.21974	293.608	SSTR1	2.32904
ANKRD44	6.35058e-09	1.61036e-09	0.202118	-6.03291	-1.21936	53.7511	ANKRD44	2.32843
TUBE1	1.14913e-13	2.04507e-14	0.1594	-7.64776	-1.21905	110.641	TUBE1	2.32793
LRRC15	6.67195e-16	1.01883e-16	0.146747	-8.30257	-1.21837	1059.5	LRRC15	2.32684
SIPA1L2	6.21468e-57	1.93956e-58	0.075508	16.1169	1.21696	1017.21	SIPA1L2	2.32456
CLCN4	9.20636e-09	2.3653e-09	0.203777	5.9705	1.21665	51.2111	CLCN4	2.32407
MAP3K7CL	1.83229e-17	2.52906e-18	0.139308	8.73079	1.21627	143.168	MAP3K7CL	2.32346
ACOT11	2.36828e-05	8.36797e-06	0.272351	4.45555	1.21347	27.6793	ACOT11	2.31895
NFATC1	1.40801e-16	2.06376e-17	0.142837	-8.49015	-1.21271	190.356	NFATC1	2.31772
KIAA1462	3.97644e-72	7.75638e-74	0.0666207	-18.1777	-1.21101	1818.42	JCAD	2.31499
TMEM2	1.04983e-26	9.32229e-28	0.110744	-10.9193	-1.20925	290.207	CEMIP2	2.31217
MKX	3.22957e-18	4.31969e-19	0.135383	-8.92846	-1.20876	326.948	MKX	2.31139
PIK3R1	3.25496e-26	2.95081e-27	0.111748	10.8141	1.20846	1263.27	PIK3R1	2.3109
C2H8ORF46	0.0151238	0.00766163	0.452349	-2.66663	-1.20625	11.0169	VXN	2.30736
BMERB1	2.73368e-52	1.00044e-53	0.0781563	15.4318	1.20609	2699.97	BMERB1	2.30712
SLC29A1	2.09847e-14	3.55527e-15	0.153218	7.86969	1.20578	121.153	SLC29A1	2.30661
ARVCF	2.98687e-08	7.92356e-09	0.208787	5.77008	1.20472	50.0177	ARVCF	2.30492
A4GALT	2.49691e-13	4.57821e-14	0.159346	7.54342	1.20201	453.113	A4GALT	2.3006
TSC22D4	1.82398e-16	2.68701e-17	0.142033	-8.45942	-1.20151	177.151	TSC22D3	2.29981
LOC121108617	0.0010383	0.000443829	0.341914	3.51255	1.20099	16.8099	PTGER4	2.29897
C21orf91	2.93543e-10	6.74009e-11	0.183875	-6.52633	-1.20003	119.907	C21orf91	2.29745
VDR	3.91153e-17	5.50797e-18	0.138793	-8.64233	-1.19949	562.551	VDR	2.29659
TMTC4	1.30784e-15	2.03355e-16	0.145836	8.22009	1.19878	149.263	TMTC4	2.29546
MFSD6	2.63198e-22	2.83587e-23	0.120545	9.93831	1.19801	200.472	MFSD6	2.29423
IDS	3.05807e-42	1.47705e-43	0.0862642	13.8393	1.19383	1776.61	IDS	2.2876
AHNAK2	1.86459e-52	6.7545e-54	0.0772241	15.4571	1.19366	5252.15	AHNAK2	2.28733
SLC2A14	1.26619e-19	1.57127e-20	0.128336	-9.28806	-1.192	431.834	SLC2A3	2.28469
FRMD3	0.0102782	0.00505603	0.425143	2.80344	1.19186	11.9874	FRMD3	2.28448
PRRX1	2.64774e-59	7.72237e-61	0.0724134	16.455	1.19156	2830.12	PRRX1	2.284
PERPA	1.02267e-27	8.62516e-29	0.106992	11.1334	1.19119	668.022	PERP	2.28341
RUSC2	6.86957e-26	6.32975e-27	0.110749	-10.7439	-1.18988	964.233	RUSC2	2.28133
ACTN1	1.64502e-29	1.26211e-30	0.103105	-11.5038	-1.1861	6885.6	ACTN1	2.27537
HAGHL	9.18554e-07	2.82068e-07	0.230516	5.13505	1.18371	38.0688	HAGHL	2.27161
GRAMD1C	0.000272718	0.000108925	0.305665	3.8698	1.18286	30.3137	GRAMD1C	2.27027
CPED1	7.93397e-47	3.38996e-48	0.0809471	14.5872	1.18079	694.943	CPED1	2.26701
HTRA1	5.65435e-30	4.26466e-31	0.10181	-11.5971	-1.1807	3690.52	HTRA1	2.26687
ENTPD7	1.63605e-14	2.74752e-15	0.149362	-7.90187	-1.18024	120.01	ENTPD7	2.26615
SLC1A1	1.22063e-14	2.02947e-15	0.148382	-7.93953	-1.17808	125.466	SLC1A1	2.26275
CNN2	3.43317e-21	3.92873e-22	0.121658	-9.67295	-1.17679	4704.17	CNN2	2.26073
LOC121112277	2.23368e-05	7.87576e-06	0.262964	4.46853	1.17506	31.8042	TRIM34	2.25803
LOC107050762	2.16668e-21	2.45528e-22	0.120754	9.72093	1.17385	1229.21	LTBP4	2.25612
ITGB3	6.62386e-11	1.44462e-11	0.173373	6.75336	1.17085	155.211	ITGB3	2.25144
NUDT6	5.45864e-14	9.51181e-15	0.151157	-7.74562	-1.17081	231.491	NUDT6	2.25138
HOXA3	8.67526e-06	2.93956e-06	0.250091	4.675	1.16918	32.3208	HOXA3	2.24883
MRPS6	1.09783e-20	1.28689e-21	0.122346	9.55081	1.16851	406.794	MRPS6	2.24779
SLC35E4	7.45152e-20	9.17343e-21	0.124925	9.34518	1.16745	188.485	SLC35E4	2.24614
PTK7	5.68073e-17	8.11533e-18	0.135754	-8.59795	-1.1672	3019.94	PTK7	2.24576
MAN1C1	3.72217e-06	1.21491e-06	0.239967	-4.85319	-1.16461	54.7896	MAN1C1	2.24172
GPCPD1	1.07924e-16	1.56584e-17	0.136615	-8.52218	-1.16426	123.817	GPCPD1	2.24118
TSEN15	1.29668e-21	1.45975e-22	0.118957	-9.77373	-1.16266	236.177	TSEN15	2.23869
ANTXR2	7.24085e-74	1.37203e-75	0.0630272	18.3976	1.15955	1575.88	ANTXR2	2.23388
HSBP1	7.10424e-34	4.56635e-35	0.0933702	12.3552	1.15361	1545.14	HSBP1	2.2247
AFF2	7.01918e-08	1.92985e-08	0.204693	-5.61817	-1.15	124.283	AFF2	2.21914
EBF1	8.32391e-28	6.97396e-29	0.102904	-11.1524	-1.14762	412.55	EBF1	2.21548
PDK1	8.8392e-15	1.45158e-15	0.143258	-7.981	-1.14334	173.301	PDK1	2.20892
MAP1B	1.32842e-25	1.2339e-26	0.106811	10.6821	1.14097	11817.3	MAP1B	2.20529
PRTFDC1	3.974e-11	8.52678e-12	0.166796	6.8294	1.13912	130.266	PRTFDC1	2.20246
CABLES1	1.62859e-14	2.73196e-15	0.143914	7.90258	1.13729	341.903	CABLES1	2.19968
ATP6V0E2	2.46761e-10	5.64758e-11	0.17348	6.55278	1.13677	144.02	ATP6V0E2	2.19889
ACVR2A	6.90611e-12	1.39456e-12	0.15959	-7.08459	-1.13063	117.354	ACVR2A	2.18954
SEMA3D	3.67136e-07	1.09125e-07	0.212411	-5.31083	-1.12808	245.658	SEMA3D	2.18567
NEK10	9.7025e-05	3.67336e-05	0.272953	4.12712	1.12651	28.1625	NEK10	2.1833
HOXA11	3.11848e-11	6.62164e-12	0.163761	6.86559	1.12431	94.95	HOXA11	2.17998
NTRK2	0.00982392	0.00482345	0.398787	-2.81859	-1.12402	14.4162	NTRK2	2.17953
ZNF395	1.28089e-53	4.40209e-55	0.0718744	15.6321	1.12355	1493.22	ZNF395	2.17882
RSPO3	0.00471405	0.00218845	0.365631	-3.06339	-1.12007	25.6647	RSPO3	2.17357
EPHA2	1.76939e-07	5.0521e-08	0.205278	-5.44947	-1.11865	178.297	EPHA2	2.17144
H1F0	4.73515e-34	3.03479e-35	0.0902792	12.388	1.11838	909.307	H1-0	2.17103
XPNPEP2	0.00126188	0.000544086	0.323371	-3.45806	-1.11823	30.3926	XPNPEP2	2.17081
PTGFRN	1.70522e-17	2.35049e-18	0.12773	8.73906	1.11624	1022.1	PTGFRN	2.16782
P4HA1	5.07639e-31	3.64957e-32	0.0943705	-11.8057	-1.1141	1691.95	P4HA1	2.16461
ABTB2	2.74507e-09	6.76705e-10	0.180206	-6.17144	-1.11213	83.5596	ABTB2	2.16165
TRPV4	8.45397e-08	2.34318e-08	0.198527	-5.58454	-1.10868	60.0424	TRPV4	2.15649
MEF2C	2.02665e-11	4.19035e-12	0.159817	6.93061	1.10763	107.314	MEF2C	2.15491
MPP4	5.54794e-05	2.04685e-05	0.259893	4.25972	1.10707	30.1411	MPP4	2.15408
MXRA5	4.27286e-33	2.84963e-34	0.090689	-12.2071	-1.10705	7511.33	MXRA5	2.15404
ACKR4	1.55007e-15	2.42172e-16	0.134931	8.19911	1.10631	1383.22	ACKR4	2.15294
TRIM7.1	0.000167038	6.48541e-05	0.27665	3.99442	1.10505	27.1395	TRIM7	2.15107
MGLL	5.00729e-27	4.40917e-28	0.100427	10.9871	1.1034	1337.41	MGLL	2.1486
CYR61	3.67128e-08	9.80736e-09	0.192266	-5.73403	-1.10246	12809.5	CCN1	2.1472
SERAC1	1.24569e-13	2.22386e-14	0.144261	-7.63697	-1.10172	233.294	SERAC1	2.1461
HIF1A	4.6712e-69	9.89257e-71	0.0619044	-17.7812	-1.10073	6406.57	HIF1A	2.14463
REEP6	0.000973769	0.000414616	0.311725	-3.5306	-1.10058	22.1773	REEP6	2.1444
MDK	1.76707e-20	2.09435e-21	0.115798	-9.50023	-1.10011	1169.27	MDK	2.14371
RUNX1	9.81776e-70	1.98799e-71	0.0614058	-17.8709	-1.09738	1126.2	RUNX1	2.13965
LGALSL2	0.00196857	0.000868906	0.329426	-3.32986	-1.09694	17.6423	PLEK2	2.13901
FNDC10	8.74536e-16	1.34519e-16	0.132209	8.2695	1.09331	259.72	FNDC10	2.13362
SETBP1	8.28127e-14	1.45841e-14	0.141972	-7.69113	-1.09192	147.214	SETBP1	2.13158
AMOT	2.66866e-27	2.31518e-28	0.0988537	-11.0451	-1.09185	359.052	AMOT	2.13147
PRKAG2	5.55335e-18	7.47943e-19	0.122994	-8.86752	-1.09066	187.327	PRKAG2	2.12971
FZD4	6.88998e-19	8.83166e-20	0.119679	9.10245	1.08937	178.262	FZD4	2.12782
RGS4	0.00399268	0.00183942	0.348485	-3.115	-1.08553	50.6228	RGS4	2.12216
SLC7A1	1.03012e-21	1.14437e-22	0.110777	-9.79835	-1.08543	1853.52	SLC7A1	2.12201
PLD4	2.46287e-15	3.89355e-16	0.133179	8.14183	1.08432	145.03	PLD4	2.12038
MME	1.72879e-06	5.46289e-07	0.214871	-5.0093	-1.07635	812.868	MME	2.1087
SARS1	1.77056e-34	1.10845e-35	0.0863213	-12.4685	-1.0763	1748.09	SARS1	2.10862
RAPGEF3	1.73865e-08	4.54446e-09	0.183445	5.86305	1.07555	64.582	RAPGEF3	2.10752
PDGFA	6.19482e-08	1.69515e-08	0.190626	5.64054	1.07524	77.0535	PDGFA	2.10707
YBEY	5.60547e-10	1.3152e-10	0.167138	-6.4254	-1.07393	120.328	YBEY	2.10516
C9ORF58	0.0463496	0.0255986	0.480356	2.23225	1.07227	21.4333	AIF1L	2.10274
GALNT16	0.00520652	0.00243255	0.352619	3.03161	1.069	392.549	GALNT16	2.09798
PPME1	2.67991e-28	2.16065e-29	0.0949314	-11.2561	-1.06856	497.993	PPME1	2.09734
ADK	1.68666e-16	2.47531e-17	0.126054	8.46899	1.06755	438.773	ADK	2.09588
NRIP2	6.14712e-14	1.07458e-14	0.138029	7.73011	1.06698	160.109	NRIP3	2.09504
FBXO32	3.9373e-14	6.78037e-15	0.136796	7.78851	1.06543	178.321	FBXO32	2.0928
HEPH	6.4845e-30	4.91487e-31	0.0918343	-11.5849	-1.06389	398.78	HEPH	2.09056
EPB41	1.03022e-13	1.82963e-14	0.138626	7.66207	1.06216	190.739	EPB41	2.08805
SCHIP1	2.09222e-07	6.04384e-08	0.195773	-5.4175	-1.0606	52.0236	IQCJ-SCHIP1	2.0858
SCHIP1	2.09222e-07	6.04384e-08	0.195773	-5.4175	-1.0606	52.0236	SCHIP1	2.0858
HOMER2	1.13065e-07	3.1632e-08	0.191405	-5.53215	-1.05888	106.082	HOMER2	2.08331
DOCK2	1.17528e-08	3.05227e-09	0.178497	-5.92876	-1.05827	66.7046	DOCK2	2.08243
SEPTIN9	6.64404e-38	3.69045e-39	0.0807645	13.0913	1.05732	10994.8	SEPTIN9	2.08106
GALNT6	1.34415e-14	2.24233e-15	0.133144	7.92715	1.05545	150.479	GALNT6	2.07837
SPOCK1	3.50084e-21	4.01267e-22	0.109023	-9.67079	-1.05434	1722.31	SPOCK1	2.07677
PLEKHA7	0.0264397	0.0139836	0.428388	-2.45768	-1.05284	12.1224	PLEKHA7	2.07461
BCL6	6.89965e-40	3.56326e-41	0.0783095	-13.4392	-1.05242	562.135	BCL6	2.074
MSX2	0.000278901	0.000111654	0.271926	-3.86376	-1.05066	27.1237	MSX2	2.07147
ITGBL1	1.99229e-66	4.73738e-68	0.0602181	-17.4317	-1.04971	2894.42	ITGBL1	2.07011
LPAR1	6.04797e-40	3.11218e-41	0.0779417	13.4492	1.04825	1548.06	LPAR1	2.06802
RNF24	2.68605e-45	1.20256e-46	0.0728755	14.3416	1.04515	837.163	RNF24	2.06358
XBP1	8.28638e-28	6.92712e-29	0.093701	-11.1529	-1.04504	1228.45	XBP1	2.06343
PLCB4	2.60805e-30	1.93315e-31	0.0893829	11.6646	1.04262	469.204	PLCB4	2.05996
MAMDC2	4.11426e-12	8.13222e-13	0.145071	7.15891	1.03855	120.797	MAMDC2	2.05417
GBP4L	5.01567e-12	9.97917e-13	0.145517	-7.13079	-1.03766	380.294	GBP3	2.05289
TUFT1	3.27435e-16	4.89663e-17	0.123567	-8.38915	-1.03663	226.639	TUFT1	2.05142
ENAH	6.50228e-12	1.3106e-12	0.145926	-7.09318	-1.03508	1805.49	ENAH	2.04923
FOXD1	1.10851e-26	9.90511e-28	0.0947828	-10.9138	-1.03444	588.787	FOXD1	2.04832
LOC112533553	2.0787e-18	2.73015e-19	0.115143	-8.97909	-1.03388	212.84	DDR1	2.04753
FAM174B	2.76625e-06	8.94491e-07	0.209923	-4.91353	-1.03147	51.4194	FAM174B	2.0441
CYP2U1	2.07451e-14	3.51082e-15	0.130715	7.87126	1.02889	208.182	CYP2U1	2.04046
FAM180A	2.95668e-13	5.44868e-14	0.136776	7.52069	1.02865	1164.97	FAM180A	2.04012
LOC121107059	2.29174e-14	3.88698e-15	0.130774	-7.85852	-1.02769	140.691	UPK3BL1	2.03876
TRAF5	1.25684e-17	1.72077e-18	0.117043	-8.77423	-1.02696	183.204	TRAF5	2.03773
DIAPH2	2.25176e-11	4.68506e-12	0.148458	6.91481	1.02656	357.281	DIAPH2	2.03716
ETV1	7.21638e-22	7.93628e-23	0.104291	9.83526	1.02573	253.62	ETV1	2.03598
CSRP1	1.08486e-21	1.2092e-22	0.10462	-9.79278	-1.02452	2178.68	CSRP1	2.03429
LONP1	1.40717e-11	2.88858e-12	0.14652	-6.98304	-1.02315	717.582	LONP1	2.03235
CREG1	1.56215e-24	1.52355e-25	0.097607	10.4463	1.01963	408.626	CREG1	2.0274
MSMO1	0.000104148	3.95466e-05	0.248033	-4.11011	-1.01944	196.009	MSMO1	2.02713
NPTXR	1.11198e-10	2.44994e-11	0.152618	6.67633	1.01893	118.886	NPTXR	2.02641
RNF144A	7.76689e-07	2.37205e-07	0.196899	5.16753	1.01748	86.1128	RNF144A	2.02438
COL15A1	0.0137907	0.00695554	0.376682	-2.69897	-1.01665	638.837	COL15A1	2.02322
RAB3A	0.000725459	0.000303768	0.281045	3.61207	1.01515	26.1239	RAB3A	2.02112
KANK1	3.00125e-29	2.31938e-30	0.0885171	11.4512	1.01363	675.87	KANK1	2.01898
VEGFC	1.56689e-39	8.2667e-41	0.0756605	13.3768	1.01209	887.04	VEGFC	2.01683
TFRC	5.0609e-21	5.86662e-22	0.105043	-9.63185	-1.01176	676.143	TFRC	2.01637
CSPG4	1.12304e-17	1.53132e-18	0.115126	8.78735	1.01165	2023.3	CSPG4	2.01622
TGIF2	8.63054e-10	2.04901e-10	0.158959	-6.35762	-1.0106	83.5809	TGIF2	2.01475
DYNLT1	4.50186e-17	6.38105e-18	0.117083	-8.6255	-1.0099	362.002	DYNLT1	2.01377
GALNT10	2.17308e-47	9.04273e-49	0.0686806	-14.6771	-1.00803	1016.75	GALNT10	2.01116
ST3GAL1	1.56418e-19	1.95268e-20	0.108761	-9.2649	-1.00766	362.043	ST3GAL1	2.01064
CHST10	8.49343e-05	3.19983e-05	0.242085	-4.15876	-1.00677	83.0362	CHST10	2.00941
PCYOX1	4.0235e-24	4.01379e-25	0.0971851	10.354	1.00625	2844.6	PCYOX1	2.00869
VEGFA	9.03501e-14	1.59955e-14	0.131024	-7.6793	-1.00617	988.808	VEGFA	2.00857
TGFBR1	4.9948e-18	6.7086e-19	0.113305	-8.87963	-1.0061	1104.94	TGFBR1	2.00848
FBXL2	8.13778e-09	2.08169e-09	0.167901	5.9913	1.00595	82.5306	FBXL2	2.00826
PLA2R1	2.80799e-15	4.4548e-16	0.123792	8.12551	1.00588	400.785	PLA2R1	2.00816
TNIP3	0.00210508	0.000934242	0.303871	-3.30962	-1.0057	21.5508	TNIP3	2.00791
NUAK1	2.92544e-19	3.70095e-20	0.109299	-9.19641	-1.00516	359.481	NUAK1	2.00717
SPATA13	1.37759e-20	1.6225e-21	0.105424	9.52677	1.00435	250.696	SPATA13	2.00604
AEBP1	9.58193e-19	1.24247e-19	0.110744	-9.06531	-1.00393	4789.73	AEBP1	2.00545
SGK1	9.88301e-17	1.43022e-17	0.117488	8.53266	1.00249	839.428	SGK1	2.00345
OSBPL3	1.07781e-24	1.03516e-25	0.0955644	10.4829	1.00179	782.466	OSBPL3	2.00249
TSC22D2	1.20299e-21	1.34463e-22	0.102355	-9.78205	-1.00124	644.084	TSC22D2	2.00172
ARSB	3.40092e-31	2.42607e-32	0.0845478	-11.8399	-1.00104	596.632	ARSB	2.00144
ZNF469	5.80374e-07	1.74446e-07	0.191559	-5.22469	-1.00084	353.68	ZNF469	2.00116
CDR2	4.33352e-26	3.96884e-27	0.0927792	-10.7869	-1.0008	410.677	CDR2	2.00111
LFNG	8.12483e-06	2.74551e-06	0.213433	4.68899	1.00078	60.9317	LFNG	2.00109
UBALD1	1.85975e-08	4.8748e-09	0.170718	-5.85139	-0.998935	177.103	UBALD1	1.99852
LOC101748630	1.61673e-09	3.91642e-10	0.159529	-6.25732	-0.998226	162.895	ZNF668	1.99754
ADAP1	0.032433	0.0174306	0.419755	-2.3775	-0.997966	12.5762	ADAP1	1.99718
FSCN2	0.00845852	0.00411377	0.34735	-2.8693	-0.996652	16.1152	FSCN2	1.99536
INSIG1	1.14986e-08	2.98198e-09	0.1678	-5.93259	-0.995487	243.268	INSIG1	1.99375
C11orf87	3.96923e-25	3.73106e-26	0.0940963	-10.579	-0.99544	570.092	C11orf87	1.99369
AHRR	4.70113e-48	1.90386e-49	0.0672614	14.7824	0.994281	1966.95	AHRR	1.99209
GPRC5B	1.7344e-05	6.01869e-06	0.219528	4.52573	0.993524	45.041	GPRC5B	1.99104
FAT4	7.27021e-36	4.38941e-37	0.0780382	-12.7233	-0.992903	813.032	FAT4	1.99019
LOC124418082	1.97653e-06	6.2898e-07	0.198879	-4.9821	-0.990834	48.5658	TSPOAP1	1.98733
LOC428277	0.000125459	4.79649e-05	0.243685	-4.06533	-0.990658	46.8463	PTH1R	1.98709
ASAP2	4.23621e-17	5.9809e-18	0.114506	8.63291	0.988518	764.258	ASAP2	1.98415
ITPR3	2.10769e-26	1.89899e-27	0.0910578	10.8545	0.988385	1690.31	ITPR3	1.98396
SLC2A1	9.30411e-20	1.15113e-20	0.1059	-9.32113	-0.987109	623.987	SLC2A1	1.98221
LOC121110495	1.24743e-22	1.32403e-23	0.0985695	10.0139	0.987067	827.278	SYNJ2	1.98215
CNNM1	0.0160795	0.00818165	0.373011	2.64448	0.986421	14.3998	CNNM1	1.98126
DHCR7	1.02575e-08	2.64489e-09	0.16572	-5.95224	-0.986408	216.57	DHCR7	1.98125
ZBTB18	2.92962e-12	5.71992e-13	0.136808	-7.207	-0.985972	129.806	ZBTB18	1.98065
LOC124417765	3.05252e-12	5.97121e-13	0.136794	7.20114	0.985071	303.589	PHYH	1.97941
C1S	5.79631e-08	1.57748e-08	0.173956	-5.65292	-0.983358	3706.81	C1S	1.97706
MBNL2	5.60562e-37	3.26986e-38	0.0760773	-12.9246	-0.983268	683.583	MBNL2	1.97694
CCDC180	0.0434726	0.0238885	0.434391	2.25892	0.981253	9.70676	CCDC180	1.97418
LOC121111432	2.21831e-53	7.70618e-55	0.0628145	-15.5964	-0.979677	2349.3	CNN3	1.97202
GGACT	7.74429e-06	2.61116e-06	0.20839	-4.69925	-0.979279	46.1445	GGACT	1.97148
LOC121107281	1.74113e-06	5.50512e-07	0.194929	5.00782	0.976168	83.8769	TBX2	1.96723
SLC31A1	2.20701e-15	3.47677e-16	0.119369	-8.15552	-0.973519	249.198	SLC31A1	1.96362
RPS26	1.88796e-13	3.40555e-14	0.12832	7.58189	0.972909	334.927	RPS26	1.96279
ITGB5	2.01598e-48	8.08939e-50	0.0655603	-14.8399	-0.972907	3249.55	ITGB5	1.96279
SNX9	3.11052e-28	2.5425e-29	0.0864776	11.2418	0.972161	2808.14	SNX9	1.96178
CTSC	1.95226e-10	4.43183e-11	0.147197	6.58887	0.969861	3504.87	CTSC	1.95865
DPP4	0.00817946	0.00396589	0.336234	-2.88086	-0.968644	463.972	DPP4	1.957
C1orf21	3.65931e-33	2.43365e-34	0.0790505	12.2199	0.96599	599.516	C1orf21	1.9534
OSBPL1A	5.07943e-23	5.30306e-24	0.0955726	10.104	0.965666	517.468	OSBPL1A	1.95296
CHPF	5.26431e-25	4.98755e-26	0.0915065	-10.5517	-0.965551	1748.39	CHPF	1.95281
PTPRK	1.04739e-09	2.49833e-10	0.152115	-6.32709	-0.962445	689.658	PTPRK	1.94861
GDPD5	1.31994e-16	1.92977e-17	0.113167	-8.49794	-0.961683	251.137	GDPD5	1.94758
RHOU	4.87072e-05	1.778e-05	0.223898	-4.29109	-0.960767	47.8293	RHOU	1.94634
SH2D4A	3.01714e-35	1.85523e-36	0.0761142	-12.6102	-0.959815	2403.87	SH2D4A	1.94506
PRDX6	2.6054e-43	1.22453e-44	0.0684615	-14.0171	-0.959634	2262.34	PRDX6	1.94482
BAIAP2	2.97546e-19	3.76977e-20	0.104192	9.19443	0.957982	369.836	BAIAP2	1.94259
TFPI	6.22783e-28	5.15997e-29	0.0856616	11.1791	0.957621	517.778	TFPI	1.9421
LOXL4	1.30915e-24	1.27195e-25	0.0913144	10.4634	0.95546	2227.83	LOXL4	1.9392
GRAMD1B	4.34606e-14	7.51659e-15	0.122833	7.77547	0.955087	222.521	GRAMD1B	1.9387
CARS	2.9301e-20	3.549e-21	0.101058	-9.44515	-0.954503	671.031	CARS1	1.93791
LOC107053915	1.57956e-31	1.10919e-32	0.0801345	-11.9054	-0.954033	996.365	FLRT2	1.93728
LOC121111234	7.13911e-06	2.39385e-06	0.202198	4.71697	0.95376	53.3624	HOXA-AS3	1.93691
SRF	5.579e-24	5.61735e-25	0.0923169	-10.3218	-0.952875	767.184	SRF	1.93573
ABR	1.48818e-35	9.12313e-37	0.0752302	12.666	0.952866	1829.25	ABR	1.93571
PITX2	2.69688e-06	8.69735e-07	0.193283	4.91903	0.950765	57.4829	PITX2	1.9329
P3H4	1.32963e-13	2.38608e-14	0.124603	-7.6279	-0.950459	384.135	P3H4	1.93249
S100A10	7.91629e-59	2.35297e-60	0.0579988	16.3874	0.95045	7807.19	S100A10	1.93248
NQO2	3.15749e-11	6.71034e-12	0.138424	6.86369	0.950098	124.129	NQO2	1.932
LOC101748744	1.09506e-55	3.53968e-57	0.0595307	15.9364	0.948708	5060.92	PRSS23	1.93014
MAP6	6.87856e-07	2.08542e-07	0.182691	-5.19156	-0.948451	64.8062	MAP6	1.9298
APBA1	1.16995e-10	2.58855e-11	0.142189	6.66826	0.948151	123.491	APBA1	1.9294
ATF4	1.32249e-10	2.95306e-11	0.142223	-6.64889	-0.945627	2683.39	ATF4	1.92603
FAM83G	3.40514e-12	6.67997e-13	0.13159	-7.18583	-0.945585	173.747	FAM83G	1.92597
ATP10A	2.07768e-34	1.30844e-35	0.0759094	-12.4553	-0.945474	898.098	ATP10A	1.92582
INTS6L	6.91706e-05	2.57511e-05	0.224675	-4.20811	-0.945459	39.1978	INTS6L	1.9258
ZFP36L2	9.28901e-26	8.57633e-27	0.0879619	10.7159	0.942586	1804.99	ZFP36L2	1.92197
DCBLD2	3.64567e-09	9.06845e-10	0.153738	-6.125	-0.941647	2318.34	DCBLD2	1.92072
MIIP	6.12377e-07	1.84521e-07	0.180453	-5.21429	-0.940935	69.5059	MIIP	1.91977
TNC	0.00451729	0.00209375	0.30481	-3.0766	-0.93778	12088	TNC	1.91558
PELI3	0.000918794	0.000389843	0.264359	-3.54687	-0.937644	27.8525	PELI1	1.9154
GPX8	6.12887e-25	5.81804e-26	0.0889447	-10.5372	-0.937232	1414.3	GPX8	1.91485
EPHB2	0.000127884	4.89396e-05	0.230727	-4.06063	-0.936896	70.1062	EPHB2	1.91441
ITGA2	2.36098e-15	3.7281e-16	0.114859	8.14708	0.935766	250.234	ITGA2	1.91291
CORO6	6.86846e-12	1.38569e-12	0.132052	7.08547	0.935653	133.398	CORO6	1.91276
PRSS12	2.68737e-28	2.17166e-29	0.0831205	11.2557	0.935577	1720.65	PRSS12	1.91266
ABCB8	3.67128e-08	9.80671e-09	0.163132	-5.73404	-0.935407	188.33	ABCB8	1.91243
SCIN	0.000292028	0.000117072	0.242193	-3.85218	-0.932972	34.7658	SCIN	1.90921
LOC416197	0.0473684	0.0262405	0.419485	2.22263	0.932361	13.3203	P2RY6	1.9084
PDE5A	0.0227024	0.0118763	0.370037	2.5158	0.930939	457.105	PDE5A	1.90652
VAMP4	4.91003e-11	1.06068e-11	0.136943	6.79802	0.930939	396.875	VAMP4	1.90652
RAP2B	2.1323e-18	2.8045e-19	0.103569	8.97613	0.929653	475.309	RAP2B	1.90482
KREMEN1	3.53335e-20	4.30592e-21	0.0983848	9.42488	0.927265	510.681	KREMEN1	1.90167
DLC1	1.53906e-31	1.07788e-32	0.0778573	-11.9078	-0.927109	2426.68	DLC1	1.90146
SNTA1	4.85441e-24	4.86072e-25	0.0896163	10.3357	0.926243	377.149	SNTA1	1.90032
MEGF6	1.78104e-53	6.15405e-55	0.0592479	-15.6107	-0.924902	1689.01	MEGF6	1.89856
FNDC4	5.311e-14	9.24467e-15	0.119309	7.74924	0.924552	308.142	FNDC4	1.8981
OLFML3	9.3283e-40	4.83484e-41	0.0689033	-13.4166	-0.924447	2530.08	OLFML3	1.89796
PRDM8	2.25538e-11	4.69678e-12	0.133689	6.91445	0.924384	416.353	PRDM8	1.89787
LOC107052436	5.90551e-55	1.96375e-56	0.0583031	-15.829	-0.922879	2090.32	B4GALT1	1.8959
PDE7A	9.23492e-10	2.19593e-10	0.145114	-6.34697	-0.921036	143.209	PDE7A	1.89347
HDDC2	8.5084e-15	1.39155e-15	0.115191	-7.98621	-0.919941	238.852	HDDC2	1.89204
IL17RD	3.46242e-10	8.00157e-11	0.140986	6.50057	0.916493	173.531	IL17RD	1.88752
VSTM4	3.49169e-17	4.88434e-18	0.105809	8.65604	0.91589	1416.9	VSTM4	1.88673
ENPP1	1.02916e-11	2.09732e-12	0.129844	7.02786	0.912527	202.542	ENPP1	1.88234
EFEMP1	6.48676e-13	1.21951e-13	0.12304	-7.41465	-0.912297	12793.1	EFEMP1	1.88204
GALM	5.87246e-08	1.60257e-08	0.161359	5.6502	0.91171	86.3965	GALM	1.88127
LIMS2	4.75836e-21	5.49824e-22	0.0944067	-9.63851	-0.909939	564.823	LIMS2	1.87897
ANKRD9	5.8248e-08	1.5874e-08	0.160931	5.65184	0.909554	121.411	ANKRD9	1.87847
MFGE8	1.46529e-20	1.73124e-21	0.0953427	-9.52003	-0.907666	3812.89	MFGE8	1.87601
LOC121110932	1.36395e-20	1.6039e-21	0.0951394	-9.52797	-0.906486	597.42	LGMN	1.87447
NARS	2.12726e-37	1.22355e-38	0.0696567	-13	-0.905537	1264.01	NARS1	1.87324
GSN	3.90637e-30	2.92452e-31	0.0778667	11.6293	0.905536	5214.55	GSN	1.87324
C3orf18	2.46701e-18	3.25849e-19	0.101057	8.9596	0.905434	282.4	C3orf18	1.87311
NPR3	1.17956e-10	2.6207e-11	0.135765	-6.66645	-0.905071	555.872	NPR3	1.87264
ITPKC	3.19689e-09	7.92839e-10	0.147176	6.14635	0.904596	113.086	ITPKB	1.87202
FH	1.71083e-22	1.83383e-23	0.0905112	9.98165	0.903452	404.399	FH	1.87054
SLC17A5	1.07004e-15	1.65386e-16	0.10893	8.24484	0.898111	327.149	SLC17A5	1.86362
S1PR3	7.93355e-24	8.0323e-25	0.0873005	10.2874	0.898094	867.966	S1PR3	1.8636
AHDC1	1.28692e-21	1.44638e-22	0.0918654	9.77466	0.897953	737.866	AHDC1	1.86342
MTHFD1L	8.49202e-33	5.72655e-34	0.073888	-12.1501	-0.89775	1078.17	MTHFD1L	1.86316
NCKAP5L	5.64017e-16	8.53936e-17	0.107052	-8.32351	-0.891047	510.022	NCKAP5L	1.85452
TMEM38B	7.67778e-05	2.874e-05	0.2124	4.18323	0.888516	51.4505	TMEM38B	1.85127
LPIN1	2.59755e-31	1.83851e-32	0.0748949	11.8632	0.888492	626.262	LPIN1	1.85124
LOC124418047	8.17942e-06	2.76548e-06	0.189341	-4.68751	-0.88754	603.522	ZNF503	1.85002
PID1	3.63988e-13	6.76856e-14	0.118239	-7.49228	-0.885881	213.056	PID1	1.84789
ATP2B4	2.64343e-18	3.50623e-19	0.0989069	8.95152	0.885367	8620.45	ATP2B4	1.84723
MMP2	3.3098e-13	6.12402e-14	0.117707	-7.5054	-0.883435	24615.2	MMP2	1.84476
ZNF385D	1.15535e-12	2.20639e-13	0.120371	-7.33566	-0.882998	223.17	ZNF385D	1.8442
TNFAIP8L1	9.18554e-07	2.81943e-07	0.171888	5.13513	0.882668	89.657	TNFAIP8L1	1.84378
TNK2	2.06115e-18	2.70328e-19	0.0982756	8.98018	0.882532	562.295	TNK2	1.84361
RCN1	8.40489e-43	3.99712e-44	0.0630435	-13.9329	-0.87838	4680.27	RCN1	1.83831
PAPSS2	6.21018e-13	1.1652e-13	0.118169	-7.42068	-0.876895	492.22	PAPSS2	1.83642
PLK2	0.000207455	8.12785e-05	0.222392	-3.9406	-0.876357	772.176	PLK2	1.83573
SQLE	3.41521e-07	1.01194e-07	0.164384	-5.32457	-0.875275	335.437	SQLE	1.83436
FZD1	6.12917e-07	1.84797e-07	0.167758	-5.21401	-0.874692	352.713	FZD1	1.83362
MSX1	7.8969e-17	1.13546e-17	0.102167	8.55931	0.874477	243.74	MSX1	1.83334
SYTL4	1.69924e-09	4.12893e-10	0.139683	6.24907	0.872889	121.21	SYTL4	1.83133
EPS8L2	1.40837e-19	1.75294e-20	0.0939694	9.2764	0.871699	561.618	EPS8L2	1.82982
EMILIN3	0.00220863	0.00098225	0.264473	3.29556	0.871588	28.49	EMILIN3	1.82968
PRLR	0.0343564	0.0185727	0.370202	-2.354	-0.871454	40.3153	PRLR	1.82951
PANK2	9.5327e-36	5.80852e-37	0.0684897	12.7014	0.869914	752.864	PANK2	1.82755
C10orf2	3.47316e-06	1.12976e-06	0.178213	-4.86757	-0.867464	66.9011	TWNK	1.82445
LOC100857820	2.87028e-09	7.09171e-10	0.140671	6.16403	0.867101	129.731	CBR3	1.82399
LOC101748017	5.67777e-12	1.13492e-12	0.121886	-7.11307	-0.866981	238.093	SV2A	1.82384
MTMR11	1.89854e-10	4.30637e-11	0.131429	6.59313	0.866527	283.781	MTMR11	1.82327
EIF2S2	1.28923e-27	1.09212e-28	0.0779175	-11.1124	-0.865849	930.462	EIF2S2	1.82241
WNT2B	3.65577e-05	1.31616e-05	0.198584	-4.3574	-0.865309	48.546	WNT2B	1.82173
MFSD2B	5.43499e-09	1.36708e-09	0.142659	6.05931	0.864414	118.74	MFSD2B	1.8206
HYAL3	0.00161198	0.000704024	0.254959	3.38801	0.863804	30.9825	HYAL3	1.81983
GPSM2	7.69305e-19	9.87535e-20	0.0949549	9.09031	0.86317	504.042	GPSM2	1.81903
GPRIN1	2.35736e-07	6.86232e-08	0.159979	5.39474	0.863043	86.4	GPRIN1	1.81887
TMEM120A	2.83197e-14	4.84007e-15	0.110013	7.831	0.861512	312.308	TMEM120A	1.81694
CDK15	7.01241e-05	2.61451e-05	0.204651	-4.20468	-0.860491	58.0226	CDK15	1.81566
ASS1	0.000176158	6.85587e-05	0.215744	-3.98123	-0.858927	890.889	ASS1	1.81369
PARVB	1.11944e-20	1.3143e-21	0.0899269	-9.54862	-0.858678	429.514	PARVB	1.81338
EML1	2.5169e-17	3.4926e-18	0.0987256	8.69421	0.858341	549.858	EML1	1.81295
ACKR1	8.77068e-25	8.40734e-26	0.0816711	10.5026	0.857755	1791.99	PLXNA3	1.81222
LOC121110053	2.7438e-40	1.39152e-41	0.0634521	13.5086	0.857149	1695.13	EMILIN2	1.81146
SMAGP	2.71543e-09	6.68896e-10	0.138415	6.17328	0.854474	159.682	SMAGP	1.8081
IL15	0.0233767	0.0122681	0.341156	-2.50434	-0.854369	19.8499	IL15	1.80797
TFAP2C	1.28308e-16	1.87111e-17	0.100467	8.50153	0.854127	272.021	TFAP2C	1.80766
FSTL1	4.0737e-47	1.71787e-48	0.0583619	-14.6335	-0.854037	36825.3	FSTL1	1.80755
PXDC1	4.04306e-26	3.68029e-27	0.0790978	-10.7939	-0.85377	954.684	PXDC1	1.80722
DAAM1	1.76971e-11	3.64923e-12	0.122762	-6.95014	-0.853214	186.079	DAAM1	1.80652
CCDC112	0.000226704	8.92413e-05	0.217758	3.91812	0.853203	69.9042	CCDC112	1.80651
EPRS	2.56439e-29	1.977e-30	0.0743946	-11.465	-0.852936	2322.12	EPRS1	1.80617
CALD1	2.26961e-11	4.73065e-12	0.123358	-6.91343	-0.852825	12124.6	CALD1	1.80603
TMEM198	0.00458483	0.00212761	0.277626	-3.07182	-0.852817	28.4927	TMEM198	1.80602
LHFPL1	1.37364e-30	1.01307e-31	0.0726971	11.7195	0.851971	1065.53	LHFPL6	1.80497
DISP2	0.000716355	0.00029969	0.23561	3.61557	0.851865	38.88	DISP2	1.80483
PIK3IP1	2.93198e-11	6.21472e-12	0.12374	6.87464	0.850667	180.494	PIK3IP1	1.80333
CALHM2	1.31968e-15	2.05441e-16	0.103447	8.21886	0.850213	739.091	CALHM2	1.80277
FOXL2	2.02926e-09	4.95722e-10	0.136591	6.22045	0.849658	197.202	FOXL2	1.80207
WASF3	3.61534e-22	3.92227e-23	0.0855473	-9.90595	-0.847427	405.019	WASF3	1.79929
BAIAP2L2	0.0321336	0.0172414	0.355698	2.38152	0.847101	18.7138	BAIAP2L2	1.79888
PDE7B	1.83155e-06	5.80801e-07	0.169343	4.99749	0.846289	382.819	PDE7B	1.79787
CBS	2.89709e-06	9.39146e-07	0.172473	-4.90398	-0.845805	307.728	LOC102724560	1.79727
ECE1	9.63225e-22	1.06468e-22	0.0861846	9.80564	0.845096	3765.93	ECE1	1.79638
AK1	1.77484e-20	2.10686e-21	0.0889394	9.49961	0.84489	845.482	AK1	1.79613
IL17RE	0.0156111	0.00793169	0.318188	2.65496	0.844776	44.1199	IL17RE	1.79599
TMEM79	9.38634e-05	3.54843e-05	0.204178	4.13507	0.844292	50.4341	TMEM79	1.79538
FGF14	9.15356e-22	1.01007e-22	0.0859475	-9.81096	-0.843228	1148.48	FGF14	1.79406
THBS2	1.89482e-05	6.60704e-06	0.186628	-4.50597	-0.84094	10796.2	THBS2	1.79122
PPP1R3C	4.27657e-08	1.15038e-08	0.147346	-5.70692	-0.84089	660.869	PPP1R3C	1.79115
SPOUT1	1.18355e-09	2.83191e-10	0.133238	-6.30771	-0.840428	146.258	SPOUT1	1.79058
SLC16A1	2.56611e-22	2.76013e-23	0.0845374	-9.94101	-0.840388	412.759	SLC16A1	1.79053
GRAMD3	1.43558e-12	2.74955e-13	0.11499	-7.30613	-0.840134	246.401	GRAMD2B	1.79022
LSP1P1	0.0214886	0.0112094	0.330552	2.5361	0.838315	21.4148	LSP1	1.78796
PITPNM3	0.00771166	0.00372331	0.288877	-2.9007	-0.837945	108.724	PITPNM3	1.7875
CNDP2	1.66148e-22	1.77476e-23	0.0839013	-9.9849	-0.837746	402.457	CNDP2	1.78726
CRYL1	1.90373e-09	4.63643e-10	0.133948	6.23094	0.834625	140.657	CRYL1	1.78339
ALDH18A1	9.86905e-22	1.09452e-22	0.0850292	-9.80285	-0.833529	980.747	ALDH18A1	1.78204
VWCE	1.18494e-06	3.67831e-07	0.163532	5.08489	0.831541	81.0783	VWCE	1.77959
RPS6KA2	1.20299e-21	1.34535e-22	0.0850024	9.78199	0.831493	3671.21	RPS6KA2	1.77953
S100A4	1.34418e-23	1.3734e-24	0.080905	10.2356	0.828112	5536.92	S100A4	1.77536
LOC107049128	1.33319e-06	4.16576e-07	0.163307	-5.06122	-0.826531	92.5758	ACTA1	1.77342
HSPB8	0.000216297	8.49037e-05	0.210236	-3.93012	-0.826254	118.995	HSPB8	1.77308
MAP3K8	0.000302613	0.000121483	0.214861	-3.84311	-0.825737	72.5281	MAP3K8	1.77244
UNC13B	3.69833e-17	5.18027e-18	0.0953416	8.64933	0.824641	490.681	UNC13B	1.77109
ARL6IP5	5.75444e-27	5.07776e-28	0.0750842	10.9743	0.823999	1618.29	ARL6IP5	1.77031
ARRDC3	1.39477e-17	1.9122e-18	0.0939944	8.76235	0.823612	1125.99	ARRDC3	1.76983
DZIP1L	2.46097e-05	8.71376e-06	0.185147	-4.44685	-0.823322	71.8954	DZIP1L	1.76948
RECK	4.97281e-22	5.41347e-23	0.0833549	9.87369	0.82302	3961.5	RECK	1.76911
ZDHHC2	1.35114e-15	2.10841e-16	0.100171	8.21575	0.822979	297.244	ZDHHC2	1.76906
HOXA7	1.484e-06	4.6618e-07	0.16297	5.03973	0.821324	80.3862	HOXA7	1.76703
C1orf53	0.00566317	0.00266694	0.273305	3.00373	0.820934	27.8897	C1orf53	1.76655
AAED1	2.72939e-12	5.31884e-13	0.113716	7.21689	0.820674	229.493	PRXL2C	1.76623
NEIL3	0.00746643	0.00359382	0.281468	2.91177	0.819572	38.0335	NEIL3	1.76488
LOC121110845	1.09181e-24	1.05064e-25	0.0779376	10.4815	0.816903	1753.51	INF2	1.76162
ARHGAP20B	6.24714e-05	2.31758e-05	0.192933	4.23187	0.816466	62.1652	ARHGAP20	1.76109
E2F8	0.00903566	0.00440906	0.286744	2.84731	0.81645	28.5886	E2F8	1.76107
LOC121106551	2.53335e-14	4.30618e-15	0.104021	7.84568	0.816119	348.44	LIMD1	1.76066
PLOD2	2.52112e-18	3.33464e-19	0.0909558	-8.95706	-0.814696	1296.65	PLOD2	1.75893
ARMH4	5.38352e-16	8.14079e-17	0.0977469	8.32917	0.814151	513.341	ARMH4	1.75826
GTPBP2	5.2153e-05	1.91153e-05	0.190357	-4.27498	-0.813771	347.559	GTPBP2	1.7578
CYP4V2	9.68886e-10	2.30567e-10	0.128336	6.33946	0.813582	182.603	CYP4V2	1.75757
ANKDD1A	0.00481438	0.0022395	0.266149	3.05648	0.813479	27.7517	ANKDD1A	1.75744
CYTL1	0.00107888	0.000461576	0.231897	-3.50212	-0.81213	45.1033	CYTL1	1.7558
TGFBR3	8.55812e-32	5.90352e-33	0.0678936	11.9579	0.811865	4544	TGFBR3	1.75548
MPZL1	5.78264e-12	1.15803e-12	0.1141	-7.11029	-0.811286	1382.87	MPZL1	1.75477
WWC1	3.00123e-05	1.07271e-05	0.184252	4.40197	0.811073	78.0541	WWC1	1.75452
RHOBTB1	3.12574e-22	3.3795e-23	0.081714	-9.92083	-0.81067	442.27	RHOBTB1	1.75403
YWHAH	3.488e-13	6.46669e-14	0.108107	-7.49827	-0.810614	1103.05	YWHAH	1.75396
NCS1	2.92996e-23	3.02086e-24	0.0796489	10.159	0.809155	1240.45	NCS1	1.75218
GUSB	2.49483e-17	3.45282e-18	0.0929836	8.69551	0.808539	615.496	GUSB	1.75144
ARHGAP22	1.88465e-12	3.64465e-13	0.111028	7.26814	0.806968	447.394	ARHGAP22	1.74953
XKR8	6.39775e-08	1.75305e-08	0.142493	5.63476	0.802914	154.201	XKR8	1.74462
SEC61G	1.14569e-07	3.20955e-08	0.144863	-5.5296	-0.801038	181.02	SEC61G	1.74235
MYBBP1A	6.16875e-16	9.4084e-17	0.0963577	-8.31202	-0.800927	442.361	MYBBP1A	1.74222
MSC	0.00340388	0.00155555	0.253059	-3.16411	-0.800707	128.181	MSC	1.74196
B3GNT2	1.19217e-08	3.09835e-09	0.134963	5.9263	0.799834	163.977	B3GNT2	1.7409
LHX9	5.92964e-12	1.19408e-12	0.112166	-7.10605	-0.797056	1189.52	LHX9	1.73755
RIC1	1.95081e-22	2.09468e-23	0.079932	-9.96845	-0.796798	630.599	RIC1	1.73724
ST7	5.07267e-10	1.18548e-10	0.12324	-6.44118	-0.79381	167.33	ST7	1.73365
LOC776146	7.16832e-21	8.36282e-22	0.082475	9.59536	0.791377	1637.91	SUN1	1.73073
ACACB	0.000681435	0.000283562	0.217923	3.62987	0.791033	65.1853	ACACB	1.73031
TBX3	5.14684e-17	7.34307e-18	0.0917392	8.60942	0.789822	500.347	TBX3	1.72886
UAP1	2.47922e-24	2.4456e-25	0.075876	-10.4013	-0.78921	1159.67	UAP1	1.72813
PHLDA1	3.4591e-24	3.4379e-25	0.0760706	10.3688	0.788761	1087.44	PHLDA1	1.72759
DUSP21	4.24301e-10	9.84493e-11	0.121767	6.46931	0.787747	163.679	DUSP18	1.72638
SUSD1	1.17311e-10	2.59988e-11	0.118109	-6.66762	-0.787504	237.428	SUSD1	1.72609
SRPX	1.68119e-07	4.79716e-08	0.14406	5.45867	0.786375	2331.94	SRPX	1.72474
SLC7A11	9.53311e-09	2.45279e-09	0.131812	-5.96457	-0.786202	1189.66	SLC7A11	1.72453
FLNB	2.57204e-11	5.40878e-12	0.11402	-6.89441	-0.786102	5803.53	FLNB	1.72441
SOWAHC	6.83969e-06	2.2871e-06	0.166114	-4.72625	-0.785098	122.966	SOWAHC	1.72321
FGF1	1.35495e-07	3.82599e-08	0.142735	-5.4987	-0.784856	178.509	FGF1	1.72292
PHYHD1	5.52459e-05	2.03619e-05	0.184149	4.26089	0.784637	109.346	PHYHD1	1.72266
HEG1	3.02159e-15	4.80491e-16	0.0966293	-8.11633	-0.784275	6325.09	HEG1	1.72223
CCNG1	1.41423e-09	3.41275e-10	0.124765	6.27876	0.78337	2431.97	CCNG1	1.72115
TIMM44	2.92208e-12	5.69977e-13	0.108635	-7.20748	-0.782986	228.609	TIMM44	1.72069
BYSL	1.53696e-07	4.37133e-08	0.142578	-5.47515	-0.780634	145.548	BYSL	1.71789
HHIPL1	1.24491e-10	2.77286e-11	0.117238	-6.65816	-0.780586	187.706	HHIPL1	1.71783
SLC8A1	0.000650879	0.000269759	0.214063	-3.64273	-0.779773	321.144	SLC8A1	1.71686
TBC1D4	1.60433e-10	3.61817e-11	0.117671	6.61893	0.778854	207.512	TBC1D4	1.71577
XYLT1	8.21308e-19	1.06039e-19	0.0856952	-9.08257	-0.778333	609.622	XYLT1	1.71515
EDARADD	1.86439e-05	6.49055e-06	0.172491	-4.50975	-0.77789	88.342	EDARADD	1.71462
NFIB	1.0823e-14	1.78942e-15	0.0977433	7.95513	0.777561	479.399	NFIB	1.71423
RASA2	0.000438366	0.000178995	0.207103	3.74695	0.776005	267.488	RASA2	1.71238
CCDC71L	7.11991e-08	1.96151e-08	0.138059	-5.61536	-0.775254	279.52	CCDC71L	1.71149
MATN2	0.00399268	0.00183893	0.248508	-3.11508	-0.774123	401.212	MATN2	1.71015
SNX22	4.47008e-14	7.7477e-15	0.0993761	-7.77164	-0.772315	1869.71	SNX22	1.70801
SEPTIN5	5.84987e-12	1.17367e-12	0.108309	7.10843	0.769907	303.365	SEPTIN5	1.70516
PGM1	7.09531e-15	1.1507e-15	0.0960717	-8.00961	-0.769497	611.093	PGM1	1.70468
SEPTIN5	7.4234e-13	1.39973e-13	0.103818	7.39636	0.767874	358.837	SEPT5-GP1BB	1.70276
PLCL1	0.0140199	0.00707636	0.285042	-2.69323	-0.767684	28.0579	PLCL1	1.70253
CACHD1	1.89212e-08	4.96668e-09	0.130671	-5.84828	-0.764201	237.049	CACHD1	1.69843
MTHFR	1.58956e-11	3.27479e-12	0.109684	6.9654	0.763993	285.712	MTHFR	1.69818
KDELC1	2.467e-07	7.19982e-08	0.141659	-5.38611	-0.762992	130.075	POGLUT2	1.69701
PPIB	4.97037e-22	5.40158e-23	0.0771736	-9.87391	-0.762006	3799	PPIB	1.69585
HTATIP2	5.964e-09	1.51011e-09	0.126042	6.04328	0.761706	191.099	HTATIP2	1.69549
SLC39A10	1.45695e-07	4.13477e-08	0.13867	-5.485	-0.760603	316.998	SLC39A10	1.6942
DPF3	0.000160113	6.19274e-05	0.189813	4.00534	0.760268	81.6916	DPF3	1.69381
LOC101752077	3.20912e-10	7.38641e-11	0.116668	-6.51259	-0.759814	500.564	HOXC6	1.69327
ZNF521	1.30512e-24	1.2656e-25	0.07259	10.4639	0.759573	957.447	ZNF521	1.69299
TUBB3	5.86941e-08	1.60065e-08	0.134301	5.65041	0.758855	1879.35	TUBB3	1.69215
CDH11	1.76905e-15	2.77369e-16	0.0926667	-8.18278	-0.758271	4307.02	CDH11	1.69146
SPATA6	1.3389e-05	4.61388e-06	0.165355	4.58162	0.757593	72.4352	SPATA6	1.69067
ABI3BP	9.41921e-07	2.89943e-07	0.147657	-5.12987	-0.757463	984.095	ABI3BP	1.69052
ETV5	3.94273e-19	5.01722e-20	0.0826467	9.16365	0.757346	540.017	ETV5	1.69038
ODC	3.15993e-09	7.82498e-10	0.12304	-6.14844	-0.756507	673.699	ODC1	1.6894
SLC36A1	6.59365e-10	1.5544e-10	0.11819	-6.39994	-0.756411	185.017	SLC36A1	1.68928
LOC112530132	1.98776e-12	3.84775e-13	0.104165	-7.26081	-0.756321	1065.34	SNAI2	1.68918
TCIRG1	1.57824e-17	2.17254e-18	0.0863581	8.74796	0.755457	636.657	TCIRG1	1.68817
PNO1	3.51941e-07	1.04477e-07	0.141791	-5.31876	-0.754152	103.051	PNO1	1.68664
MID1	4.29359e-16	6.44477e-17	0.0901533	-8.35679	-0.753393	609.148	MID1	1.68575
TRNP1	0.000137032	5.26693e-05	0.186071	-4.04345	-0.752371	561.591	TRNP1	1.68456
NOL6	2.64134e-14	4.49464e-15	0.0958677	-7.8403	-0.751632	391.165	NOL6	1.6837
MICAL1	3.4177e-15	5.4475e-16	0.0924775	8.10108	0.749168	1574.55	MICAL1	1.68082
ETS1	1.57061e-09	3.80179e-10	0.11963	-6.26196	-0.74912	759.04	ETS1	1.68077
PLEKHO1	2.61876e-10	5.99839e-11	0.114145	-6.54378	-0.746941	236.219	PLEKHO1	1.67823
GXYLT2	8.54982e-05	3.22266e-05	0.179241	-4.15713	-0.74513	143.493	GXYLT2	1.67613
CHKA	9.73252e-07	3.00672e-07	0.14531	5.12303	0.744429	105.034	CHKA	1.67531
BCR	1.24491e-10	2.7729e-11	0.111683	6.65815	0.743604	444.997	BCR	1.67435
TMEM200B	1.16995e-10	2.585e-11	0.111458	6.66846	0.743254	211.809	TMEM200B	1.67395
INPP4B	2.11873e-13	3.84937e-14	0.0982309	7.56598	0.743214	640.286	INPP4B	1.6739
SEC24D	4.39586e-19	5.60201e-20	0.0811925	-9.15175	-0.743053	2303.08	SEC24D	1.67371
SRPRB	8.70132e-11	1.91225e-11	0.110558	-6.71257	-0.742128	318.377	SRPRB	1.67264
FKBP1A	4.94333e-32	3.39779e-33	0.0614416	12.0037	0.737527	2131.73	FKBP1A	1.66731
TMEM131L	5.35661e-10	1.25382e-10	0.11454	6.43267	0.736797	374.453	TMEM131L	1.66647
CLU	4.31928e-05	1.56707e-05	0.170254	-4.31904	-0.735334	2311.92	CLU	1.66478
FAXDC2	3.13152e-16	4.67721e-17	0.0875746	8.39454	0.735148	419.625	FAXDC2	1.66457
NOLC1	5.043e-16	7.60713e-17	0.0881642	-8.3372	-0.735043	502.583	NOLC1	1.66445
IFITM10	1.09069e-05	3.7302e-06	0.158875	4.62587	0.734936	98.3087	IFITM10	1.66432
SLC27A1	6.59476e-09	1.67595e-09	0.121877	6.02645	0.734487	427.651	SLC27A1	1.66381
MIR3533	2.4842e-15	3.93189e-16	0.0901819	-8.14064	-0.734138	53358.6	ACTB	1.6634
C2CD3	5.87588e-13	1.10139e-13	0.0988084	-7.42814	-0.733962	300.595	C2CD3	1.6632
RAB40B	1.94882e-07	5.60063e-08	0.13506	5.4311	0.733523	127.116	RAB40B	1.66269
LOC770883	2.39051e-11	5.00039e-12	0.106137	-6.90557	-0.732935	1026.72	LIPA	1.66202
AMOTL2	1.25783e-13	2.24787e-14	0.0958486	-7.63559	-0.731861	3804.3	AMOTL2	1.66078
LOC112532894	2.49471e-11	5.22762e-12	0.105928	6.89925	0.730822	263.415	ST6GALNAC5	1.65958
MGST1	5.9696e-16	9.09357e-17	0.0874846	8.31606	0.727527	748.674	MGST1	1.6558
DPYSL2	1.0129e-37	5.64498e-39	0.0557086	13.059	0.7275	3984.84	DPYSL2	1.65577
IVNS1ABP	2.75965e-10	6.32989e-11	0.111268	-6.53573	-0.727217	346.229	IVNS1ABP	1.65544
DSEL	1.95533e-14	3.30187e-15	0.0922648	7.87893	0.726948	2362.25	DSEL	1.65513
NTAN1	1.92742e-13	3.48383e-14	0.0955828	7.57894	0.724416	660.127	NTAN1	1.65223
LOC107051846	3.44646e-11	7.34366e-12	0.105727	6.8508	0.724314	1074.2	IRS1	1.65212
LOC424588	1.05335e-08	2.71995e-09	0.121658	5.94766	0.723583	662.368	HECTD3	1.65128
NTPCR	5.23633e-08	1.41537e-08	0.127318	5.67152	0.722084	271.208	NTPCR	1.64956
SYNE1	3.47454e-11	7.40994e-12	0.105307	-6.84952	-0.721304	1040.48	SYNE1	1.64867
PGGHG	5.57634e-10	1.30733e-10	0.112216	6.42632	0.721137	280.939	PGGHG	1.64848
PRR7	1.5621e-05	5.39754e-06	0.158514	4.54871	0.721035	97.7266	PRR7	1.64836
MED28	5.9149e-15	9.53767e-16	0.0895688	8.03267	0.719476	339.987	MED28	1.64658
SHROOM3	0.00137806	0.000597508	0.209569	-3.43274	-0.719396	745.027	SHROOM3	1.64649
FZD2	2.69606e-14	4.59276e-15	0.0916811	-7.83759	-0.718559	440.242	FZD2	1.64554
OLFML2B	8.22072e-12	1.66461e-12	0.101751	7.06003	0.718363	549.879	OLFML2B	1.64531
AKR7A2	4.47504e-16	6.73376e-17	0.0859911	8.35161	0.718165	578.626	AKR7A2	1.64509
LOC121109333	2.12528e-11	4.41007e-12	0.103667	6.92338	0.717727	243.893	SYNGR1	1.64459
KLF4	2.40469e-10	5.49912e-11	0.109366	6.55676	0.717085	847.994	KLF4	1.64386
HS2ST1	2.24506e-07	6.52289e-08	0.132557	5.40384	0.716315	330.745	HS2ST1	1.64298
PIGW	0.00169116	0.00074112	0.212224	-3.3739	-0.716022	43.9096	PIGW	1.64265
MED8	4.54995e-11	9.80483e-12	0.105126	-6.80934	-0.715838	269.572	MED8	1.64244
LOC101747522	1.8734e-09	4.55908e-10	0.114825	6.23358	0.71577	1665.88	COL18A1	1.64236
PTPRJ	1.51622e-10	3.411e-11	0.107872	-6.62764	-0.714933	214.8	PTPRJ	1.64141
CATSPER4	1.63923e-21	1.84843e-22	0.0733185	9.74979	0.71484	772.925	TPCN1	1.6413
SYNGR2	2.94057e-05	1.04993e-05	0.162074	4.40663	0.714198	96.905	SYNGR2	1.64057
JADE2	1.3212e-11	2.70719e-12	0.101916	6.99214	0.712609	462.438	JADE2	1.63877
IL20RB	0.000565355	0.000233788	0.193619	-3.6794	-0.712402	99.8254	IL20RB	1.63853
MAN2A2	8.98226e-14	1.58854e-14	0.0926914	7.68019	0.711888	623.793	MAN2A2	1.63795
ARRDC4	0.00753997	0.00363622	0.244452	-2.90811	-0.710894	85.2812	ARRDC4	1.63682
MTSS1L	2.66729e-20	3.22076e-21	0.0751364	9.45531	0.710438	2929.52	MTSS2	1.6363
REEP2	6.20278e-07	1.87156e-07	0.136161	5.21166	0.709626	132.856	REEP2	1.63538
SNX7	4.2058e-12	8.32098e-13	0.0991614	7.15576	0.709576	625.627	SNX7	1.63532
SUSD6	1.32595e-08	3.45098e-09	0.119954	-5.90857	-0.708759	223.428	SUSD6	1.6344
ATXN7L1	4.02264e-07	1.19715e-07	0.133582	5.29393	0.707171	182.758	ATXN7L1	1.6326
KLHL29	1.92212e-07	5.50964e-08	0.130082	5.43403	0.706871	144.688	KLHL29	1.63226
CBX7	2.59476e-07	7.60158e-08	0.13138	5.37634	0.706341	219.04	CBX7	1.63166
NREP	8.04759e-14	1.41577e-14	0.0917422	-7.69493	-0.705949	869.846	NREP	1.63122
DPH2	7.04261e-06	2.35626e-06	0.149253	-4.72019	-0.704501	88.9474	DPH2	1.62958
ADAMTS2	3.52643e-14	6.05318e-15	0.0901472	-7.80283	-0.703404	2094.41	ADAMTS2	1.62834
SAP30L	1.57377e-12	3.02299e-13	0.0963979	7.29337	0.703065	472.397	SAP30L	1.62796
FOXO1	0.00282977	0.00128057	0.218039	-3.2203	-0.702151	55.3141	FOXO1	1.62693
HERPUD1	3.03759e-12	5.93636e-13	0.0974038	-7.20194	-0.701496	906.807	HERPUD1	1.62619
TNFAIP3	0.00208639	0.000924135	0.211701	3.31266	0.701293	148.728	TNFAIP3	1.62596
DOCK5	3.27155e-09	8.12571e-10	0.114091	6.14245	0.700799	1071.48	DOCK5	1.6254
TTC39C	1.93308e-09	4.71149e-10	0.112485	6.22842	0.700603	295.973	TTC39C	1.62518
PLA2G15	5.89942e-12	1.1858e-12	0.0985705	7.10701	0.700542	294.031	PLA2G15	1.62512
CARHSP1	9.20873e-12	1.87151e-12	0.0993089	7.04374	0.699506	502.493	CARHSP1	1.62395
SFXN5	0.000106722	4.05831e-05	0.170038	-4.10413	-0.697859	86.5789	SFXN5	1.6221
DNM1	5.52459e-05	2.03614e-05	0.163777	4.26089	0.697835	936.576	DNM1	1.62207
LOC107053887	1.77239e-08	4.63924e-09	0.119042	-5.85962	-0.697541	888.201	MARCHF4	1.62174
SSH3	1.29726e-11	2.65573e-12	0.0996738	6.99483	0.697201	337.75	SSH3	1.62136
DDX20	7.22254e-09	1.83817e-09	0.115951	-6.0115	-0.697036	188.887	DDX20	1.62117
GPC6	1.3524e-10	3.02235e-11	0.104591	6.64548	0.695059	947.298	GPC6	1.61895
SCARF2	3.33265e-14	5.71435e-15	0.088814	-7.8101	-0.693646	625.52	SCARF2	1.61737
ZC3H12A	0.00834633	0.0040561	0.241337	-2.87377	-0.693546	43.1539	ZC3H12A	1.61725
TOP1MT	3.84482e-09	9.59955e-10	0.11329	6.11593	0.692875	211.064	TOP1MT	1.6165
LOC107053919	0.000963449	0.000410043	0.195939	-3.53353	-0.692356	453.412	ZNF281	1.61592
SGIP1	5.61858e-11	1.22016e-11	0.102121	6.7778	0.692157	299.024	SGIP1	1.6157
ARPC5	2.20745e-15	3.48157e-16	0.0847141	-8.15535	-0.690874	1054.09	ARPC5	1.61426
SH2D5	0.0166961	0.0085202	0.2626	-2.63073	-0.690831	27.4678	SH2D5	1.61421
LARS	4.64025e-24	4.63767e-25	0.0667489	-10.3402	-0.690195	1358.68	LARS1	1.6135
TSHZ1	2.72832e-14	4.65279e-15	0.0879404	7.83596	0.689097	562.432	TSHZ1	1.61227
SLC7A14	1.00714e-05	3.43882e-06	0.148208	4.6427	0.688084	289.944	SLC7A14	1.61114
ALPK2	1.42807e-31	9.97504e-33	0.0577369	-11.9143	-0.687893	3110.83	ALPK2	1.61093
ACADSB	3.84329e-06	1.2573e-06	0.141922	4.84639	0.687811	218.267	ACADSB	1.61084
HSPA4L	0.000162654	6.29405e-05	0.17186	4.00151	0.687698	85.2001	HSPA4L	1.61071
MYO10	1.06983e-26	9.53965e-28	0.0629576	10.9172	0.687321	1004.67	MYO10	1.61029
RAD51C	5.78845e-06	1.92483e-06	0.144089	-4.76116	-0.68603	102.876	RAD51C	1.60885
HARBI1	0.00805691	0.00390497	0.237265	-2.88574	-0.684685	37.4521	HARBI1	1.60735
ATP13A2	2.86445e-07	8.43425e-08	0.127786	-5.35758	-0.684621	436.264	ATP13A2	1.60728
METTL22	4.0458e-06	1.32505e-06	0.14127	-4.83596	-0.683174	123.736	METTL22	1.60567
STT3A	1.5051e-29	1.14637e-30	0.0593281	-11.5121	-0.682992	1886.18	STT3A	1.60547
BCKDHA	5.66995e-06	1.88226e-06	0.143288	-4.76567	-0.682863	153.451	BCKDHA	1.60532
PCOLCE2	0.000286493	0.000114746	0.176375	-3.85709	-0.680296	95.0553	PCOLCE2	1.60247
THOC3	2.07941e-06	6.62878e-07	0.136483	-4.97194	-0.678584	126.679	THOC3	1.60057
RASA4B	2.59844e-05	9.22947e-06	0.152781	4.43448	0.677505	263.212	RASA4B	1.59937
CLIC3	0.0376711	0.0205116	0.292238	-2.31686	-0.677074	52.8698	CLIC3	1.59889
PBX1	5.63895e-09	1.42047e-09	0.111655	-6.05314	-0.675862	968.97	PBX1	1.59755
HPS1	1.07846e-12	2.05555e-13	0.0917454	7.34513	0.673882	948.226	HPS1	1.59536
NRP1	3.217e-15	5.12162e-16	0.0829811	-8.10858	-0.672858	4109.83	NRP1	1.59423
SH3PXD2A	3.58921e-15	5.74088e-16	0.0830542	-8.09469	-0.672299	1945.96	SH3PXD2A	1.59361
DNMBP	1.95722e-19	2.45789e-20	0.0727375	9.24031	0.672117	855.878	DNMBP	1.59341
GRAMD4	1.33991e-06	4.18924e-07	0.132762	5.06015	0.671795	156.358	GRAMD4	1.59305
ZC3H12C	1.55115e-07	4.41457e-08	0.122664	5.47341	0.671388	143.292	ZC3H12C	1.5926
SMURF1	2.26402e-13	4.12596e-14	0.0886314	-7.55696	-0.669784	414.762	SMURF1	1.59083
SORT1	3.9918e-13	7.43781e-14	0.0895118	7.4799	0.669539	368.961	SORT1	1.59056
NCOA3	2.5904e-11	5.45221e-12	0.0969663	-6.89328	-0.668415	698.619	NCOA3	1.58933
COL7A1	6.10445e-05	2.26011e-05	0.157572	4.23751	0.667713	322.161	COL7A1	1.58855
CTDSPL	3.19684e-17	4.46002e-18	0.0768906	8.6664	0.666364	619.721	CTDSPL	1.58707
SEMA3A	1.45149e-09	3.50578e-10	0.106156	6.27458	0.666085	911.307	SEMA3A	1.58676
ALDH2	4.39228e-08	1.18232e-08	0.116713	-5.70226	-0.66553	295.265	ALDH2	1.58615
CAMKMT	0.0153259	0.00776972	0.249886	2.66192	0.665176	35.0539	CAMKMT	1.58576
MAST4	3.68251e-05	1.32647e-05	0.152206	-4.35569	-0.662961	110.938	MAST4	1.58333
LOC107050955	8.13329e-11	1.78289e-11	0.098545	6.72278	0.662497	22512.3	PLEC	1.58282
DSCC1	0.0171381	0.00876322	0.252674	2.62116	0.662299	28.6902	DSCC1	1.5826
ZNF827	4.1364e-09	1.03583e-09	0.10803	-6.10379	-0.659391	245.691	ZNF827	1.57942
ABCA9	7.41745e-05	2.77104e-05	0.157261	4.19151	0.659163	87.3925	ABCA6	1.57917
DGKI	0.0342225	0.0184813	0.279645	-2.35583	-0.658796	35.994	DGKI	1.57876
FHL2	1.71781e-16	2.52422e-17	0.0776852	-8.46671	-0.657738	2031.74	FHL2	1.57761
ABCA2	2.06839e-16	3.05474e-17	0.0778068	8.44445	0.657036	1042.79	ABCA2	1.57684
RAPGEF1	9.28042e-18	1.26371e-18	0.0745095	8.80891	0.656348	1551.85	RAPGEF1	1.57609
TMEM164	3.20376e-05	1.14688e-05	0.149405	-4.38745	-0.655508	88.6527	TMEM164	1.57517
SH3BP4	1.65236e-14	2.77798e-15	0.0828665	-7.9005	-0.654686	2773.08	SH3BP4	1.57427
IRAK1BP1	0.00134359	0.000582063	0.190166	3.43984	0.654142	54.2093	IRAK1BP1	1.57368
ACTRT2	2.09929e-20	2.4998e-21	0.0689408	-9.48178	-0.653682	36528.8	ACTG1	1.57318
GPR27	0.00130354	0.00056326	0.189237	-3.44872	-0.652625	53.5392	GPR173	1.57203
ENDOG	0.00375311	0.00172282	0.208207	-3.13427	-0.652579	60.1261	ENDOG	1.57198
KRAS	1.15949e-09	2.77001e-10	0.103321	-6.31113	-0.652075	357.353	KRAS	1.57143
COL6A3	0.000157609	6.09296e-05	0.162506	-4.00918	-0.651518	29459.2	COL6A3	1.57082
GLE1	1.88128e-12	3.63464e-13	0.0894468	7.26851	0.650145	341.137	GLE1	1.56933
NIPA1	1.37265e-06	4.29414e-07	0.128563	5.05543	0.649941	152.133	NIPA1	1.5691
CAB39L	9.50297e-07	2.92698e-07	0.126332	5.12809	0.647843	213.199	CAB39L	1.56682
PES1	1.17343e-09	2.80552e-10	0.102464	-6.30916	-0.646465	523.648	PES1	1.56533
WSB2	4.00605e-12	7.91088e-13	0.0901636	-7.16269	-0.645814	783.328	WSB2	1.56462
RNASET2	3.25068e-09	8.06781e-10	0.105097	6.14359	0.645673	232.45	RNASET2	1.56447
CSMD2	2.23388e-11	4.64372e-12	0.0933449	-6.91606	-0.645579	413.47	CSMD2	1.56437
PSME1	1.21911e-14	2.02467e-15	0.0813068	7.93982	0.645562	747.353	PSME1	1.56435
LOC112531872	0.00267291	0.00120412	0.199173	3.2379	0.644902	61.9498	ERV3-1	1.56363
LOC121107308	2.86702e-09	7.07835e-10	0.104361	6.16433	0.643312	346.746	LPIN3	1.56191
PAM	9.37478e-19	1.21386e-19	0.0709192	9.06785	0.643085	9022.05	PAM	1.56166
MPP1	2.97215e-07	8.76239e-08	0.119842	5.35068	0.641238	194.175	MPP1	1.55967
S100A16	1.14193e-10	2.51806e-11	0.0960205	-6.67231	-0.640679	992.871	S100A16	1.55906
ARHGAP21	4.86694e-18	6.52783e-19	0.0721226	8.88266	0.640641	2242.16	ARHGAP21	1.55902
DSP	5.15457e-05	1.88736e-05	0.149691	-4.27782	-0.640352	1091.1	DSP	1.55871
CREB5	9.70143e-07	2.99531e-07	0.124397	5.12374	0.63738	193.381	CREB5	1.5555
CDC14B	6.63542e-11	1.44838e-11	0.0943675	6.75298	0.637262	500.665	CDC14B	1.55537
LOX	1.78927e-27	1.529e-28	0.0574654	11.0823	0.636848	27768.9	LOX	1.55493
CAMKK2	9.50874e-12	1.93425e-12	0.0904365	7.03914	0.636596	776.607	CAMKK2	1.55466
ANKH	1.03403e-12	1.96702e-13	0.0865829	7.35102	0.636472	429.481	ANKH	1.55452
CLIP2	1.94102e-14	3.2741e-15	0.0807696	7.87999	0.636463	1412.52	CLIP2	1.55451
DAB2	7.26476e-23	7.6116e-24	0.0632004	-10.0685	-0.636334	8559.41	DAB2	1.55437
TRPA1	0.0374758	0.0203913	0.274091	-2.31907	-0.635636	30.2459	TRPA1	1.55362
PGK2	2.38036e-09	5.84145e-10	0.102589	-6.19465	-0.635506	2383.55	PGK1	1.55348
C5	0.000153007	5.90654e-05	0.1581	4.01651	0.635012	78.7793	C5	1.55295
ENTPD4	1.27038e-07	3.57774e-08	0.115061	-5.51052	-0.634045	690.193	ENTPD4	1.55191
ST7L	3.97998e-05	1.43732e-05	0.145857	-4.33808	-0.632741	112.866	ST7L	1.55051
GAMT	2.53308e-05	8.9785e-06	0.142455	4.44042	0.632561	307.981	GAMT	1.55031
STK32B	6.80787e-13	1.28114e-13	0.0852362	7.40811	0.631439	605.607	STK32B	1.54911
PLAT	2.44087e-05	8.63675e-06	0.141795	4.44876	0.630812	604.053	PLAT	1.54844
SLC38A2	0.000786556	0.00033052	0.175691	-3.59012	-0.630751	4245.26	SLC38A2	1.54837
PEX6	3.83112e-08	1.02557e-08	0.110119	5.72645	0.63059	228.58	PEX6	1.5482
NKIRAS2	8.64982e-08	2.40067e-08	0.112976	-5.58033	-0.630444	346.939	NKIRAS2	1.54804
LOC124417173	1.48453e-06	4.66621e-07	0.124891	5.03955	0.629396	304.918	LRIG1	1.54692
GNB5	2.2056e-08	5.81004e-09	0.108017	5.82214	0.628888	224.099	GNB5	1.54637
EVC	1.33276e-13	2.39417e-14	0.082414	7.62746	0.62861	2143.22	EVC	1.54607
LOC121112846	6.68647e-27	5.91261e-28	0.05735	10.9606	0.628588	37631.9	AHNAK	1.54605
CYP51A1	0.00134042	0.000580443	0.182679	-3.44059	-0.628523	400.798	CYP51A1	1.54598
AXL	9.57526e-07	2.9528e-07	0.122416	5.12643	0.62756	195.606	TYRO3	1.54495
GREM2	0.00169921	0.000745277	0.185497	-3.37236	-0.625562	2232.54	GREM2	1.54281
COL16A1	6.64124e-24	6.71156e-25	0.060667	-10.3047	-0.625154	2977.68	COL16A1	1.54238
RGL4	7.30158e-08	2.01428e-08	0.11125	5.61077	0.6242	555.053	RALGDS	1.54136
HOXC9	0.00478924	0.00222602	0.204062	-3.05829	-0.624082	50.6986	HOXC9	1.54123
NSMF	3.64997e-14	6.272e-15	0.0799346	7.79835	0.623358	619.368	NSMF	1.54046
RRS1	0.00122944	0.000529645	0.179883	-3.4653	-0.623348	110.235	RRS1	1.54045
SUMF2	1.88416e-13	3.39521e-14	0.0822031	-7.58229	-0.623287	1180.71	SUMF2	1.54038
CDC42EP1	0.000186786	7.28683e-05	0.156908	-3.96672	-0.622409	1307.66	CDC42EP1	1.53944
TOR3A	6.94829e-07	2.10914e-07	0.119806	-5.18945	-0.62173	172.955	TOR3A	1.53872
ATP10D	8.03651e-05	3.01873e-05	0.148952	-4.17205	-0.621433	248.282	ATP10D	1.5384
ELOVL5	1.30978e-13	2.34315e-14	0.0812207	-7.63024	-0.619733	913.8	ELOVL5	1.53659
SRXN1	1.26503e-15	1.96464e-16	0.0752353	-8.22422	-0.618751	640.128	SRXN1	1.53555
RNF41	7.41992e-12	1.4997e-12	0.0872965	-7.07452	-0.61758	808.673	RNF41	1.5343
GARRE1	1.64843e-09	3.99629e-10	0.0985665	-6.25417	-0.616452	267.342	GARRE1	1.5331
DENND4C	4.04915e-06	1.3269e-06	0.127319	4.83568	0.615673	494.225	DENND4C	1.53227
IGF2BP3	3.592e-11	7.68046e-12	0.0897024	6.84439	0.613958	329.314	IGF2BP3	1.53045
FAM43A	0.00122619	0.000527787	0.176856	-3.46624	-0.613026	162.641	FAM43A	1.52946
SEC11C	0.00207548	0.000918795	0.184937	3.31428	0.612933	61.5143	SEC11C	1.52937
LOC121110596	5.91316e-07	1.77955e-07	0.117013	5.221	0.610927	204.98	ELOVL6	1.52724
CHST15	6.68163e-05	2.48249e-05	0.14458	4.21639	0.609606	134.395	CHST15	1.52584
OPN3	0.00098166	0.000418272	0.172692	-3.52828	-0.609304	73.871	OPN3	1.52552
BIN1	2.91281e-09	7.20222e-10	0.098773	6.16158	0.608598	768.287	BIN1	1.52478
BTG1	2.04275e-14	3.45328e-15	0.0772568	7.87333	0.608269	832.522	BTG1	1.52443
LOC107053198	7.58713e-06	2.55394e-06	0.128982	4.70378	0.606703	158.169	SEMA4F	1.52278
EFHD2	4.83051e-07	1.44476e-07	0.115325	5.25946	0.606547	498.55	EFHD2	1.52261
C15orf61	0.0205471	0.01068	0.237582	-2.553	-0.606546	44.6928	C15orf61	1.52261
LUZP1	1.50586e-17	2.06731e-18	0.0692802	-8.75356	-0.606448	813.711	LUZP1	1.52251
MANSC1	0.000939054	0.000399137	0.171223	3.54065	0.606242	84.2814	MANSC1	1.52229
TMEM63A	3.69195e-09	9.19044e-10	0.0989834	6.12287	0.606063	432.604	TMEM63A	1.5221
CLSTN3	0.000565355	0.000233747	0.164695	-3.67944	-0.605987	147.032	CLSTN3	1.52202
OSGIN1	0.000135512	5.20095e-05	0.149747	4.04641	0.605937	93.3205	OSGIN1	1.52197
GLUD2	1.95328e-18	2.55817e-19	0.0674284	8.98625	0.605929	1412.01	GLUD1	1.52196
LOC107053026	1.23419e-09	2.95995e-10	0.0961335	6.30086	0.605724	1750.05	IGF2R	1.52174
ELOVL4	0.00607761	0.00288018	0.203188	-2.98025	-0.605549	59.5369	ELOVL4	1.52156
ZADH2	3.09717e-10	7.12297e-11	0.0927743	6.51804	0.604707	414.719	PTGR3	1.52067
RCC2	7.22832e-09	1.84098e-09	0.100249	-6.01125	-0.602624	393.987	RCC2	1.51848
MIR12260	2.20269e-05	7.76241e-06	0.134727	-4.47163	-0.602452	1403.73	C1orf198	1.51829
LOC426093	0.000700835	0.000292286	0.166231	3.62204	0.602096	2027.51	CTSK	1.51792
TXN	5.82721e-11	1.26655e-11	0.0888662	6.77241	0.601838	1491.76	TXN	1.51765
ZDHHC4	1.9282e-07	5.53781e-08	0.110772	-5.43312	-0.601838	287.831	ZDHHC4	1.51765
ACADS	0.0018854	0.000830446	0.179956	3.34244	0.601493	79.1516	ACADS	1.51729
NFU1	3.0819e-08	8.18709e-09	0.104237	5.76456	0.600883	237.064	NFU1	1.51664
BMF	0.0383194	0.0208717	0.260035	2.3103	0.600758	31.3414	BMF	1.51651
ABCB6	0.00122944	0.000529597	0.173048	-3.46532	-0.599667	192.373	ABCB6	1.51537
EMILIN1	2.72047e-16	4.05821e-17	0.0710945	-8.4112	-0.597991	2515.05	EMILIN1	1.51361
VMP1	1.42638e-06	4.47019e-07	0.118195	-5.04776	-0.596619	601.877	VMP1	1.51217
MAP3K12	8.23708e-11	1.80717e-11	0.0886855	6.72081	0.596039	419.525	MAP3K12	1.51156
LOC424430	0.00013295	5.09968e-05	0.147125	4.05101	0.596006	113.1	CRYZL2P	1.51153
LOC121106841	2.10857e-11	4.36756e-12	0.0860515	6.92475	0.595885	421.813	EEF2K	1.5114
LOC112530287	2.16129e-06	6.90986e-07	0.120025	4.96388	0.59579	306.444	SMAD6	1.5113
NDST1	5.75604e-05	2.12577e-05	0.139985	-4.25125	-0.59511	6430.18	NDST1	1.51059
CHIC2	1.27118e-07	3.58235e-08	0.107936	-5.51029	-0.594757	185.652	CHIC2	1.51022
TLE4	6.14374e-10	1.44492e-10	0.0925186	-6.41108	-0.593144	315.726	TLE4	1.50853
FLOT2	1.96953e-07	5.66383e-08	0.109246	5.4291	0.593106	864.279	FLOT2	1.50849
REXO5	0.0255031	0.0134503	0.239505	2.47162	0.591965	42.0769	REXO5	1.5073
DNAJB11	1.29254e-09	3.1119e-10	0.0940483	-6.2931	-0.591855	538.404	DNAJB11	1.50718
CDH13	7.57301e-11	1.65726e-11	0.0878945	6.73342	0.59183	2618.5	CDH13	1.50716
SERPINB6	5.04849e-13	9.44424e-14	0.0792998	7.44845	0.590661	939.954	SERPINB6	1.50594
FZD7	8.48794e-10	2.01358e-10	0.0927045	-6.3603	-0.589629	847.436	FZD7	1.50486
RNF170	6.55614e-05	2.43343e-05	0.139665	4.22089	0.589509	288.826	RNF170	1.50473
ITGB1BP1	9.12243e-13	1.72857e-13	0.0799737	7.36827	0.589268	886.087	ITGB1BP1	1.50448
KYAT1	0.00882345	0.00430108	0.206322	2.85519	0.589088	47.3378	KYAT1	1.5043
SPATA20	1.78853e-12	3.45213e-13	0.080903	7.27547	0.588607	658.568	SPATA20	1.50379
LOC100858737	3.01471e-06	9.77834e-07	0.120141	4.89605	0.588214	154.969	SMIM29	1.50338
LOC107051996	0.00711481	0.00341003	0.200339	2.92813	0.58662	8410.69	COLEC12	1.50172
KIAA1549	3.29376e-10	7.58733e-11	0.0901004	-6.50856	-0.586424	367.526	KIAA1549	1.50152
TSHZ3	1.67336e-08	4.36757e-09	0.099893	5.86963	0.586335	654.224	TSHZ3	1.50143
HACD4	3.34631e-07	9.90278e-08	0.110026	5.3285	0.586276	358.671	HACD4	1.50137
SMAP2	7.79692e-09	1.9916e-09	0.097721	5.99849	0.586179	398.013	SMAP2	1.50126
GAS1	0.000537046	0.000221383	0.158515	3.69328	0.585441	1070.73	GAS1	1.5005

## Sheet: LPSPB1_vs_LPS_top-table
ID-REF	padj	pvalue	lfcSE	stat	log2FoldChange	baseMean	GENE	FC
THNSL2	3.88267e-21	1.49469e-22	1.02894	-9.77134	-10.0541	163.121	THNSL2	1063.16
LGR5	4.25817e-09	5.1497e-10	1.52754	-6.21447	-9.49285	110.635	LGR5	720.498
ADH1C	4.51039e-40	6.38842e-42	0.634943	-13.5658	-8.6135	503.022	ADH1B	391.672
EIF1AX	8.14899e-15	5.3567e-16	1.04367	8.10312	8.45702	52.7998	EIF1AY	351.411
PLPP2	1.08436e-13	8.11253e-15	1.05101	-7.76581	-8.16194	26.6835	PLPP2	286.41
LOC112533443	2.66354e-13	2.06041e-14	1.05984	7.6468	8.10442	25.0717	TXLNGY	275.215
SHISA2	6.85044e-10	7.46371e-11	1.21662	6.51103	7.92144	22.0776	SHISA2	242.432
ADH6	2.90658e-10	3.05595e-11	1.13606	-6.64385	-7.54784	28.8842	ADH1C	187.122
TNFSF10	2.72837e-17	1.40704e-18	0.855726	-8.79685	-7.5277	70.2114	TNFSF10	184.528
NLGN4Y	3.17559e-11	3.05045e-12	1.07599	6.97538	7.50546	27.3088	NLGN4X	181.706
SOST	1.02426e-10	1.04341e-11	1.09129	6.80038	7.42119	15.5688	SOST	171.396
TMEM37	2.16126e-10	2.26448e-11	1.05835	6.68787	7.07811	20.3956	TMEM37	135.121
LOC107056139	9.99639e-08	1.4322e-08	1.11061	-5.66949	-6.29661	7.32706	VNN2	78.6085
KRT10	2.37495e-10	2.49268e-11	0.936495	6.6738	6.24998	38.5167	KRT14	76.108
WISP2	5.20292e-36	8.59753e-38	0.466836	-12.85	-5.99886	634.357	CCN5	63.9493
ABCC9	8.5675e-57	7.15644e-59	0.366305	-16.1785	-5.92625	471.5	ABCC9	60.8107
KCNH5	3.56975e-07	5.43857e-08	1.07973	5.43634	5.8698	14.7078	KCNH5	58.477
RIPK4	1.03679e-08	1.31975e-09	0.957495	-6.06497	-5.80718	21.7625	RIPK4	55.9933
PARP8	1.39931e-14	9.47777e-16	0.715709	-8.03344	-5.74961	34.7407	PARP8	53.8027
COL11A1	5.8784e-38	8.96651e-40	0.415887	-13.1984	-5.48903	317.345	COL11A1	44.9119
TCF21	9.8198e-13	8.02417e-14	0.730154	7.46992	5.45419	32.9031	TCF21	43.8405
FAM65C	6.05658e-28	1.49572e-29	0.482169	-11.2885	-5.44296	61.8272	RIPOR3	43.5005
C9ORF58	3.17406e-08	4.26512e-09	0.912143	-5.87357	-5.35754	31.2586	AIF1L	40.9996
CARD11	2.29296e-08	3.02702e-09	0.896028	5.93013	5.31356	15.1517	CARD11	39.7686
LOC101749568	2.95109e-08	3.96016e-09	0.902101	5.88585	5.30963	15.0253	FOXE1	39.6605
BCHE	5.71795e-15	3.65484e-16	0.651073	-8.14948	-5.30591	50.5394	BCHE	39.5584
ADCY2	3.30032e-05	6.85595e-06	1.12916	-4.49811	-5.0791	5.30349	ADCY2	33.8034
LOC101748755	1.11271e-09	1.25273e-10	0.785418	6.4328	5.05244	16.9131	CPNE5	33.1845
ZMAT4	2.13988e-14	1.48824e-15	0.627864	-7.97792	-5.00904	55.0727	ZMAT4	32.2012
VIT	1.18018e-37	1.8216e-39	0.377475	13.1449	4.96186	136.514	VIT	31.1651
ID1	2.94738e-96	8.56329e-99	0.232214	21.0965	4.8989	1025.87	ID1	29.8343
CNTN1	4.13971e-07	6.38961e-08	0.902013	-5.40754	-4.87767	11.5666	CNTN1	29.3985
STEAP4	6.66797e-08	9.34751e-09	0.841069	-5.74216	-4.82955	14.767	STEAP4	28.4342
KCNJ8	6.49385e-40	9.31567e-42	0.356546	-13.5381	-4.82697	77.9126	KCNJ8	28.3832
TXLNB	1.68167e-06	2.83994e-07	0.935285	-5.13377	-4.80154	10.9174	TXLNB	27.8874
CD34	1.47042e-22	4.99306e-24	0.473379	-10.1099	-4.78582	116.543	CD34	27.5851
CADPS2	7.39283e-15	4.84621e-16	0.582528	-8.11529	-4.72739	27.7886	CADPS2	26.4902
SHISA3	7.74252e-05	1.71665e-05	1.09445	4.29888	4.70489	6.69575	SHISA3	26.0804
OGN	6.2187e-07	9.80177e-08	0.831583	-5.33036	-4.43264	28.5181	OGN	21.5952
AGTR1	4.51596e-32	9.18444e-34	0.365949	-12.1115	-4.43217	104.173	AGTR1	21.5882
CTTNBP2	1.27959e-05	2.4839e-06	0.933615	-4.70945	-4.39681	8.32845	CTTNBP2	21.0655
EPB41L3	3.05325e-132	3.32659e-135	0.176847	-24.7472	-4.37646	647.952	EPB41L3	20.7705
ALDH1A1	8.22306e-66	4.92757e-68	0.250502	-17.4295	-4.36613	149.594	ALDH1A1	20.6222
ID4	4.66194e-110	9.31203e-113	0.193355	-22.5662	-4.3633	451.524	ID4	20.5818
CADM1	8.29478e-55	7.3805e-57	0.274356	15.8904	4.35964	177.358	CADM1	20.5297
TMEFF2	6.76935e-14	4.94149e-15	0.555732	-7.82839	-4.35049	43.1552	TMEFF2	20.3999
ZIC1	1.68273e-16	9.38073e-18	0.499566	8.5813	4.28693	27.9892	ZIC1	19.5206
ACAN	3.5419e-109	7.71796e-112	0.186834	22.4725	4.19861	1338.9	ACAN	18.3615
AKAP12	9.72103e-157	7.06085e-160	0.154821	-26.9421	-4.17121	3359.18	AKAP12	18.016
TMEM132B	3.50675e-23	1.15257e-24	0.405418	10.2526	4.15657	94.6756	TMEM132B	17.8341
GPX3	1.26245e-11	1.15768e-12	0.582815	-7.11033	-4.14401	397.521	GPX3	17.6795
ELN	9.3283e-05	2.0818e-05	0.966894	4.25593	4.11503	10396	ELN	17.328
EPGN	0.000128967	2.95779e-05	0.980763	4.17669	4.09634	13.0428	EPGN	17.105
SCARA5	8.94116e-11	9.04345e-12	0.597746	6.82096	4.0772	42.1409	SCARA5	16.8795
IRF6	2.64126e-43	3.11752e-45	0.288343	-14.1139	-4.06965	143.269	IRF6	16.7914
MX1	6.71178e-31	1.46253e-32	0.338947	-11.8823	-4.02748	56.789	MX2	16.3076
CFD	3.25563e-81	1.18236e-83	0.205336	-19.3781	-3.97902	337.622	CFD	15.769
ST8SIA2	2.13469e-12	1.82574e-13	0.529568	-7.36097	-3.89814	20.0388	ST8SIA2	14.9093
LOC124416954	5.98309e-18	2.94428e-19	0.429049	-8.97078	-3.8489	29.1819	HSPA12B	14.4091
APOD	1.64599e-18	7.8608e-20	0.418589	-9.11509	-3.81547	278.968	APOD	14.079
SUSD5	4.50137e-30	1.01356e-31	0.321581	11.7194	3.76875	57.8267	SUSD5	13.6303
SFMBT2	5.35077e-08	7.42326e-09	0.651569	-5.78106	-3.76676	14.6167	SFMBT2	13.6116
PPL	2.43215e-68	1.28077e-70	0.209423	17.7667	3.72075	473.47	PPL	13.1843
LOC107055115	1.88453e-10	1.97111e-11	0.552794	-6.70815	-3.70823	26.5261	NPR1	13.0703
FBN2	4.38125e-19	1.97303e-20	0.391297	9.26379	3.62489	5280.94	FBN2	12.3368
IGSF10	2.60489e-48	2.74348e-50	0.242566	-14.9123	-3.6172	260.508	IGSF10	12.2712
CPNE8	3.01862e-13	2.34605e-14	0.469372	-7.63008	-3.58134	24.4292	CPNE8	11.9699
ZIC4	2.80487e-12	2.43458e-13	0.485546	-7.32246	-3.55539	21.0006	ZIC4	11.7565
PADI2	3.70371e-08	5.00374e-09	0.604935	5.84705	3.53709	14.134	PADI2	11.6083
ZNF804A	4.45073e-19	2.01241e-20	0.380676	9.26168	3.5257	35.5673	ZNF804A	11.5171
PLEKHA6	2.97229e-21	1.13343e-22	0.3524	-9.79932	-3.45328	153.087	PLEKHA6	10.9532
OSBPL10	9.74818e-16	5.80607e-17	0.412519	-8.3691	-3.45241	53.4005	OSBPL10	10.9466
IGF1	1.37093e-11	1.26463e-12	0.485019	-7.09812	-3.44273	22.7477	IGF1	10.8734
OMD	6.06372e-05	1.32902e-05	0.788907	-4.35527	-3.43591	24.188	OMD	10.8221
SGCG	4.77045e-14	3.43902e-15	0.435799	-7.87385	-3.43141	46.736	SGCG	10.7884
HHIP	1.87048e-09	2.16021e-10	0.540102	6.3495	3.42938	30.4234	HHIP	10.7732
LDLRAD4	7.20194e-11	7.21894e-12	0.49931	6.85325	3.4219	20.4179	LDLRAD4	10.7175
DENND2A	4.63301e-69	2.18737e-71	0.189143	-17.8656	-3.37914	250.371	DENND2A	10.4046
CPZ	2.53643e-124	3.22408e-127	0.139783	-23.9938	-3.35393	613.51	CPZ	10.2243
ID3	2.4572e-81	8.47773e-84	0.172449	19.3952	3.34467	1154.06	ID3	10.1589
CHRM2	1.18668e-06	1.95876e-07	0.641365	5.20321	3.33715	197.634	CHRM2	10.1061
FOXC2	1.72922e-52	1.57002e-54	0.211883	15.5509	3.29497	154.601	FOXC2	9.81486
HMCN1	3.52909e-20	1.44188e-21	0.344525	-9.53902	-3.28643	1048.28	HMCN1	9.75693
ASPA	8.22716e-07	1.32812e-07	0.615957	-5.27492	-3.24913	143.597	ASPA	9.50789
DLX2	1.89533e-12	1.60382e-13	0.440252	-7.37825	-3.24829	81.7159	DLX2	9.50239
C2orf88	1.5289e-12	1.27709e-13	0.43698	-7.40853	-3.23738	21.0891	MSTN	9.43079
KLHL9	4.79049e-12	4.22767e-13	0.4427	7.24807	3.20872	21.4671	KLHL13	9.24529
TGM2	2.25798e-12	1.94349e-13	0.430446	7.35263	3.16491	5738.81	TGM2	8.96877
STOX2	2.07561e-20	8.32958e-22	0.329735	9.59577	3.16406	73.533	STOX2	8.96347
IL1RL1	3.56663e-06	6.35348e-07	0.633553	4.98015	3.15519	50.8668	IL1RL1	8.90853
XPNPEP2	3.09631e-10	3.29478e-11	0.47461	6.63276	3.14797	131.098	XPNPEP2	8.86409
NR3C2	7.938e-06	1.48612e-06	0.644705	-4.81309	-3.10303	9.78061	NR3C2	8.59219
PCSK9	1.51037e-15	9.18782e-17	0.372728	8.31484	3.09917	42.1113	PCSK9	8.56927
CLU	1.94695e-13	1.4778e-14	0.402496	-7.68944	-3.09497	3748.88	CLU	8.54433
GABBR2	2.04996e-71	9.30616e-74	0.169798	-18.1677	-3.08484	459.072	GABBR2	8.48453
FAM19A2	5.65285e-05	1.23486e-05	0.704653	-4.37134	-3.08028	8.23705	TAFA2	8.45777
SIM2	1.6966e-15	1.03823e-16	0.369838	-8.30033	-3.06977	29.7721	SIM2	8.39642
SAMD11	6.38805e-89	1.97198e-91	0.150928	-20.279	-3.06067	309.584	SAMD11	8.34359
SYBU	4.0063e-18	1.93513e-19	0.33745	-9.01689	-3.04274	67.7222	SYBU	8.24057
KRT24	1.77879e-41	2.35794e-43	0.219028	13.8056	3.02381	1270.97	KRT19	8.13314
TOX	2.4662e-08	3.26468e-09	0.510321	-5.9177	-3.01993	24.4719	TOX	8.11127
SPHKAP	0.000226425	5.46018e-05	0.74316	4.035	2.99865	6.63647	SPHKAP	7.99252
RPESL	2.89491e-08	3.86899e-09	0.508641	5.8897	2.99574	31.3071	SBSPON	7.97642
ABCA8	4.90381e-13	3.89135e-14	0.395953	-7.56457	-2.99522	28.2971	ABCA10	7.97351
LOC107054950	1.11111e-13	8.3328e-15	0.385422	-7.76241	-2.99181	45.6856	EBF2	7.95471
ITIH5	3.62804e-07	5.54714e-08	0.540231	5.43282	2.93498	87.3845	ITIH5	7.64744
LOC100857659	4.18394e-05	8.94225e-06	0.659981	4.44129	2.93117	9.59978	KRT16	7.62727
SORBS2	9.99703e-63	6.35366e-65	0.172248	17.015	2.93081	164.994	SORBS2	7.62537
C3	1.02337e-08	1.30082e-09	0.482123	-6.0673	-2.92518	2106.61	C3	7.59571
GRB14	8.69647e-06	1.63918e-06	0.609382	-4.79347	-2.92106	16.0713	GRB14	7.574
PCDH7	1.24247e-48	1.26346e-50	0.194312	14.9639	2.90768	428.574	PCDH7	7.50409
FGFR3	0.000243287	5.90656e-05	0.720469	-4.01651	-2.89377	47.3917	FGFR3	7.43213
MAP1LC3C	8.43554e-11	8.51673e-12	0.423698	-6.82957	-2.89368	20.292	MAP1LC3C	7.43161
ALDH1A3	8.78631e-14	6.52551e-15	0.370889	-7.79335	-2.89047	1131.14	ALDH1A3	7.41512
CXCL14	1.98314e-05	3.97565e-06	0.624963	4.61265	2.88274	41.1912	CXCL14	7.37548
CD36	0.000286275	7.04382e-05	0.723802	-3.9748	-2.87697	15.0239	CD36	7.34606
GALNT16	2.20452e-05	4.43945e-06	0.623225	-4.58967	-2.8604	68.8222	GALNT16	7.26216
LOC121107630	4.04799e-05	8.61492e-06	0.636871	-4.4493	-2.83363	164.87	WNT2	7.12867
MYOM1	6.29731e-10	6.82675e-11	0.434285	6.52441	2.83346	17.9915	MYOM1	7.12779
LIPC	9.88659e-12	8.99434e-13	0.395999	-7.14508	-2.82944	37.3944	LIPC	7.108
IL17RD	6.27277e-20	2.6426e-21	0.298245	-9.47598	-2.82617	91.0986	IL17RD	7.09188
IFI27L2	4.96574e-05	1.07214e-05	0.64029	-4.40209	-2.81861	12.2595	IFI27	7.05484
BEAN1	5.86968e-13	4.73241e-14	0.373601	-7.5391	-2.81662	26.3218	BEAN1	7.04508
KCNE3	1.12303e-06	1.8435e-07	0.539642	-5.21446	-2.81394	17.02	KCNE3	7.03203
TXNIP	9.19477e-156	8.34825e-159	0.104377	-26.8504	-2.80257	2701.43	TXNIP	6.97683
LRRC32	2.578e-72	1.12352e-74	0.15196	-18.2833	-2.77833	854.713	LRRC32	6.86057
EPSTI1	2.07241e-13	1.58056e-14	0.361068	-7.68083	-2.7733	35.7615	EPSTI1	6.83672
ABCA9	2.33231e-55	2.03289e-57	0.172877	-15.9711	-2.76103	298.589	ABCA6	6.77878
CEMIP	5.31656e-06	9.75072e-07	0.562358	-4.8966	-2.75365	26791.8	CEMIP	6.74419
SYN2	0.000328717	8.1478e-05	0.697491	-3.94001	-2.74812	6.80422	SYN2	6.71841
STC1	5.98014e-31	1.29224e-32	0.230761	-11.8927	-2.74437	617.608	STC1	6.70095
SLC40A1	6.70476e-16	3.93252e-17	0.325514	-8.41489	-2.73916	250.894	SLC40A1	6.67682
ANKRD1	8.28809e-44	9.48156e-46	0.192294	14.1976	2.73012	225.655	ANKRD1	6.63509
DPT	3.29011e-160	1.79232e-163	0.09979	-27.2472	-2.719	1015.35	DPT	6.58416
C1R	0	0	0.069396	-39.0572	-2.71042	7382.11	C1R	6.5451
CORO2A	3.64904e-13	2.86251e-14	0.354879	7.60439	2.69864	33.0735	CORO2A	6.49189
LSAMP	1.55046e-97	4.22314e-100	0.126757	-21.2384	-2.69211	546.822	LSAMP	6.46259
AR	1.13855e-62	7.44282e-65	0.157758	-17.0058	-2.6828	191.584	AR	6.42101
LOC776042	3.05481e-10	3.2407e-11	0.403824	-6.6352	-2.67945	22.3182	PCDHB2	6.40611
PLEKHN1	9.65734e-11	9.82043e-12	0.392981	6.80911	2.67585	20.976	PLEKHN1	6.39017
LOC415787	8.16234e-06	1.5296e-06	0.556389	-4.80733	-2.67474	14.0379	CES1	6.38525
MAB21L1	1.70153e-30	3.7386e-32	0.226056	11.8036	2.66828	223.955	MAB21L1	6.35672
RLTPR	2.15239e-05	4.32666e-06	0.579205	4.59504	2.66147	9.9293	CARMIL2	6.32677
PIEZO2	9.16309e-07	1.48753e-07	0.504207	5.2541	2.64915	239.482	PIEZO2	6.27298
CCDC36	4.97264e-13	3.955e-14	0.350136	-7.56247	-2.64789	28.4029	IHO1	6.2675
ACSL5	6.56348e-22	2.34793e-23	0.265093	-9.95711	-2.63955	64.7894	ACSL5	6.23139
LOC768760	2.94438e-17	1.52378e-18	0.298652	8.7879	2.62453	60.5946	PCDH10	6.16682
PNPLA3	1.05055e-05	2.01831e-06	0.54811	4.75158	2.60439	29.6921	PNPLA3	6.08134
RCAN2	1.14757e-110	1.87546e-113	0.114894	22.637	2.60086	1064.84	RCAN2	6.06648
SCAMP5	1.37845e-21	5.08128e-23	0.263077	-9.88004	-2.59921	45.4266	SCAMP5	6.05953
ATOH8	1.27093e-68	6.46196e-71	0.14597	-17.805	-2.59899	577	ATOH8	6.05862
BDKRB2	9.33781e-89	3.05213e-91	0.128219	-20.2575	-2.59739	690.644	BDKRB2	6.05192
HTRA3	1.36473e-23	4.28725e-25	0.250845	-10.3477	-2.59567	756.469	HTRA3	6.04469
LOC121111455	1.03408e-06	1.68435e-07	0.493088	5.23118	2.57943	18.1453	PNMA2	5.97703
AFF3	0.000161413	3.78106e-05	0.62296	4.12047	2.56689	106.141	AFF3	5.9253
LAMA2	1.31345e-28	3.14827e-30	0.22422	-11.4247	-2.56164	1014.16	LAMA2	5.90379
HES6	4.82444e-19	2.21642e-20	0.276564	-9.25137	-2.55859	69.8378	HES1	5.89132
PODXL	0.00303435	0.000910249	0.770692	3.31689	2.5563	3502.5	PODXL	5.88198
LXN	1.95318e-19	8.51212e-21	0.271172	-9.35309	-2.5363	49.7417	LXN	5.80099
IGF2	6.31945e-41	8.60647e-43	0.18494	-13.712	-2.53589	104.899	IGF2	5.79935
MGST1	2.69555e-123	3.91582e-126	0.105806	-23.8897	-2.52767	1375.34	MGST1	5.7664
GALNT15	1.12854e-09	1.2726e-10	0.392776	-6.43041	-2.52571	489.506	GALNT15	5.75856
GDF7	3.55643e-43	4.32687e-45	0.178213	14.0908	2.51116	122.827	GDF6	5.70078
IFIH1	1.86509e-20	7.31543e-22	0.260156	-9.60914	-2.49988	56.9493	IFIH1	5.65638
LOC112532929	5.43551e-59	4.14548e-61	0.150714	-16.4926	-2.48567	174.001	NTNG1	5.60094
SLC9A9	1.2538e-12	1.03136e-13	0.334003	7.43682	2.48392	248.74	SLC9A9	5.59415
ANK1	2.9483e-11	2.81071e-12	0.355321	-6.98688	-2.48258	61.8526	ANK1	5.58897
ADRA1B	7.36859e-17	3.9606e-18	0.284928	8.67992	2.47315	41.1069	ADRA1B	5.55256
HAPLN3	9.99445e-16	6.0072e-17	0.295611	8.36508	2.47281	446.34	HAPLN3	5.55124
PCSK1	4.4537e-15	2.80631e-16	0.301233	8.18137	2.4645	55.8547	PCSK1	5.51935
SELENOP1	1.43273e-10	1.48554e-11	0.364621	-6.74931	-2.46094	209.534	SELENOP	5.50576
SLC28A3	0.000719565	0.000189201	0.65904	-3.73302	-2.46021	6.53149	SLC28A3	5.50296
TFAP2A	4.64202e-12	4.0821e-13	0.338036	-7.25281	-2.45171	28.5134	TFAP2A	5.47064
SYT1	2.19997e-12	1.88558e-13	0.332921	7.35667	2.44919	272.694	SYT1	5.4611
FRK	0.000207501	4.96616e-05	0.603486	-4.05721	-2.44847	8.86413	FRK	5.45837
PITPNM3	5.84863e-15	3.74899e-16	0.300443	8.14641	2.44753	59.8422	PITPNM3	5.45483
PDGFD	1.99231e-18	9.55095e-20	0.266148	-9.09394	-2.42034	624.968	PDGFD	5.35297
SLC6A15	3.05481e-10	3.24508e-11	0.364667	-6.635	-2.41956	25.5145	SLC6A15	5.3501
VEGFRKDRL	1.23735e-29	2.85353e-31	0.207358	-11.6314	-2.41186	217.74	FLT1	5.32162
ROBO4	2.74687e-20	1.11232e-21	0.251103	-9.5659	-2.40203	69.8176	ROBO4	5.28545
TLR4	2.40848e-14	1.69254e-15	0.300507	-7.96202	-2.39264	129.133	TLR4	5.25117
RARB	2.83231e-08	3.77504e-09	0.402499	-5.89376	-2.37224	23.2888	RARB	5.17743
CDON	1.3012e-21	4.77287e-23	0.239349	-9.88631	-2.36628	332.97	CDON	5.15609
SFRP4	6.79156e-08	9.54544e-09	0.41105	-5.73861	-2.35886	39.5307	SFRP4	5.12963
FNDC5	0.00010343	2.3275e-05	0.556927	-4.23091	-2.35631	26.7122	FNDC5	5.12057
TFAP2C	2.77026e-15	1.71538e-16	0.285034	-8.24047	-2.34881	83.6682	TFAP2C	5.09404
UCHL1	7.198e-66	4.18261e-68	0.134408	17.4389	2.34393	954.203	UCHL1	5.07683
UNC5B	2.62644e-16	1.49755e-17	0.274826	8.52734	2.34353	836.87	UNC5B	5.07543
TRABD2A	7.60891e-07	1.2214e-07	0.441775	5.29026	2.3371	35.451	TRABD2A	5.05288
ZFPM2	3.39316e-41	4.55954e-43	0.168052	-13.758	-2.31206	154.156	ZFPM2	4.96591
ST8SIA1	7.52317e-10	8.2513e-11	0.355078	-6.49595	-2.30656	21.7634	ST8SIA1	4.94704
PRELP	0.00455055	0.00142375	0.721152	3.18979	2.30032	1905.06	PRELP	4.92569
NID2	2.0709e-19	9.06278e-21	0.245823	-9.34646	-2.29757	1481.25	NID2	4.91631
CCN3	6.8908e-34	1.31384e-35	0.181567	12.455	2.26142	274.289	CCN3	4.79463
EEF1A2	0.000344994	8.58884e-05	0.573998	3.92735	2.25429	10.7155	EEF1A2	4.771
CILP2	1.34773e-18	6.38747e-20	0.246101	-9.13756	-2.24876	113.341	CILP2	4.75275
CLEC3B	2.22977e-06	3.85058e-07	0.441911	-5.0762	-2.24323	939.416	CLEC3B	4.73455
ANGPTL1	1.48393e-05	2.91828e-06	0.479061	-4.67649	-2.24032	63.443	ANGPTL1	4.72502
GALNT12	3.65824e-65	2.25858e-67	0.129052	-17.3422	-2.23805	258.159	GALNT12	4.71758
NTRK2	0.00182768	0.000521389	0.644283	-3.46952	-2.23535	72.8858	NTRK2	4.70878
ARHGAP28	8.6358e-22	3.10494e-23	0.224797	-9.92928	-2.23207	92.3303	ARHGAP28	4.69808
CCDC152	1.1397e-12	9.35432e-14	0.299517	-7.44971	-2.23132	153.393	CCDC152	4.69563
PRDM16	4.2381e-18	2.06248e-19	0.24719	-9.0099	-2.22715	124.69	PRDM16	4.68209
LOC107051996	0.000228503	5.51445e-05	0.551895	-4.03268	-2.22562	2990.86	COLEC12	4.6771
TRIM47	1.66811e-08	2.15973e-09	0.371268	-5.98531	-2.22216	54.1421	TRIM47	4.6659
ANGPTL2	2.75722e-44	3.10418e-46	0.155485	-14.2756	-2.21965	1711.79	ANGPTL2	4.65782
EVI2B	0.000101571	2.28153e-05	0.521037	-4.23539	-2.20679	27.0726	EVI2B	4.61649
GSAP	5.84749e-07	9.1742e-08	0.412833	-5.34236	-2.2055	16.3107	GSAP	4.61236
GRIA1	4.16829e-08	5.69951e-09	0.37849	-5.82534	-2.20484	54.0088	GRIA1	4.61022
DLX3	1.48348e-11	1.37115e-12	0.310538	7.08693	2.20076	49.0983	DLX3	4.59722
SMOC2	0.000140402	3.24044e-05	0.527133	4.15588	2.1907	15.6397	SMOC2	4.56526
LOC419242	5.40994e-68	2.94713e-70	0.123219	-17.7198	-2.18341	505.315	DEPTOR	4.54227
SLC7A14	0.00366187	0.00112044	0.668726	-3.2584	-2.17897	151.56	SLC7A14	4.52831
PTCH2	0.000124337	2.84031e-05	0.520484	4.18591	2.1787	17.8243	PTCH2	4.52744
PODN	2.69383e-11	2.55344e-12	0.310537	7.00034	2.17386	1258.71	PODN	4.5123
BAALC	2.17229e-09	2.5206e-10	0.343287	-6.32572	-2.17153	117.28	BAALC	4.50502
THRB	5.73287e-29	1.36373e-30	0.188809	-11.4971	-2.17076	452.666	THRB	4.5026
MAN1C1	7.32811e-39	1.07786e-40	0.162181	-13.357	-2.16625	131.145	MAN1C1	4.48856
RFTN2	5.73682e-13	4.61487e-14	0.286296	-7.54238	-2.15935	43.5001	RFTN2	4.46714
RGS4	1.26391e-57	1.00984e-59	0.132287	16.2986	2.1561	261.142	RGS4	4.45707
OXTR	4.22745e-06	7.59973e-07	0.434872	4.94538	2.15061	1679.98	OXTR	4.44014
C17orf58	4.33855e-19	1.94593e-20	0.23179	-9.26527	-2.14759	85.0711	C17orf58	4.43088
DPP4	1.41355e-61	9.49728e-64	0.127315	-16.8559	-2.14601	1996.82	DPP4	4.42603
FCN3	9.54788e-08	1.36274e-08	0.377727	5.67801	2.14474	21.3741	FIBCD1	4.42211
C1QTNF3	5.33603e-06	9.79613e-07	0.437423	-4.89569	-2.14149	131.065	C1QTNF3	4.41217
ACE	5.1485e-09	6.29188e-10	0.34534	-6.18294	-2.13522	281.282	ACE	4.39304
EPHB1	1.33456e-10	1.37406e-11	0.315629	-6.76062	-2.13385	57.7086	EPHB1	4.38886
HOXA11	6.28657e-15	4.06395e-16	0.261883	8.13664	2.13085	82.2026	HOXA11	4.37975
APLN	3.83312e-05	8.0852e-06	0.475439	-4.46292	-2.12184	12.8541	APLN	4.3525
ELAPOR2	2.85805e-23	9.34173e-25	0.20601	-10.2728	-2.1163	119.64	ELAPOR2	4.33582
LOC107053557	2.3249e-11	2.18685e-12	0.301198	7.02202	2.11502	1529.63	CKB	4.33195
LSP1P1	0.00378578	0.00116385	0.651064	-3.24759	-2.11439	16.8378	LSP1	4.33007
HPSE	4.04386e-06	7.25501e-07	0.426434	-4.95441	-2.11273	65.0316	HPSE	4.32508
B3GNT5	0.000867508	0.000232354	0.573874	3.68096	2.11241	8.6084	B3GNT5	4.32413
OLFML2A	1.86821e-10	1.95064e-11	0.31322	-6.70967	-2.1016	48.2772	OLFML2A	4.29186
ARFGEF3	0.000144839	3.3481e-05	0.50617	-4.1484	-2.0998	10.6253	ARFGEF3	4.28649
MASP1	5.18788e-06	9.46763e-07	0.428167	-4.90239	-2.09904	2469	MASP1	4.28425
PLXDC2	4.68398e-24	1.3864e-25	0.200715	10.4552	2.09853	249.149	PLXDC2	4.28271
OLFML2B	3.29775e-15	2.05997e-16	0.255303	-8.21854	-2.09822	501.092	OLFML2B	4.28181
ANO3	6.46929e-11	6.43757e-12	0.304882	6.86961	2.09442	58.4349	ANO3	4.27055
SEMA6A	0.000275709	6.75881e-05	0.523802	3.98462	2.08715	79.8013	SEMA6A	4.24909
TMEM200A	2.77924e-20	1.13047e-21	0.218082	9.56422	2.08578	1917.75	TMEM200A	4.24506
EDNRA	1.67389e-15	1.02129e-16	0.250855	8.30228	2.08267	69.3879	EDNRA	4.23591
DUSP8	4.18566e-09	5.04681e-10	0.33387	6.21764	2.07589	23.8037	DUSP8	4.21603
CTHRC1	1.42914e-09	1.62974e-10	0.324252	-6.39271	-2.07285	471.624	CTHRC1	4.20717
CRYAB	2.73839e-22	9.54734e-24	0.20609	10.0462	2.07042	3004.53	CRYAB	4.2001
LOC101750362	0.000334619	8.3123e-05	0.523758	3.93521	2.0611	9.59501	B3GALT5	4.17304
HNMT	1.34176e-14	9.06362e-16	0.255765	-8.03892	-2.05607	129.048	HNMT	4.15852
ZNF185	2.51067e-14	1.77074e-15	0.257965	7.95643	2.05248	162.046	ZNF185	4.14818
LYPD6B	4.98949e-32	1.02381e-33	0.169327	12.1025	2.04929	309.361	LYPD6B	4.13901
ECM2	2.52553e-25	7.15421e-27	0.189975	-10.7326	-2.03893	271.05	ECM2	4.1094
LOC107051761	6.67896e-08	9.37505e-09	0.35368	-5.74166	-2.03071	55.8774	DKK2	4.08607
LOC124416941	4.72001e-09	5.74252e-10	0.325242	6.19734	2.01564	115.666	NEDD4L	4.04359
CYP11A1	5.88072e-07	9.23702e-08	0.37727	-5.34113	-2.01505	25.5964	CYP11A1	4.04194
GABRQ	1.00387e-06	1.6315e-07	0.383759	-5.23707	-2.00977	19.0806	GABRB3	4.02719
LOC107052037	1.99007e-35	3.39688e-37	0.157483	-12.7433	-2.00686	131.192	ARRB1	4.01906
ARHGAP20B	2.12826e-37	3.3236e-39	0.152982	-13.0993	-2.00395	247.015	ARHGAP20	4.01098
KRT18	2.75151e-07	4.11203e-08	0.364927	-5.48597	-2.00198	115.505	KRT18	4.00548
GPR137C	0.000196431	4.66911e-05	0.490808	4.0716	1.99838	25.3757	GPR137C	3.9955
CTSC	3.36499e-19	1.49094e-20	0.2148	-9.29364	-1.99627	585.275	CTSC	3.98968
C8orf4	0.000135412	3.11297e-05	0.477974	4.16504	1.99078	13.5754	TCIM	3.97453
GREM2	8.34666e-15	5.50179e-16	0.245493	8.09987	1.98846	1288.89	GREM2	3.96813
BMF	3.2779e-09	3.91658e-10	0.317577	-6.25732	-1.98718	41.9028	BMF	3.96462
SLC1A2	1.57934e-06	2.65852e-07	0.385045	-5.14617	-1.98151	17.4318	SLC1A2	3.94906
LOC124417738	0.00172216	0.000488158	0.568119	-3.48717	-1.98113	25.0016	LRATD2	3.94801
TRMT9B	2.56342e-25	7.30809e-27	0.184243	10.7306	1.97705	82.0806	TRMT9B	3.93686
SPON2	1.68439e-16	9.42058e-18	0.230194	8.58081	1.97525	383.968	SPON2	3.93198
KAZALD1	2.49421e-13	1.92036e-14	0.257532	7.65585	1.97163	360.116	KAZALD1	3.9221
SHOX2	6.14953e-35	1.08318e-36	0.155695	-12.6525	-1.96993	202.865	SHOX2	3.91749
SLC2A12	0.00191139	0.000548044	0.565682	3.4561	1.95505	76.278	SLC2A12	3.87731
TGFBR3	3.66619e-11	3.5417e-12	0.28005	-6.95436	-1.94757	1673.31	TGFBR3	3.85724
LOC121113039	0.000104907	2.36597e-05	0.45902	4.22722	1.94038	31.1735	CACNG7	3.83806
TNNT1	0.00784516	0.00260413	0.642917	-3.01097	-1.9358	16.7743	TNNT1	3.82591
LOC124417085	0.000626178	0.000163509	0.511747	-3.7696	-1.92908	9.66114	ESR1	3.80813
BMP8A	6.03938e-07	9.49719e-08	0.360747	-5.33609	-1.92498	31.9379	BMP8A	3.79732
PTGFR	1.79472e-21	6.68092e-23	0.19527	-9.85258	-1.92391	367.28	PTGFR	3.79451
AOX2	6.19543e-08	8.64008e-09	0.334031	-5.75547	-1.92251	1055.12	AOX1	3.79081
DACT1	1.16815e-05	2.25696e-06	0.405847	4.72894	1.91922	277.228	DACT1	3.78219
C3H1ORF115	6.76358e-05	1.48978e-05	0.442921	-4.33019	-1.91793	13.8572	C1orf115	3.77881
PIM1	1.56299e-35	2.63952e-37	0.149778	-12.763	-1.91161	270.79	PIM1	3.76228
LIN7A	2.81736e-11	2.68076e-12	0.272786	-6.99352	-1.90774	96.7159	LIN7A	3.7522
SCN2A	0.0230778	0.00864528	0.724502	-2.62577	-1.90238	35.103	SCN2A	3.73829
HECW1	1.06247e-08	1.35437e-09	0.313238	-6.06081	-1.89848	52.8677	HECW1	3.72819
XKR6	0.00105196	0.000285578	0.521301	3.62804	1.8913	9.95208	XKR6	3.7097
HACD4	4.37478e-31	9.21509e-33	0.158552	-11.9209	-1.89008	271.151	HACD4	3.70656
CORO2B	2.23259e-13	1.70677e-14	0.246171	-7.67099	-1.88837	156.666	CORO2B	3.70217
SAMD3	4.10455e-16	2.37016e-17	0.22283	8.47404	1.88827	57.4665	SAMD3	3.70192
HSPA2	3.69406e-35	6.43963e-37	0.147644	12.6933	1.87409	641.224	HSPA2	3.6657
ITGA9	7.87718e-05	1.74794e-05	0.43559	4.29487	1.8708	13.7122	ITGA9	3.65736
MMP3	1.01153e-41	1.30414e-43	0.135078	-13.8482	-1.87059	611.424	MMP3	3.65682
STEAP2	1.4303e-44	1.58431e-46	0.130357	-14.3225	-1.86703	242.619	STEAP2	3.64782
SERPING1	4.29231e-77	1.71474e-79	0.098658	-18.8785	-1.86251	4220.36	SERPING1	3.63641
CELSR2	0.00205787	0.000596069	0.54072	3.4334	1.85651	23.254	CELSR2	3.6213
WBSCR27	6.84879e-09	8.54388e-10	0.302187	6.13448	1.85376	51.2036	METTL27	3.61441
SCARA3	8.48384e-59	6.62439e-61	0.112258	16.4643	1.84825	2020.49	SCARA3	3.60062
PDE7B	1.31592e-14	8.86522e-16	0.229462	-8.04163	-1.84525	87.3169	PDE7B	3.59315
DHRS3	1.31309e-09	1.49264e-10	0.287668	-6.40613	-1.84283	1379.64	DHRS3	3.58714
AQP1	0.000204528	4.88016e-05	0.453279	-4.06129	-1.8409	123.529	AQP1	3.58233
ATP2A3	3.33916e-07	5.06908e-08	0.337054	-5.44887	-1.83657	55.0444	ATP2A3	3.57159
LOC107054033	1.41051e-23	4.45667e-25	0.177077	-10.344	-1.83168	7020.77	PLPP3	3.5595
DMGDH	4.73473e-06	8.60626e-07	0.371812	-4.92109	-1.82972	25.6942	DMGDH	3.55468
TRIM7.2	6.18408e-27	1.62828e-28	0.164894	-11.0767	-1.82647	242.496	BTN3A1	3.54669
LOC121111291	0.000841132	0.000224068	0.49402	-3.69021	-1.82304	23.1854	MLPH	3.53826
C1S	8.202e-48	8.93626e-50	0.122522	-14.8332	-1.81739	6548.5	C1S	3.52444
DCLK2	0.00166198	0.000470496	0.517291	3.49701	1.80897	115.35	DCLK2	3.50393
KRT7	5.24472e-34	9.90469e-36	0.143898	12.4775	1.79548	1586.86	KRT7	3.47132
TNFAIP2	2.40746e-26	6.55745e-28	0.16395	-10.9512	-1.79545	892.058	TNFAIP2	3.47124
BNC2	7.51526e-07	1.20386e-07	0.338293	-5.29291	-1.79056	320.91	BNC2	3.45948
CTGFL	5.72942e-50	5.41002e-52	0.1177	15.1721	1.78576	21617	CCN2	3.44799
CRISPLD2	5.56218e-08	7.73675e-09	0.309245	-5.7741	-1.78561	583.983	CRISPLD2	3.44764
SRPX2	1.52057e-12	1.26737e-13	0.239963	7.40954	1.77802	319.127	SRPX2	3.42954
FNDC1	8.42e-06	1.58248e-06	0.36916	4.80053	1.77216	312.169	FNDC1	3.41565
SAMHD1	4.69014e-19	2.13769e-20	0.190917	-9.25523	-1.76698	499.353	SAMHD1	3.40341
IL15	0.000215713	5.18068e-05	0.436373	-4.04732	-1.76614	13.8905	IL15	3.40144
FRRS1	4.20933e-11	4.08932e-12	0.254559	-6.93406	-1.76513	44.8757	FRRS1	3.39905
SYTL4	1.61949e-12	1.3557e-13	0.23806	-7.4006	-1.76179	81.6608	SYTL4	3.39119
FAIM2	1.62378e-06	2.73923e-07	0.341021	-5.14056	-1.75304	23.3338	FAIM2	3.37068
PIK3C2B	1.00267e-09	1.12156e-10	0.27099	-6.44959	-1.74777	41.6415	PIK3C2B	3.3584
SP9	5.74811e-22	2.03537e-23	0.174633	-9.9713	-1.74131	106.337	SP9	3.3434
SOD2	4.96938e-11	4.89087e-12	0.251848	6.90871	1.73995	1340.78	SOD2	3.34023
STC2	0.0381154	0.015386	0.71781	2.42316	1.73937	3085.7	STC2	3.33889
C8orf34	0.0010424	0.000282793	0.479067	-3.63057	-1.73929	12.0228	C8orf34	3.3387
COL14A1	8.42719e-06	1.58536e-06	0.362264	-4.80016	-1.73893	309.081	COL14A1	3.33786
F2R	1.73652e-32	3.46863e-34	0.142559	-12.1911	-1.73794	228.493	F2R	3.33559
MAN1A1	7.32896e-18	3.63321e-19	0.194175	-8.94759	-1.7374	865.222	MAN1A1	3.33433
PDLIM1	2.53155e-39	3.67758e-41	0.129005	-13.4369	-1.73342	795.779	PDLIM1	3.32515
SMAD7	2.54335e-11	2.39694e-12	0.247204	-7.00919	-1.7327	230.521	SMAD7	3.3235
LOC121109046	0.0219442	0.0081927	0.654719	2.64402	1.73109	16.7087	NLGN3	3.31979
MEGF6	2.00341e-14	1.38969e-15	0.215883	-7.98637	-1.72412	1944.28	MEGF6	3.30379
BRINP1	1.37962e-10	1.42547e-11	0.254512	-6.75529	-1.7193	51.0836	BRINP1	3.29277
ATP6AP1L	2.80243e-09	3.31284e-10	0.272972	-6.28338	-1.71519	35.6595	ATP6AP1L	3.2834
PROS1	4.3786e-18	2.14676e-19	0.190436	-9.0055	-1.71497	252.74	PROS1	3.28291
MC4R	0.00142829	0.000398116	0.4838	-3.54133	-1.71329	15.9205	MC4R	3.27909
PDGFRL	3.52968e-20	1.44853e-21	0.179531	9.53854	1.71246	144.511	PDGFRL	3.2772
GYPC	1.22385e-08	1.56676e-09	0.282534	-6.03734	-1.70575	271.116	GYPC	3.262
DDX60	3.81455e-14	2.7222e-15	0.215674	-7.90302	-1.70447	91.3936	DDX60	3.2591
PCBP3	4.33487e-18	2.11745e-19	0.188874	-9.00701	-1.70119	76.5609	PCBP3	3.2517
CHN1	3.28898e-21	1.26017e-22	0.173645	-9.78861	-1.69975	642.595	CHN1	3.24844
SPOCK1	1.6036e-60	1.13566e-62	0.101718	-16.7085	-1.69957	2617.06	SPOCK1	3.24804
CRIP2	1.3938e-38	2.07861e-40	0.126691	13.308	1.68601	797.157	CRIP2	3.21766
PGM5	1.18096e-10	1.20948e-11	0.248708	6.77907	1.68601	41.1375	PGM5	3.21765
NOVA1	6.32069e-15	4.09749e-16	0.207145	-8.13565	-1.68526	141.264	NOVA1	3.21598
NTN4L	7.3045e-19	3.40886e-20	0.182826	9.20525	1.68296	661.113	NTN4	3.21086
ITGB3	1.68564e-17	8.53992e-19	0.189989	-8.85274	-1.68193	87.6104	ITGB3	3.20856
SLCO3A1	1.46378e-17	7.38932e-19	0.189352	-8.86887	-1.67934	237.76	SLCO3A1	3.20281
MEX3B	5.59216e-13	4.46804e-14	0.22252	7.54659	1.67927	92.8578	MEX3B	3.20265
PRKCDBP	7.02878e-12	6.35615e-13	0.233261	7.19262	1.67776	401.638	CAVIN2	3.19931
LRIG3	3.99113e-11	3.86286e-12	0.241228	-6.94211	-1.67463	450.739	LRIG3	3.19237
N4BP2L1	0.00153964	0.000433347	0.475154	-3.5189	-1.67202	20.7259	N4BP2L1	3.1866
SLC16A4	1.16818e-05	2.25914e-06	0.352752	-4.72874	-1.66808	159.666	SLC16A4	3.1779
DIRAS1	3.60845e-22	1.26463e-23	0.166399	10.0185	1.66706	355.996	DIRAS1	3.17567
MYO1D	9.58737e-77	4.00417e-79	0.0884159	-18.8336	-1.66519	2041.33	MYO1D	3.17156
CNKSR2	4.31439e-05	9.25239e-06	0.374895	-4.43395	-1.66226	23.497	CNKSR2	3.16513
BF2	1.23497e-107	2.91531e-110	0.074461	-22.3106	-1.66127	2012.69	HLA-C	3.16295
FAM83G	1.97592e-14	1.36703e-15	0.207582	7.9884	1.65824	377.761	FAM83G	3.15632
FGFRL1	1.10755e-22	3.72067e-24	0.162797	10.1387	1.65055	1507.5	FGFRL1	3.13952
CRYBB2	0.000261009	6.38423e-05	0.412626	-3.99814	-1.64974	14.7333	CRYBB2	3.13777
CYP27A1	1.69023e-16	9.48395e-18	0.190855	-8.58004	-1.63755	74.7272	CYP27A1	3.11136
ZNF365	1.11456e-05	2.14855e-06	0.345308	4.73892	1.63639	19.2712	ZNF365	3.10886
LOC426093	1.71837e-19	7.42499e-21	0.174597	-9.36753	-1.63554	1191.28	CTSK	3.10704
SLC4A11	0.000518363	0.000132626	0.425523	-3.82153	-1.62615	87.951	SLC4A11	3.08688
SOX9	2.53615e-13	1.95726e-14	0.212023	7.65341	1.6227	257.704	SOX9	3.0795
TIPARP	0.0002181	5.2436e-05	0.400395	4.0445	1.6194	560.362	TIPARP	3.07246
GAS7	1.0755e-32	2.08968e-34	0.132173	-12.2323	-1.61678	589.982	GAS7	3.0669
GAS1	1.44587e-09	1.65407e-10	0.25182	-6.39044	-1.60924	855.451	GAS1	3.05091
NRP2	2.66607e-31	5.56743e-33	0.13434	-11.9628	-1.60708	408.989	NRP2	3.04634
THBS2	2.69685e-12	2.33593e-13	0.219048	7.32801	1.60519	3444.5	THBS2	3.04235
TBC1D2	0.000457504	0.000116224	0.413897	3.85396	1.59514	505.766	TBC1D2	3.02124
ITGA7	3.04352e-06	5.37742e-07	0.317975	-5.01233	-1.5938	285.647	ITGA7	3.01843
SNED1	4.66706e-15	2.94922e-16	0.194756	-8.17539	-1.5922	1086.61	SNED1	3.0151
WNT9A	0.00511207	0.0016202	0.5034	3.15225	1.58684	62.2344	WNT9A	3.00391
ITPR1	0.00157763	0.000444898	0.450985	3.51191	1.58382	80.8645	ITPR1	2.99762
SLC25A1	1.04822e-34	1.92246e-36	0.125579	12.6074	1.58322	870.171	SLC25A1	2.99637
DNM1	8.60703e-14	6.37674e-15	0.202666	-7.79626	-1.58004	431.958	DNM1	2.98978
ARHGEF6	8.00595e-16	4.71024e-17	0.187721	-8.39371	-1.57567	278.779	ARHGEF6	2.98075
NTF3	7.70294e-14	5.67894e-15	0.200635	-7.81088	-1.56713	68.6805	NTF3	2.96315
STK32B	3.97784e-05	8.42581e-06	0.350721	4.45407	1.56214	413.701	STK32B	2.95291
TRANK1	1.41248e-36	2.25709e-38	0.120561	12.9531	1.56163	448.826	TRANK1	2.95188
RHOBTB3	7.64336e-25	2.20682e-26	0.146922	10.628	1.56149	2654.18	RHOBTB3	2.95159
CFH	8.87156e-05	1.97665e-05	0.364795	-4.26751	-1.55677	560.513	CFH	2.94194
CALCRL	0.0100474	0.00341541	0.531645	-2.92764	-1.55647	14.71	CALCRL	2.94132
OSR2	1.38707e-06	2.30717e-07	0.30066	-5.17271	-1.55523	604.025	OSR2	2.9388
SCX	0.000847077	0.000226421	0.42153	3.68755	1.55441	26.4389	SCX	2.93714
GATA2	2.04341e-15	1.25417e-16	0.187381	-8.27785	-1.55111	496.817	GATA2	2.93043
PARP14	5.29341e-30	1.20152e-31	0.132431	-11.705	-1.5501	425.358	PARP14	2.92838
HUNK	0.00352903	0.00107723	0.472534	-3.26954	-1.54497	78.248	HUNK	2.91797
TPM1	2.07074e-06	3.54963e-07	0.303371	5.09165	1.54466	9970.25	TPM1	2.91735
PRKG2	8.16102e-11	8.22474e-12	0.225576	-6.83458	-1.54172	163.784	PRKG2	2.91141
LOC121113052	1.89919e-06	3.24522e-07	0.301434	5.10862	1.53991	24.0874	LIN7B	2.90776
ENOX1	1.50491e-16	8.30749e-18	0.17887	-8.59526	-1.53743	86.6739	ENOX1	2.90277
HTR2C	0.0234138	0.00877963	0.585244	-2.62052	-1.53364	21.5684	HTR2A	2.89516
FLRT3	1.42293e-06	2.38232e-07	0.295727	-5.16672	-1.52794	87.1107	FLRT3	2.88374
ITGA3	2.50768e-05	5.10917e-06	0.334174	-4.56025	-1.52392	1520.84	ITGA3	2.87571
CASP10	9.98134e-16	5.98119e-17	0.181796	-8.3656	-1.52083	74.0589	CASP10	2.86957
PTGES	0.00201178	0.000580116	0.441994	3.44074	1.52079	293.514	PTGES	2.86948
SIK1	0.00461011	0.00144657	0.47701	3.18519	1.51937	14.6646	SIK1	2.86665
ATP7B	0.000434885	0.000110005	0.391326	3.86739	1.51341	42.5385	ATP7B	2.85484
LOC121109355	0.000201105	4.78752e-05	0.371384	4.06576	1.50996	187.519	TUBA4A	2.84802
DCN	3.61604e-09	4.3403e-10	0.241418	-6.24127	-1.50675	15943.1	DCN	2.8417
IGFBP7	1.95181e-77	7.4429e-80	0.0795157	18.9225	1.50464	2476.36	IGFBP7	2.83753
RAB39B	0.00878894	0.0029621	0.503375	2.97164	1.49585	15.3415	RAB39B	2.8203
TANGO2	5.38415e-23	1.79895e-24	0.14609	10.2094	1.4915	336.793	TANGO2	2.81181
CRIP1	6.84165e-17	3.65252e-18	0.171503	8.68912	1.49021	621.025	CRIP1	2.80931
RUNX3	6.32665e-17	3.36609e-18	0.171063	8.6984	1.48797	180.242	RUNX3	2.80494
MLLT11	6.04792e-13	4.8871e-14	0.197234	7.5349	1.48614	124.456	MLLT11	2.80139
PDK4	0.00460066	0.00144277	0.465998	3.18595	1.48465	46.5855	PDK4	2.79849
CDH2	3.98089e-05	8.44322e-06	0.329748	4.45363	1.46857	1063.02	CDH2	2.76748
TLR3	2.6346e-09	3.10488e-10	0.233114	-6.29345	-1.46709	51.2863	TLR3	2.76464
MBP	2.28653e-21	8.55319e-23	0.149142	-9.82772	-1.46573	149.159	MBP	2.76203
VSTM4	4.49469e-57	3.6728e-59	0.0902663	16.2195	1.46407	1097.83	VSTM4	2.75886
DRP2	0.0169433	0.00610413	0.532331	2.74213	1.45972	7.38304	DRP2	2.75056
PLD1	7.14662e-13	5.78789e-14	0.194225	-7.51279	-1.45917	108.005	PLD1	2.7495
LOC121109831	6.88143e-17	3.68625e-18	0.167922	-8.68808	-1.45892	148.559	CDH10	2.74902
LIMS2	0.00599337	0.00193068	0.468905	3.10069	1.45393	935.568	LIMS2	2.73953
SLIT3	2.07386e-17	1.05444e-18	0.164514	-8.82918	-1.45253	13277.2	SLIT3	2.73687
LOC107053374	9.36251e-05	2.09114e-05	0.341173	4.25493	1.45167	39.2541	GALNT18	2.73524
TINAGL1	1.86022e-05	3.71908e-06	0.313772	-4.62649	-1.45166	258.643	TINAGL1	2.73523
JCHAIN	0.00240013	0.000706048	0.428367	-3.38722	-1.45097	19.4315	JCHAIN	2.73393
CR1	1.13928e-17	5.73054e-19	0.162886	-8.89714	-1.44922	3761.74	SVEP1	2.7306
RCAN1	3.54497e-24	1.03639e-25	0.137878	10.4828	1.44534	751.458	RCAN1	2.72327
ARRDC4	7.46622e-10	8.17529e-11	0.221768	-6.49734	-1.44091	225.716	ARRDC4	2.71491
TOR4A	4.25785e-15	2.67517e-16	0.175696	-8.18714	-1.43845	242.022	TOR4A	2.71029
SELPLG	1.33477e-05	2.60314e-06	0.306028	4.69988	1.4383	121.639	SELPLG	2.71001
SLC2A1	1.15128e-08	1.46967e-09	0.237807	-6.04766	-1.43817	686.897	SLC2A1	2.70978
FZD7	9.26155e-26	2.57312e-27	0.132733	-10.8267	-1.43706	1369.1	FZD7	2.70769
ABI3BP	1.03282e-15	6.22657e-17	0.171827	-8.36085	-1.43662	589.303	ABI3BP	2.70686
MAPT	0.00206534	0.000599687	0.418111	-3.43176	-1.43486	13.5737	MAPT	2.70355
SMPDL3A	6.82239e-14	4.99259e-15	0.183276	-7.8271	-1.43452	157.434	SMPDL3A	2.70291
ST6GALNAC2	0.00623683	0.00202043	0.462565	3.08721	1.42804	19.2458	ST6GALNAC2	2.6908
MIR12260	5.29854e-05	1.14784e-05	0.325093	-4.38727	-1.42627	1995.37	C1orf198	2.68751
TUBB3	3.79604e-06	6.79662e-07	0.287127	4.96709	1.42618	2182.25	TUBB3	2.68735
MOXD1	1.25678e-06	2.07903e-07	0.27378	5.19213	1.4215	1786.72	MOXD1	2.67864
SLC5A10	0.000320401	7.93003e-05	0.359221	-3.9465	-1.41767	22.7262	SLC5A10	2.67153
STEAP1	5.08334e-17	2.6769e-18	0.162491	8.72436	1.41763	158.922	STEAP1	2.67146
VLDLR	2.51913e-07	3.72815e-08	0.257586	-5.50327	-1.41757	261.694	VLDLR	2.67135
IL18R1	0.0411317	0.0167978	0.591179	-2.3911	-1.41357	10.7946	IL18R1	2.66396
BAMBI	3.16383e-15	1.97057e-16	0.171857	8.22386	1.41333	134.231	BAMBI	2.66351
KBTBD8	0.0189978	0.00693057	0.523191	-2.70016	-1.4127	15.5162	KBTBD8	2.66235
MAP3K1	1.37134e-08	1.76055e-09	0.233616	-6.01849	-1.40602	124.962	MAP3K1	2.65004
MAP2K3	3.92547e-23	1.30445e-24	0.137279	10.2406	1.40582	1294.66	MAP2K3	2.64968
PHKA1	0.00914914	0.00309346	0.474475	-2.95829	-1.40364	14.5777	PHKA1	2.64568
ARHGAP6	2.46711e-08	3.27036e-09	0.236324	-5.91742	-1.39843	51.1879	ARHGAP6	2.63615
SMO	4.68037e-13	3.70554e-14	0.184373	7.57093	1.39588	85.0432	SMO	2.63148
SHROOM3	0.0106068	0.00363063	0.479815	-2.90859	-1.39558	949.984	SHROOM3	2.63095
MMP15	0.0113636	0.00391237	0.482408	2.88514	1.39182	53.3982	MMP15	2.62409
C1orf21	4.54265e-28	1.1136e-29	0.122972	-11.3144	-1.39135	405.329	C1orf21	2.62324
SEMA3A	0.00322131	0.000971013	0.420668	-3.29879	-1.3877	720.86	SEMA3A	2.6166
LOC124417634	2.76686e-30	6.12959e-32	0.11759	-11.762	-1.38309	1797.46	ADAMTS5	2.60827
VAT1L	1.19102e-10	1.22194e-11	0.203974	-6.77759	-1.38245	87.8337	VAT1L	2.60711
ZNF704	9.54595e-06	1.81143e-06	0.289239	4.7734	1.38065	38.0793	ZNF704	2.60386
EVA1C	1.00259e-05	1.91252e-06	0.289312	4.76245	1.37784	26.6984	EVA1C	2.59878
LOC112531842	6.34396e-08	8.85874e-09	0.239434	-5.75125	-1.37704	82.0197	B4GALT6	2.59736
IL7	0.0179071	0.00648389	0.505033	-2.72225	-1.37483	12.9415	IL7	2.59337
AOPEP	1.81957e-05	3.63122e-06	0.296661	4.63145	1.37397	276.037	AOPEP	2.59183
BMP4	0.000159791	3.73435e-05	0.330804	4.12333	1.36401	71.6581	BMP4	2.574
RRP7A	3.84147e-23	1.26956e-24	0.13281	10.2432	1.3604	218.764	RRP7A	2.56756
KRT8	5.01718e-07	7.80774e-08	0.252114	5.37152	1.35424	50.511	KRT8	2.55662
TFPI2	0.0105107	0.00359268	0.464891	-2.91187	-1.3537	564.591	TFPI2	2.55568
ATP8B1	4.52619e-05	9.73127e-06	0.305599	4.42306	1.35168	1211.12	ATP8B1	2.5521
CYP3A4	1.54478e-05	3.05197e-06	0.289357	-4.66729	-1.35051	29.041	CYP3A5	2.55003
SLC16A5	2.22499e-28	5.414e-30	0.118672	11.3775	1.35019	253.944	SLC16A5	2.54945
MMRN2	3.00384e-07	4.53277e-08	0.246839	5.46873	1.3499	109.157	MMRN2	2.54894
ADAM33	5.83366e-08	8.12497e-09	0.232354	-5.76585	-1.33972	2368.36	ADAM33	2.53102
FAM83H	2.95601e-07	4.44985e-08	0.244422	5.472	1.33748	176.82	FAM83H	2.52709
SH3D19	5.80038e-14	4.21309e-15	0.170088	-7.84842	-1.33492	1197.86	SH3D19	2.52262
HIC1	1.32856e-19	5.66935e-21	0.14192	-9.39597	-1.33348	820.71	HIC1	2.5201
SHANK2	7.7366e-09	9.69357e-10	0.218059	6.11438	1.33329	63.5342	SHANK2	2.51977
SLC8A1	4.98886e-13	3.97696e-14	0.176093	7.56175	1.33157	478.623	SLC8A1	2.51677
TMEM171	2.92177e-10	3.07722e-11	0.200246	-6.64283	-1.3302	87.5322	TMEM171	2.51438
LOC112532350	5.5028e-24	1.63875e-25	0.127186	-10.4394	-1.32774	734.125	GASK1B	2.51009
JAK3	0.00448381	0.00139799	0.41531	3.19507	1.32694	53.707	JAK3	2.50871
TGFBI	0.0144	0.00509895	0.473088	2.80072	1.32499	36230.8	TGFBI	2.5053
PLPP7	1.2897e-07	1.85816e-08	0.23531	-5.62471	-1.32355	43.3819	PLPP7	2.50281
DNAH7	0.00707612	0.0023283	0.434499	-3.04481	-1.32296	11.0823	DNAH7	2.5018
ROBO2	0.000156581	3.64796e-05	0.319901	-4.12871	-1.32078	22.2088	ROBO2	2.49801
CECR1	2.78285e-08	3.70407e-09	0.223759	5.89689	1.31948	66.2785	ADA2	2.49577
CRLF1	2.51223e-22	8.7132e-24	0.130819	-10.0552	-1.31541	328.387	CRLF1	2.48873
C4	2.86166e-09	3.38805e-10	0.209305	-6.27989	-1.31441	60.9964	C4A	2.48701
ANK2	2.80986e-13	2.1787e-14	0.171767	-7.63962	-1.31223	700.098	ANK2	2.48325
FAP	0.0183154	0.006655	0.482747	-2.71363	-1.31	791.35	FAP	2.47941
ASAP3	1.59406e-29	3.7051e-31	0.112072	-11.6091	-1.30105	663.889	ASAP3	2.46409
STS	2.51067e-14	1.77347e-15	0.163504	-7.95624	-1.30088	1241.33	STS	2.46378
ITGA2	0.016954	0.00611107	0.474425	2.74176	1.30076	504.333	ITGA2	2.46359
TMEM51	0.00149079	0.000418515	0.368292	-3.52812	-1.29938	18.2407	TMEM51	2.46123
EPHA3	0.0035973	0.00109938	0.39739	-3.26378	-1.29699	16.4458	EPHA3	2.45716
FAM20A	3.84682e-51	3.56251e-53	0.0844173	-15.3496	-1.29577	1215.46	FAM20A	2.45509
FBXL2	3.48708e-08	4.69208e-09	0.220657	-5.85774	-1.29255	52.9348	FBXL2	2.44961
UBASH3B	5.29053e-16	3.07422e-17	0.152719	-8.44371	-1.28952	314.756	UBASH3B	2.44446
TMTC4	4.13848e-09	4.9749e-10	0.207059	-6.21989	-1.28789	59.2685	TMTC4	2.4417
HMGA2	6.72637e-18	3.32227e-19	0.143739	-8.95747	-1.28754	128.657	HMGA2	2.44111
FGF5	1.19327e-23	3.72694e-25	0.124212	10.3611	1.28697	526.691	FGF5	2.44015
EFR3B	0.0464586	0.0194355	0.54897	2.33707	1.28298	40.4629	EFR3B	2.43341
RASSF7	0.00142755	0.000397649	0.362213	3.54164	1.28283	18.3406	RASSF7	2.43315
BOK	9.14514e-12	8.3032e-13	0.179048	-7.15605	-1.28128	458.923	BOK	2.43054
LOC107050760	0.0274713	0.0106702	0.500919	-2.55332	-1.279	8.19478	STAC3	2.42671
MAP1B	4.89155e-14	3.54409e-15	0.162291	7.87008	1.27724	11196.8	MAP1B	2.42375
MAPK12	9.42041e-17	5.09766e-18	0.147606	8.65116	1.27696	197.714	MAPK12	2.42328
PCOLCE2	2.2017e-07	3.24638e-08	0.230979	5.5276	1.27676	309.148	PCOLCE2	2.42295
LAMC1	1.03028e-49	9.91558e-52	0.0843321	-15.1323	-1.27614	12759.4	LAMC1	2.4219
PARP9	1.8948e-07	2.76633e-08	0.229673	-5.55562	-1.27598	320.735	PARP9	2.42163
LOC124418099	1.79471e-07	2.61043e-08	0.228925	5.56574	1.27414	46.965	PDE11A	2.41854
PSD3	2.46634e-60	1.79142e-62	0.0762666	-16.6813	-1.27223	985.877	PSD3	2.41534
PNPLA7	0.000182044	4.28748e-05	0.31088	-4.09142	-1.27194	26.0209	PNPLA7	2.41486
GPNMB	6.54055e-09	8.12206e-10	0.206808	-6.14252	-1.27032	1267.66	GPNMB	2.41216
LOC112530287	2.91281e-08	3.8982e-09	0.215554	5.88846	1.26928	411.23	SMAD6	2.41041
SETBP1	2.78917e-14	1.98033e-15	0.159393	-7.94257	-1.26599	247.538	SETBP1	2.40492
LOC121110363	0.000363166	9.06762e-05	0.323302	3.91428	1.26549	132.659	MAP3K5	2.40409
THBS1	1.2871e-06	2.13387e-07	0.243573	5.18728	1.26348	82002.4	THBS1	2.40074
LOC101748577	0.0255938	0.00978764	0.488977	-2.58324	-1.26315	14.4017	EGR2	2.40019
MXRA5	0.000203181	4.84313e-05	0.309948	-4.06307	-1.25934	2669.17	MXRA5	2.39386
DTX3L	4.36272e-10	4.69845e-11	0.19106	-6.58019	-1.25721	349.1	DTX3L	2.39034
CA15L	1.01362e-21	3.66278e-23	0.126812	-9.91279	-1.25706	625.232	CA12	2.39009
MYH10	0.0182065	0.00660553	0.462707	-2.7161	-1.25676	3330.68	MYH10	2.38958
MET	1.68089e-05	3.33448e-06	0.270224	4.64906	1.25629	1178.49	MET	2.3888
HOXC11	0.00137188	0.000380399	0.352936	3.55332	1.25409	18.8452	HOXC11	2.38517
FGF2	0.000173734	4.0886e-05	0.305587	-4.10242	-1.25364	2537.76	FGF2	2.38443
NUDT6	0.000316052	7.81092e-05	0.317318	3.95013	1.25345	257.705	NUDT6	2.38411
KIAA1462	3.24557e-26	8.95817e-28	0.114194	10.9229	1.24733	1740.14	JCAD	2.37401
ACKR4	0.0221143	0.00826825	0.472124	-2.64091	-1.24684	214.475	ACKR4	2.37321
EPB41L4B	0.0243969	0.00922803	0.477359	2.60349	1.2428	22.399	EPB41L4B	2.36657
LOC121107051	7.51526e-07	1.20361e-07	0.234621	-5.29295	-1.24184	47.5677	STRBP	2.36499
CLIC3	0.000496506	0.000126674	0.323796	3.83284	1.24106	490.479	CLIC3	2.36372
FAM89A	0.0136969	0.00482009	0.439845	2.81882	1.23984	16.6062	FAM89A	2.36173
DNM3	6.59068e-07	1.04359e-07	0.23268	-5.31896	-1.23762	68.6204	DNM3	2.35809
RBM43	5.6472e-16	3.29172e-17	0.146652	8.43572	1.23712	195.587	RBM43	2.35727
PTGFRN	3.26177e-07	4.93974e-08	0.226357	5.45347	1.23443	395.328	PTGFRN	2.35288
CRIM1	2.15823e-16	1.22275e-17	0.144165	8.55077	1.23272	8310.01	CRIM1	2.3501
SRPX	1.05669e-10	1.07838e-11	0.180507	-6.79563	-1.22666	1475.41	SRPX	2.34025
PRLR	0.0231381	0.00867207	0.467342	2.62472	1.22664	101.792	PRLR	2.34021
ACSS3	6.72872e-06	1.25117e-06	0.252705	-4.84736	-1.22495	121.692	ACSS3	2.33747
RASD2	0.000173061	4.06962e-05	0.297368	4.10349	1.22025	83.101	RASD2	2.32987
PRKD1	2.52021e-17	1.29511e-18	0.138478	-8.80616	-1.21946	810.636	PRKD1	2.3286
IGFBP5	0.0168511	0.00606788	0.443921	-2.74409	-1.21816	3233.45	IGFBP5	2.3265
EPHA2	0.0153388	0.00548154	0.438202	2.77728	1.21701	436.459	EPHA2	2.32465
LOC124417173	1.37217e-08	1.76411e-09	0.202166	-6.01816	-1.21667	218.648	LRIG1	2.32409
PPM1L	0.00554471	0.00176802	0.388762	-3.12666	-1.21553	32.9938	PPM1L	2.32226
PDE5A	0.000275124	6.73946e-05	0.3048	3.9853	1.21472	635.713	PDE5A	2.32095
TIMP3	2.40443e-08	3.17855e-09	0.204818	5.9221	1.21295	23443.7	TIMP3	2.31812
NCAM1	1.52347e-05	3.00434e-06	0.259531	4.67052	1.21214	150.267	NCAM1	2.31682
PENK	3.45581e-06	6.14353e-07	0.243074	4.98665	1.21212	71.512	PENK	2.31678
SYNE3	9.30731e-24	2.82244e-25	0.116452	-10.3876	-1.20966	279.991	SYNE3	2.31284
RBM47	0.0263569	0.0101512	0.470396	-2.57063	-1.20922	29.2235	RBM47	2.31212
RHPN2	0.000841751	0.000224844	0.32738	3.68933	1.20781	45.754	RHPN2	2.30987
CSDC2	1.32055e-05	2.5706e-06	0.256785	4.70245	1.20752	53.5259	CSDC2	2.3094
KREMEN1	1.84092e-14	1.27029e-15	0.150677	-7.99744	-1.20503	252.723	KREMEN1	2.30543
P2RX5	0.000362356	9.0408e-05	0.307626	-3.91499	-1.20435	32.3568	P2RX5	2.30434
SLC18B1	0.000409326	0.000103093	0.309371	-3.88319	-1.20135	23.8471	SLC18B1	2.29955
BOC	4.67489e-06	8.47202e-07	0.243796	-4.92417	-1.20049	568.681	BOC	2.29818
ARMC4	4.13988e-05	8.84057e-06	0.269997	4.44375	1.1998	32.1512	ODAD2	2.29708
PTGS1	3.40108e-10	3.63144e-11	0.18128	-6.61839	-1.19978	445.226	PTGS1	2.29705
CACNA1C	1.15954e-09	1.30967e-10	0.186587	-6.42604	-1.19902	438.076	CACNA1C	2.29584
KLHL35	0.0108657	0.00372517	0.413326	2.90054	1.19887	14.8133	KLHL35	2.2956
GARRE1	1.88565e-12	1.59221e-13	0.162362	7.37922	1.19811	393.291	GARRE1	2.29439
ERRFI1	4.35697e-06	7.87213e-07	0.241712	4.93851	1.1937	765.36	ERRFI1	2.28738
RANGAP1	1.89652e-12	1.61215e-13	0.161555	7.37756	1.19189	1083.05	RANGAP1	2.28451
LOC107052763	0.00212383	0.000618599	0.347081	-3.42333	-1.18817	20.5328	FRAT1	2.27864
WEE1	3.24858e-07	4.91386e-08	0.217647	5.4544	1.18713	319.593	WEE1	2.277
SYPL2	0.0225629	0.00844419	0.450396	-2.63377	-1.18624	19.5085	SYPL2	2.27559
MED12L	0.0247292	0.00937616	0.455542	-2.59803	-1.18351	12.9318	MED12L	2.27129
UAP1	8.68317e-08	1.23302e-08	0.207542	5.6951	1.18197	1784.9	UAP1	2.26887
NKX3-1	0.00211775	0.000615382	0.344772	3.42474	1.18076	124.559	NKX3-1	2.26696
PLPP1	6.82685e-12	6.15037e-13	0.163878	-7.19711	-1.17945	990.239	PLPP1	2.2649
LOC107055878	2.87005e-06	5.04486e-07	0.234251	-5.0246	-1.17702	71.092	ASIC1	2.26109
GUCY1B3	3.05746e-17	1.58786e-18	0.133906	-8.78327	-1.17614	155.151	GUCY1B1	2.25971
VSIR	1.71837e-19	7.45761e-21	0.125294	-9.36707	-1.17364	1657.24	VSIR	2.2558
OLFML1	6.89892e-15	4.50992e-16	0.144381	-8.12402	-1.17296	212.937	OLFML1	2.25473
PTK2B	3.80904e-19	1.6946e-20	0.126332	-9.28001	-1.17236	178.309	PTK2B	2.2538
MDK	1.55565e-11	1.44633e-12	0.163594	-7.07954	-1.15817	802.529	MDK	2.23175
SQRDL	1.98393e-20	7.85358e-22	0.120368	-9.60183	-1.15575	295.551	SQOR	2.228
EHBP1	5.13515e-06	9.36207e-07	0.235583	-4.90459	-1.15544	2248.32	EHBP1	2.22752
DOCK11	1.4161e-12	1.17515e-13	0.155666	-7.41955	-1.15497	424.226	DOCK11	2.2268
KCNQ5	0.000632426	0.000165255	0.306425	3.76695	1.15429	417.005	KCNQ5	2.22574
COL6A1	1.08767e-06	1.77954e-07	0.220949	-5.22101	-1.15358	60503.4	COL6A1	2.22465
PHLDA2	0.00376572	0.001157	0.354967	3.24927	1.15338	143.516	PHLDA2	2.22435
LETM2	0.0264378	0.010192	0.448575	2.56925	1.1525	41.3406	LETM2	2.22299
DFNB59	0.00558903	0.0017878	0.368951	-3.12339	-1.15238	16.3029	PJVK	2.2228
CCND1	1.63193e-05	3.23305e-06	0.246883	4.65543	1.14935	9433.08	CCND1	2.21814
LOC414835	0.000160037	3.743e-05	0.278624	-4.1228	-1.14871	27.6602	PCDHB13	2.21716
IL20RB	9.5141e-10	1.05731e-10	0.177853	-6.45852	-1.14867	299.51	IL20RB	2.21709
MITF	0.00303335	0.000909399	0.345989	3.31715	1.1477	49.6078	MITF	2.2156
AEBP1	0.0142518	0.00503872	0.408794	-2.80455	-1.14648	4295.69	AEBP1	2.21373
CDC14A	0.00195561	0.000562499	0.332019	3.44908	1.14516	39.2963	CDC14A	2.21171
LOC121109610	1.17168e-05	2.26804e-06	0.241983	-4.72794	-1.14408	109.849	EHBP1-AS1	2.21005
CHRM4	0.00104067	0.000282136	0.314523	-3.63117	-1.14209	24.9864	CHRM4	2.207
SPECC1	5.07653e-08	7.00593e-09	0.197207	5.79078	1.14198	86.6756	SPECC1	2.20684
IL6R	3.81671e-12	3.32671e-13	0.15677	-7.28047	-1.14136	114.983	IL6R	2.20588
GALNT6	0.00072864	0.000192116	0.304917	3.72916	1.13708	209.742	GALNT6	2.19936
TBXA2R	1.7299e-06	2.93396e-07	0.221547	-5.12764	-1.13601	47.5606	TBXA2R	2.19773
PRKAA2	0.0132096	0.00463428	0.40072	-2.83141	-1.1346	19.513	PRKAA2	2.19558
GADD45B	8.64596e-09	1.08801e-09	0.18568	6.09593	1.1319	565.224	GADD45B	2.19146
FOXL2	7.87212e-10	8.67691e-11	0.174272	-6.48837	-1.13074	97.8959	FOXL2	2.18971
ARHGAP26	5.05275e-06	9.20267e-07	0.230195	-4.90796	-1.12979	192.903	ARHGAP26	2.18826
ADD3	3.97238e-24	1.16856e-25	0.10785	-10.4714	-1.12934	1927.97	ADD3	2.18759
TMEM237	0.000467698	0.000118899	0.293433	3.84838	1.12924	525.118	TMEM237	2.18744
PARD3B	6.83891e-24	2.06148e-25	0.108326	-10.4176	-1.12849	674.791	PARD3B	2.1863
SHE	7.46881e-05	1.65326e-05	0.261832	-4.30721	-1.12777	30.1285	SHE	2.1852
MMP7	0.0249121	0.00945458	0.432226	2.59516	1.1217	181.784	MMP1	2.17603
ANKFN1	0.0464357	0.0193939	0.478907	-2.33787	-1.11962	20.7093	ANKFN1	2.1729
CP	0.00620623	0.00200826	0.362204	-3.08901	-1.11885	21.1337	CP	2.17174
PLXNA2	0.0401987	0.0163802	0.465967	-2.40033	-1.11848	623.224	PLXNA2	2.17117
EBF1	1.39816e-10	1.44716e-11	0.165387	-6.7531	-1.11688	679.623	EBF1	2.16877
PAX6	0.000139051	3.20673e-05	0.268473	-4.15827	-1.11638	31.6272	PAX6	2.16803
DYNC2H1	9.88637e-06	1.8832e-06	0.233928	-4.76557	-1.1148	349.931	DYNC2H1	2.16565
TSPAN18	0.0365086	0.0146843	0.455346	-2.44007	-1.11108	185.995	TSPAN18	2.16007
PPARG	8.66075e-10	9.60908e-11	0.171306	-6.47298	-1.10886	107.963	PPARG	2.15675
LOC418108	3.91125e-08	5.29834e-09	0.189251	-5.83752	-1.10476	74.4391	PARP12	2.15062
DAPK2	1.99893e-06	3.4229e-07	0.216544	-5.09854	-1.10406	150.366	DAPK2	2.14958
CCDC71L	4.35094e-06	7.84543e-07	0.222928	4.93917	1.10108	824.716	CCDC71L	2.14515
PAPPA	0.000545656	0.000140501	0.288648	-3.80728	-1.09897	2140.98	PAPPA	2.14201
MFGE8	3.50924e-10	3.75709e-11	0.165916	-6.61335	-1.09726	12192.4	MFGE8	2.13948
PDGFRA	4.16311e-08	5.68487e-09	0.188164	-5.82577	-1.0962	6079.12	PDGFRA	2.13791
DOCK4	0.0488059	0.0206319	0.473233	-2.31465	-1.09537	93.7358	DOCK4	2.13668
FHOD3	4.04799e-05	8.61207e-06	0.245931	4.44937	1.09424	421.205	FHOD3	2.135
TSPAN13	4.00446e-08	5.44641e-09	0.187077	5.83292	1.09121	74.2821	TSPAN13	2.13052
COL4A5	6.01781e-06	1.11243e-06	0.223035	4.87063	1.08632	83.0043	COL4A5	2.12332
LPCAT2	7.78099e-07	1.25185e-07	0.205385	-5.28576	-1.08562	171.627	LPCAT2	2.12228
FAM13A	1.89652e-12	1.61076e-13	0.146686	-7.37768	-1.0822	139.616	FAM13A	2.11727
FKBP5	0.02396	0.00902062	0.414046	-2.61127	-1.08119	80.1682	FKBP5	2.11578
ROBO3	0.000155471	3.61927e-05	0.261702	-4.13053	-1.08097	79.4252	ROBO3	2.11546
PLCD1	2.28224e-07	3.36928e-08	0.195482	5.52108	1.07927	639.219	PLCD1	2.11296
CYP2U1	0.0150199	0.00535392	0.387253	-2.78493	-1.07847	215.294	CYP2U1	2.1118
JAG1	7.68709e-13	6.25353e-14	0.14364	7.50266	1.07768	416.995	JAG1	2.11065
PDGFRB	4.05734e-30	9.06216e-32	0.0916087	11.7289	1.07447	5729.33	PDGFRB	2.10595
LMO7	3.15222e-15	1.95761e-16	0.13045	8.22465	1.07291	8115.69	LMO7	2.10367
CCDC170	0.00832901	0.00279196	0.358678	-2.98976	-1.07236	32.5705	CCDC170	2.10287
CUTAL	1.04645e-09	1.17244e-10	0.166425	-6.44286	-1.07225	127.33	CUTALP	2.10272
CFAP44	1.38682e-09	1.57896e-10	0.167479	-6.39754	-1.07145	89.4838	CFAP44	2.10155
DHX58	7.2952e-09	9.11403e-10	0.174761	-6.1242	-1.07027	95.938	DHX58	2.09983
ANKRD33B	3.93668e-12	3.43843e-13	0.146835	-7.27601	-1.06837	729.987	ANKRD33B	2.09706
DISP2	0.000203181	4.84432e-05	0.262643	-4.06301	-1.06712	46.5603	DISP2	2.09525
GDF5	0.000664445	0.000174225	0.283865	-3.75373	-1.06555	36.1226	GDF5	2.09297
LOC107053887	4.55016e-27	1.18154e-28	0.0956547	11.1053	1.06228	1007.01	MARCHF4	2.08823
ESM1	0.0150901	0.00538169	0.381464	2.78325	1.06171	18.0868	ESM1	2.0874
PAPPA2	0.0491019	0.0207927	0.458627	2.31173	1.06022	16.2657	PAPPA2	2.08525
MFSD2B	0.023697	0.00890737	0.405202	-2.61559	-1.05984	134.182	MFSD2B	2.0847
INAFM2	2.66995e-06	4.66405e-07	0.21012	5.03964	1.05893	306.685	INAFM2	2.08338
RBM24	1.75284e-05	3.48849e-06	0.22791	4.63974	1.05744	76.0053	RBM24	2.08124
MANSC1	1.49622e-11	1.38836e-12	0.149197	-7.08521	-1.05709	125.128	MANSC1	2.08073
LOC121111311	1.00581e-05	1.92139e-06	0.221739	-4.76152	-1.05581	37543.3	COL3A1	2.07889
CTSO	3.44284e-13	2.6945e-14	0.138689	-7.61221	-1.05573	436.331	CTSO	2.07877
ANKRD6	1.98314e-05	3.97407e-06	0.22876	4.61273	1.05521	45.6349	ANKRD6	2.07802
FNIP2	0.000167747	3.93553e-05	0.255864	-4.11123	-1.05191	397.552	FNIP2	2.07328
TUBB2B	1.16326e-23	3.6121e-25	0.101248	10.3641	1.04934	849.945	TUBB2A	2.06959
SLC44A3	0.013085	0.00458343	0.367824	-2.83494	-1.04276	17.4831	SLC44A3	2.06016
HMGA1	0.0105708	0.00361639	0.358174	-2.90982	-1.04222	5798.16	HMGA1	2.0594
NMRK1	1.98591e-11	1.85717e-12	0.147193	-7.04481	-1.03694	124.865	NMRK1	2.05188
ACADS	3.8774e-05	8.19556e-06	0.23215	-4.46001	-1.03539	54.7024	ACADS	2.04967
TBC1D8	9.96352e-09	1.26466e-09	0.170223	-6.07182	-1.03357	192.979	TBC1D8	2.04708
ITGB3BP	1.86451e-05	3.73105e-06	0.223367	-4.62583	-1.03326	48.2321	ITGB3BP	2.04664
LOC112529965	4.36906e-08	5.98197e-09	0.177532	-5.81726	-1.03275	81.014	CYB5RL	2.04592
TGFB1	2.90904e-07	4.37199e-08	0.188625	5.47513	1.03275	2553.61	TGFB1	2.04592
SIRPA	9.00323e-11	9.13892e-12	0.15132	6.81945	1.03192	177.871	SIRPB1	2.04474
ATP2B1	4.15369e-20	1.72725e-21	0.1082	-9.52027	-1.0301	1848.17	ATP2B1	2.04216
LBH	0.00617622	0.00199658	0.333249	3.09074	1.02999	2773.11	LBH	2.04201
FRMD8	0.00374991	0.00115095	0.316161	3.25077	1.02777	450.561	FRMD8	2.03886
ENPP2	0.028262	0.011039	0.403751	-2.54146	-1.02612	3636.18	ENPP2	2.03654
LOC121111576	0.0148207	0.00527753	0.36728	-2.78959	-1.02456	372.714	ARNT2	2.03434
FUT8	1.49121e-43	1.73301e-45	0.0723749	-14.1553	-1.02448	851.963	FUT8	2.03423
CDCP1	0.00688513	0.00225795	0.335228	3.05402	1.02379	137.75	CDCP1	2.03326
GJA1	0.000610816	0.000159276	0.270436	-3.77614	-1.02121	1962.05	GJA1	2.02962
TWIST2	0.00132077	0.000364788	0.286363	3.56433	1.02069	2261.79	TWIST2	2.02889
SLC38A1	0.0117962	0.00407857	0.354808	-2.87202	-1.01902	1010.48	SLC38A1	2.02654
LOC107053458	1.91338e-26	5.17694e-28	0.0927342	-10.9726	-1.01753	993.068	PAMR1	2.02446
RPS26	2.55296e-21	9.64254e-23	0.103541	-9.81564	-1.01632	317.266	RPS26	2.02275
HK2	9.68262e-15	6.45273e-16	0.125649	8.08045	1.0153	277.638	HK2	2.02132
FADS2	0.000243737	5.92193e-05	0.252329	-4.0159	-1.01333	1472.44	FADS2	2.01856
ST3GAL5	2.8997e-09	3.43836e-10	0.161231	6.2776	1.01214	230.962	ST3GAL5	2.01691
VSTM2L	0.00100379	0.000271227	0.2769	3.64134	1.00828	31.6794	VSTM2L	2.01152
FAM129B	4.07831e-05	8.68686e-06	0.226313	4.44752	1.00653	6733.32	NIBAN2	2.00907
FARP1	9.02456e-06	1.70265e-06	0.210139	-4.78585	-1.0057	3268.83	FARP1	2.00791
SLC43A2	3.08589e-09	3.66501e-10	0.160357	-6.26767	-1.00507	225.95	SLC43A2	2.00704
COL6A2	2.61338e-07	3.89135e-08	0.18275	-5.49571	-1.00434	53442.1	COL6A2	2.00603
ARL4C	1.51687e-16	8.40102e-18	0.116593	-8.59398	-1.002	304.631	ARL4C	2.00277
CDH4	0.00643909	0.00209063	0.325586	-3.07705	-1.00184	145.556	CDH4	2.00256
FN1	0.00456448	0.00142894	0.313933	-3.18874	-1.00105	354925	FN1	2.00146
FSTL3	1.45771e-21	5.39991e-23	0.101382	9.87394	1.00104	980.346	FSTL3	2.00144
TMEM132A	0.00656545	0.00214119	0.325967	-3.06992	-1.00069	191.63	TMEM132A	2.00096
HS3ST3B1L	8.6521e-15	5.73335e-16	0.123474	-8.09485	-0.999506	234.743	HS3ST3B1	1.99932
MTHFR	2.61066e-09	3.06718e-10	0.158747	6.29534	0.999368	238.982	MTHFR	1.99912
LHX9	0.000193025	4.57764e-05	0.244664	4.07621	0.997301	247.518	LHX9	1.99626
SULF1	7.16703e-08	1.01252e-08	0.173977	5.72862	0.996647	12673.9	SULF1	1.99536
CKAP4	6.14457e-09	7.58726e-10	0.161603	6.15333	0.994394	5395.76	CKAP4	1.99224
ADM	0.000758866	0.000200775	0.266779	-3.71804	-0.991894	4546.7	ADM	1.98879
ANGPT1	2.38313e-09	2.77823e-10	0.156798	-6.31067	-0.989498	591.828	ANGPT1	1.98549
L3HYPDH	4.02632e-06	7.21623e-07	0.199477	-4.95545	-0.988498	271.457	L3HYPDH	1.98412
ENAH	0.000377952	9.45052e-05	0.253168	3.90428	0.988439	2404.83	ENAH	1.98404
TCP11X2	0.00646133	0.00209902	0.321354	-3.07585	-0.988437	92.7347	TCP11L2	1.98403
ID2	8.56562e-17	4.61956e-18	0.113845	-8.66239	-0.986172	1621.76	ID2	1.98092
CELF2	1.6639e-11	1.54999e-12	0.139402	-7.06994	-0.985565	306.869	CELF2	1.98009
CTPS2	5.8423e-07	9.15545e-08	0.184453	-5.34274	-0.985482	120.493	CTPS2	1.97998
RUSC2	7.64734e-14	5.62407e-15	0.126042	7.8121	0.984655	1541.01	RUSC2	1.97884
RABGAP1	4.19839e-09	5.06978e-10	0.15834	-6.21693	-0.984388	964.612	RABGAP1	1.97847
CCDC80	0.0418753	0.0171851	0.412778	-2.38272	-0.983536	19498.2	CCDC80	1.97731
NANS	4.28166e-11	4.17514e-12	0.141741	-6.93112	-0.982424	361.687	NANS	1.97578
SLC16A3	2.59094e-21	9.83305e-23	0.100038	-9.81367	-0.981735	1134.95	SLC16A3	1.97484
FMN2	1.87969e-12	1.58376e-13	0.132629	7.37993	0.978796	1063.53	FMN2	1.97082
TBC1D4	3.84182e-07	5.88795e-08	0.180516	-5.42217	-0.978791	228.924	TBC1D4	1.97081
FAM107B	0.0173067	0.00624134	0.357799	-2.73483	-0.978518	157.444	FAM107B	1.97044
MYLK	3.75679e-08	5.08228e-09	0.166969	-5.84446	-0.975845	3203.41	MYLK	1.96679
CISH	0.0153694	0.00549525	0.3507	-2.77647	-0.973708	17.2456	CISH	1.96388
NPAS2	0.0236085	0.0088698	0.371986	2.61703	0.973498	202.545	NPAS2	1.9636
KIAA1755	0.0031602	0.00095202	0.294267	-3.30434	-0.972357	24.2217	KIAA1755	1.96204
ALDH2	1.26983e-16	6.96364e-18	0.112419	8.6155	0.968545	389.189	ALDH2	1.95687
FSCN1	5.81548e-17	3.08357e-18	0.110817	-8.70834	-0.965031	2900.66	FSCN1	1.95211
TP53INP2	3.27599e-13	2.55798e-14	0.12664	7.61892	0.964862	430.594	TP53INP2	1.95188
CXCR7	0.000409326	0.000103026	0.247647	-3.88335	-0.961701	293.117	ACKR3	1.9476
HIF1A	0.000559045	0.000144152	0.252948	-3.80093	-0.96144	7826.45	HIF1A	1.94725
TBX1	4.20217e-07	6.49363e-08	0.177848	5.40465	0.961208	320.393	TBX1	1.94694
BIN1	8.0767e-07	1.3009e-07	0.18126	-5.27872	-0.956823	543.804	BIN1	1.94103
C11orf91	0.00117818	0.000323695	0.266015	3.59556	0.956471	46.9863	C11orf91	1.94056
RSRC1	1.91237e-07	2.79546e-08	0.172073	-5.55379	-0.955658	152.656	RSRC1	1.93946
BAIAP2L2	0.0202117	0.00746883	0.356854	2.67518	0.95465	58.2166	BAIAP2L2	1.93811
SLIT2	1.71813e-16	9.67168e-18	0.111265	-8.57779	-0.954404	2817.93	SLIT2	1.93778
SLC4A8	9.09844e-07	1.47373e-07	0.181447	5.25581	0.95365	78.4658	SLC4A8	1.93677
GLI3	1.44907e-12	1.20515e-13	0.128578	-7.41622	-0.953564	503.411	GLI3	1.93665
EFNA5	9.34616e-06	1.77012e-06	0.19956	-4.77804	-0.953504	148.968	EFNA5	1.93657
SLC20A2	0.000193243	4.5867e-05	0.233919	4.07575	0.953394	446.019	SLC20A2	1.93642
PNPLA3	0.000581056	0.000150777	0.250718	3.78979	0.950168	2345.56	PNPLA2	1.9321
LOC107053877	0.0159507	0.00572915	0.343628	-2.76289	-0.949409	159.174	HACD1	1.93108
SLC7A11	0.000278704	6.83728e-05	0.238243	3.98188	0.948656	910.201	SLC7A11	1.93007
RASSF5	0.00656545	0.00213966	0.308734	3.07013	0.947854	63.3444	RASSF5	1.929
CDK2AP2	4.84551e-09	5.91281e-10	0.15276	6.19274	0.946003	211.402	CDK2AP2	1.92653
RELL1	3.99886e-07	6.15768e-08	0.174662	-5.41416	-0.945647	144.093	RELL1	1.92605
PRDM8	3.33154e-16	1.91169e-17	0.111107	-8.49904	-0.944299	249.44	PRDM8	1.92425
MAF	0.0294151	0.0115641	0.373208	-2.52517	-0.942415	56.2229	MAF	1.92174
IL7R	1.713e-20	6.68776e-22	0.0975201	9.61838	0.937985	706.707	IL7R	1.91585
NEDD9	6.44036e-11	6.39709e-12	0.136285	6.87051	0.936346	300.266	NEDD9	1.91368
SLC20A1	0.01257	0.00437218	0.327931	2.84998	0.934596	748.997	SLC20A1	1.91136
IL1RL2	0.024234	0.00915319	0.358376	-2.60628	-0.934027	3732.4	IL1R1	1.9106
RAB7B	1.84177e-10	1.9197e-11	0.138977	6.712	0.932811	142.471	RAB7B	1.90899
SH3RF1	1.24944e-18	5.89894e-20	0.101924	9.14617	0.93221	1087.43	SH3RF1	1.9082
SULF2	2.41705e-06	4.18716e-07	0.183869	5.06025	0.930423	813.755	SULF2	1.90583
SCARF2	4.50302e-13	3.54878e-14	0.12253	7.57655	0.928352	1278.06	SCARF2	1.9031
GFPT2	2.31489e-13	1.77389e-14	0.120866	-7.66604	-0.926561	871.946	GFPT2	1.90074
VAMP4	2.52975e-08	3.35799e-09	0.156398	-5.91307	-0.924791	209.184	VAMP4	1.89841
SEPTIN5	3.25866e-09	3.88766e-10	0.14763	6.25847	0.92394	192.765	SEPT5-GP1BB	1.89729
BST1	0.00617622	0.00199743	0.2989	3.09061	0.923783	331.759	BST1	1.89708
DOCK3	0.0486521	0.0205227	0.398326	-2.31665	-0.922782	13.5642	DOCK3	1.89577
KYAT3	0.00042002	0.000105863	0.237797	-3.87675	-0.921879	274.237	KYAT3	1.89458
CSRP1	0.000186258	4.40335e-05	0.225648	4.08523	0.921825	3361.72	CSRP1	1.89451
TMEM47	8.3376e-10	9.2354e-11	0.142279	-6.47896	-0.921818	2226.46	TMEM47	1.8945
NACC2	6.00912e-37	9.49325e-39	0.0707562	13.0194	0.921202	1112.96	NACC2	1.89369
PFKFB3	3.82661e-05	8.04652e-06	0.205679	-4.46394	-0.918138	318.352	PFKFB3	1.88968
LOC416197	0.0133047	0.00467247	0.324036	2.82879	0.91663	18.8963	P2RY6	1.8877
PIGP	2.65043e-05	5.41444e-06	0.201486	-4.54805	-0.916368	94.9882	PIGP	1.88736
PKLR	6.73197e-15	4.38855e-16	0.11254	8.12733	0.914649	21452.4	PKM	1.88511
GNB4	6.06142e-12	5.41533e-13	0.126696	7.21445	0.914039	683.86	GNB4	1.88431
STAT5A	3.58205e-07	5.46381e-08	0.168093	5.43552	0.913673	203.728	STAT5A	1.88383
TP53I11	1.28316e-09	1.45395e-10	0.142058	-6.41013	-0.910613	842.276	TP53I11	1.87984
ARHGEF28	0.00313735	0.000944566	0.274997	3.30654	0.909288	134.095	ARHGEF28	1.87812
S1PR3	2.11735e-22	7.30519e-24	0.0902506	10.0726	0.909054	576.18	S1PR3	1.87781
ALDH1L2	0.0134043	0.00470988	0.321622	2.82623	0.90898	1976.45	ALDH1L2	1.87772
EGFR	3.50924e-10	3.75967e-11	0.1372	-6.61325	-0.907337	2037.86	EGFR	1.87558
LOC124417963	0.0433731	0.0179337	0.38293	-2.36699	-0.906388	759.916	MAMLD1	1.87435
SERPINE2	6.44717e-06	1.19648e-06	0.18657	4.85622	0.906027	88695.6	SERPINE2	1.87388
SLC6A8	1.54168e-06	2.58781e-07	0.175884	5.15123	0.90602	403.879	SLC6A8	1.87387
ADGRG1	0.00697517	0.00229255	0.296237	3.04946	0.903364	40.8067	ADGRG1	1.87042
ABHD17C	2.40437e-09	2.80736e-10	0.143045	6.30906	0.902478	148.489	ABHD17C	1.86927
ERMP1	0.000855147	0.00022885	0.244442	-3.68484	-0.900728	165.196	ERMP1	1.86701
SH3BGRL3	4.22823e-06	7.60881e-07	0.181759	4.94514	0.898824	6649.91	SH3BGRL3	1.86455
CDH6	0.00511207	0.00162264	0.285038	-3.15181	-0.898383	369.803	CDH6	1.86398
GAB1	5.2009e-09	6.37481e-10	0.145117	-6.18087	-0.896949	253.66	GAB1	1.86212
CITED2	3.37977e-34	6.25997e-36	0.0716712	-12.514	-0.896893	7829.98	CITED2	1.86205
LOC112530140	8.72966e-07	1.41082e-07	0.17001	-5.26383	-0.894906	158.806	FOXL1	1.85949
CH25H	0.0418753	0.0171845	0.37509	-2.38274	-0.893742	52.3657	CH25H	1.85799
STAMBPL1	0.0441978	0.0183148	0.37848	-2.35919	-0.892906	225.436	STAMBPL1	1.85691
GPT2	9.10477e-06	1.71944e-06	0.186316	4.78388	0.891312	187.658	GPT2	1.85486
CREB5	0.00692843	0.00227409	0.29204	-3.05188	-0.891273	171.67	CREB5	1.85481
TPST1	1.66404e-14	1.1422e-15	0.111137	-8.01053	-0.890266	581.672	TPST1	1.85352
COPG2	4.59675e-17	2.40397e-18	0.10185	-8.73652	-0.889814	408.894	COPG2	1.85294
LOC121107266	1.93988e-09	2.24387e-10	0.140025	6.34365	0.888267	303.506	INPP5K	1.85095
KLF5	0.00397633	0.00122821	0.274692	3.23225	0.887874	43.6634	KLF5	1.85045
DOCK5	4.03637e-12	3.53283e-13	0.122085	7.27235	0.887844	1213.6	DOCK5	1.85041
TRIB2	1.08684e-06	1.77621e-07	0.169829	-5.22135	-0.886736	184.028	TRIB2	1.84899
NXN	2.77527e-05	5.68964e-06	0.195303	4.53761	0.886207	694.483	NXN	1.84831
SH3BP5L	4.32485e-06	7.79054e-07	0.179229	4.94054	0.885486	556.207	SH3BP5L	1.84739
NOD1	1.81957e-05	3.62953e-06	0.190869	4.63154	0.88402	88.1791	NOD1	1.84551
FOXP2	1.99264e-08	2.61609e-09	0.148397	-5.95404	-0.883559	126.015	FOXP2	1.84492
F10	0.00572347	0.00183542	0.283315	-3.11565	-0.882709	146.955	F10	1.84383
KIFC2	4.41574e-11	4.32193e-12	0.127315	6.92623	0.881816	302.218	KIFC3	1.84269
GALNT10	9.99303e-17	5.42567e-18	0.101715	8.64405	0.879231	2108.32	GALNT10	1.83939
HRAS	6.92012e-06	1.29179e-06	0.181567	4.84101	0.878967	255.335	HRAS	1.83906
RAB3B	2.04806e-20	8.18183e-22	0.0915805	-9.59761	-0.878954	1759.62	RAB3B	1.83904
SCUBE2	0.0130008	0.00454212	0.309003	2.83783	0.876899	63.8276	SCUBE2	1.83642
BG8	1.81687e-10	1.89044e-11	0.130548	-6.71424	-0.876534	147.348	BTN3A2	1.83596
ARHGAP12	2.97108e-10	3.13659e-11	0.13192	-6.64001	-0.875947	527.083	ARHGAP12	1.83521
EFCAB4B	0.00981789	0.00333206	0.29827	2.93532	0.875518	36.1919	CRACR2A	1.83467
TRIOBP	1.0736e-09	1.2048e-10	0.135648	6.43873	0.873402	1697.9	TRIOBP	1.83198
ELFN1	0.0435471	0.0180214	0.369091	-2.36518	-0.872967	38.584	ELFN1	1.83143
RHOC	2.30494e-17	1.17612e-18	0.0988859	8.81696	0.871873	2336.93	RHOC	1.83004
PLSCR1	6.19246e-09	7.65765e-10	0.141704	-6.15187	-0.871741	138.539	PLSCR1	1.82987
RNF182	0.000531875	0.00013647	0.227991	-3.81448	-0.869668	41.6795	RNF182	1.82724
LPAR6	0.01456	0.0051662	0.310302	-2.79648	-0.867754	21.7175	LPAR6	1.82482
CYB5A	6.90873e-07	1.10023e-07	0.16337	-5.30934	-0.867385	273.392	CYB5A	1.82435
CRYBG3	1.80934e-13	1.37006e-14	0.112536	-7.69912	-0.86643	405.45	CRYBG3	1.82315
SERPINF1	0.000151334	3.51197e-05	0.208698	-4.13744	-0.863478	1588.16	SERPINF1	1.81942
CARMIL1	0.0005999	0.000155994	0.228015	-3.78133	-0.8622	189.233	CARMIL1	1.81781
WDR27	1.13277e-06	1.86361e-07	0.16518	-5.21245	-0.860992	100.719	WDR27	1.81629
PDE7A	1.72181e-09	1.98225e-10	0.135248	-6.36271	-0.860542	143.147	PDE7A	1.81572
SLC35E2B	1.76143e-26	4.73383e-28	0.0783444	-10.9807	-0.860274	837.259	SLC35E2B	1.81538
TTLL12	0.000252644	6.16127e-05	0.2143	-4.00655	-0.858603	490.714	TTLL12	1.81328
SEPTIN5	3.65365e-08	4.92948e-09	0.146664	-5.84954	-0.857919	164.585	SEPTIN5	1.81242
ENG	9.92403e-10	1.10828e-10	0.132972	6.45139	0.857856	3357.92	ENG	1.81234
NALCN	0.00211866	0.000616324	0.250032	3.42433	0.856192	81.3249	NALCN	1.81025
ANTXR2	1.49622e-11	1.38732e-12	0.120688	-7.08531	-0.855114	1397.68	ANTXR2	1.8089
SEMA7A	0.00206116	0.000598098	0.248965	-3.43248	-0.854566	912.06	SEMA7A	1.80821
ARSB	3.89634e-20	1.60608e-21	0.0896731	-9.52783	-0.85439	1397.26	ARSB	1.80799
DDAH1	0.00861793	0.00290133	0.286773	2.978	0.85401	3311.34	DDAH1	1.80752
MESDC2	0.0178896	0.00647105	0.312757	2.72291	0.851609	1099.21	MESD	1.80451
PGP	0.00340247	0.00103303	0.259047	3.28137	0.850029	133.061	PGP	1.80254
CACHD1	3.00384e-07	4.53176e-08	0.155379	-5.46877	-0.849734	353.173	CACHD1	1.80217
LOXL2	0.0217332	0.00809419	0.319639	-2.64812	-0.84644	3521.5	LOXL2	1.79806
CNTN3	6.15097e-11	6.0873e-12	0.122946	-6.87759	-0.845571	295.616	CNTN3	1.79698
SDF2L1	0.00531276	0.00169117	0.269229	3.13971	0.845299	61.6482	SDF2L1	1.79664
ARHGDIA	4.3259e-13	3.40134e-14	0.111423	7.58205	0.844815	5126.63	ARHGDIA	1.79603
STK38L	2.25898e-11	2.12074e-12	0.120155	7.02631	0.844246	230.69	STK38L	1.79533
NR1H3	0.00954577	0.00323104	0.28652	-2.94486	-0.843761	95.2289	NR1H3	1.79472
RUNX1T1	9.45289e-08	1.34747e-08	0.148019	-5.67993	-0.840739	484.861	RUNX1T1	1.79097
CXCL12	1.35263e-18	6.43525e-20	0.0919995	-9.13676	-0.840578	10558.3	CXCL12	1.79077
GPC1	0.000285624	7.0226e-05	0.211344	3.97552	0.840201	5252.01	GPC1	1.7903
RHOF	0.00384049	0.00118206	0.258303	3.24317	0.837722	46.3213	RHOF	1.78723
LOC121110845	0.00045385	0.000115214	0.21721	-3.85609	-0.837581	1765.82	INF2	1.78705
CREG1	0.0196028	0.00720686	0.311237	-2.68713	-0.836333	537.181	CREG1	1.78551
SLC38A2	0.0153711	0.00549865	0.301164	-2.77627	-0.836112	5918.43	SLC38A2	1.78523
MNS1	0.04538	0.0188788	0.35596	-2.34792	-0.835764	24.4691	MNS1	1.7848
FIBIN	0.00174219	0.000495734	0.239609	-3.48305	-0.83457	305.466	FIBIN	1.78333
METTL24	0.0182917	0.00664308	0.30727	-2.71423	-0.834001	83.0704	METTL24	1.78262
RAB41	0.0114209	0.00393623	0.2886	-2.88323	-0.832099	36.5162	RAB6B	1.78027
RBPJ	2.47703e-17	1.26842e-18	0.0944078	-8.80849	-0.831591	944.107	RBPJ	1.77965
LOC124418079	5.0953e-15	3.22909e-16	0.101766	-8.16445	-0.830863	538.637	GRK5	1.77875
ZBTB20	6.60722e-10	7.18672e-11	0.127354	6.51671	0.829931	249.064	ZBTB20	1.7776
GDPD5	2.86974e-05	5.89554e-06	0.18181	-4.5301	-0.823618	580.925	GDPD5	1.76984
SPATA6	0.000113172	2.56265e-05	0.195626	-4.20921	-0.823431	55.9006	SPATA6	1.76961
ALDH3B1	3.67882e-05	7.70903e-06	0.183856	-4.47311	-0.82241	502.98	ALDH3B1	1.76836
LOC420160	1.603e-10	1.665e-11	0.121996	-6.73274	-0.821367	1896.14	CTSL	1.76708
OTUD3	1.68643e-05	3.35021e-06	0.176386	4.64809	0.819857	92.2325	OTUD3	1.76523
ZBTB44	6.48317e-07	1.02422e-07	0.153915	5.32237	0.819195	361.236	ZBTB44	1.76442
SSTR1	0.000166495	3.90312e-05	0.198974	4.11314	0.81841	286.867	SSTR1	1.76346
LOC107052417	6.95183e-11	6.94299e-12	0.11924	-6.85882	-0.817848	570.6	EMP2	1.76277
MCUB	2.2761e-05	4.60015e-06	0.178222	-4.58224	-0.816654	134.986	MCUB	1.76132
OPCML	0.00837742	0.00281276	0.273165	2.98749	0.816077	53.2387	OPCML	1.76061
TFAP4	0.000793677	0.000210693	0.219126	-3.70584	-0.812046	56.0048	TFAP4	1.7557
BICD1	1.58882e-07	2.30519e-08	0.145081	5.58738	0.810621	182.615	BICD1	1.75397
ADGRD1	1.71837e-19	7.45104e-21	0.0863795	-9.36716	-0.809131	2152.83	ADGRD1	1.75216
LONP1	4.6395e-08	6.36909e-09	0.139326	5.80677	0.809031	892.174	LONP1	1.75203
PRKCE	4.35697e-06	7.87115e-07	0.163791	-4.93854	-0.808889	129.332	PRKCE	1.75186
PXK	0.00790531	0.00263128	0.268734	-3.00782	-0.808303	541.999	PXK	1.75115
RIDA	0.000168832	3.96711e-05	0.196535	4.10939	0.807638	90.0909	RIDA	1.75034
ATP6V0A1	6.54055e-09	8.12372e-10	0.131462	6.14249	0.807505	651.456	ATP6V0A1	1.75018
HSD3B7	0.00348709	0.00106316	0.24662	-3.27326	-0.807249	331.85	HSD3B7	1.74987
SLC17A9	3.95866e-08	5.36975e-09	0.138225	5.83529	0.80658	268.755	SLC17A9	1.74906
SHB	2.69049e-12	2.32554e-13	0.109963	7.32861	0.805878	236.261	SHB	1.74821
RHOB	0.00110387	0.000301676	0.222747	3.61386	0.804977	1382.34	RHOB	1.74712
WSB2	6.798e-06	1.26652e-06	0.165824	4.84494	0.803407	872.284	WSB2	1.74522
RNF166	0.00348709	0.00106297	0.245324	3.27331	0.803022	115.732	RNF166	1.74475
FBXL7	1.48801e-14	1.01596e-15	0.0998794	-8.02491	-0.801524	732.13	FBXL7	1.74294
SIPA1	9.91852e-08	1.41925e-08	0.14111	-5.67105	-0.800245	163.951	SIPA1	1.7414
USP25	8.20766e-08	1.16252e-08	0.14008	-5.70513	-0.799176	586.293	USP25	1.74011
CPEB1	0.0324219	0.0128644	0.31962	-2.4875	-0.795057	22.7236	CPEB1	1.73515
MSN	8.6521e-15	5.73455e-16	0.0981265	8.09483	0.794317	6904.86	MSN	1.73426
SYT14	0.001434	0.000399969	0.223651	-3.5401	-0.791747	60.309	SYT14	1.73117
GNAS	3.2451e-05	6.73534e-06	0.175622	4.50189	0.790629	12198.9	GNAS	1.72983
LOC124418139	0.0263569	0.0101536	0.307555	-2.57055	-0.790587	140.225	GCNT4	1.72978
SLC27A1	1.89194e-08	2.48045e-09	0.132442	-5.96274	-0.789716	445.664	SLC27A1	1.72873
LOC112533553	0.000508589	0.000129941	0.206213	3.82657	0.78909	601.81	DDR1	1.72798
WDSUB1	0.000607311	0.000158031	0.208791	3.7781	0.788831	52.9014	WDSUB1	1.72767
TSC22D4	3.51871e-06	6.26173e-07	0.156579	4.98296	0.780228	313.757	TSC22D3	1.7174
ABLIM3	4.09558e-05	8.73852e-06	0.175398	-4.44624	-0.77986	369.535	ABLIM3	1.71696
MYO10	0.00615467	0.00198711	0.251253	-3.09215	-0.776913	915.917	MYO10	1.71346
SAMD9L	6.92256e-07	1.10369e-07	0.146141	-5.30877	-0.775827	356.412	SAMD9L	1.71217
PCBP4	2.05864e-08	2.70647e-09	0.13007	5.94848	0.77372	609.329	PCBP4	1.70967
BAG3	2.79182e-23	9.07457e-25	0.0752658	10.2756	0.773404	1281.22	BAG3	1.7093
PQLC1	4.02604e-05	8.54629e-06	0.173734	4.45102	0.773293	278.003	SLC66A2	1.70917
FAM234B	5.1265e-07	8.00579e-08	0.143938	-5.367	-0.772513	111.823	FAM234B	1.70824
TRAF4	0.0499935	0.0212611	0.335055	-2.30332	-0.771738	347.02	TRAF4	1.70732
UBALD1	3.09852e-09	3.69099e-10	0.122967	6.26657	0.770582	259.306	UBALD1	1.70596
BHLHE40	1.30736e-05	2.54255e-06	0.163585	-4.70469	-0.769615	504.992	BHLHE40	1.70481
CHST3	5.23094e-12	4.63537e-13	0.106152	7.23558	0.768069	1008.85	CHST3	1.70299
C15orf61	0.000533625	0.000137113	0.20107	-3.81332	-0.766746	52.612	C15orf61	1.70143
SSPN	3.14866e-05	6.52373e-06	0.169576	-4.50866	-0.764561	378.403	SSPN	1.69885
LOC121106867	5.26791e-12	4.6777e-13	0.105612	7.23435	0.764032	1172.97	SMTN	1.69823
GPER1	0.0190347	0.00694747	0.282923	-2.69935	-0.76371	80.7926	GPER1	1.69785
TSPAN17	1.85049e-08	2.41938e-09	0.127918	-5.96681	-0.763261	402.676	TSPAN5	1.69732
TBX5	2.66648e-06	4.65314e-07	0.151368	5.04009	0.762907	139.682	TBX5	1.69691
PYGB	0.00872355	0.00293848	0.256432	2.9741	0.762655	1765.83	PYGB	1.69661
POPDC3	4.46286e-09	5.40716e-10	0.122872	6.20681	0.762643	160.44	POPDC3	1.6966
SAP30	0.0255818	0.00977487	0.295103	-2.58369	-0.762455	110.279	SAP30	1.69637
LDB2	0.00045385	0.000115193	0.197485	-3.85614	-0.761528	314.77	LDB2	1.69529
LOC121107367	0.00129112	0.000356131	0.213236	-3.57062	-0.761386	131.816	KCNAB2	1.69512
LOC121107423	0.0432429	0.0178563	0.321441	2.36859	0.761361	209.509	KCNIP3	1.69509
APP	1.82099e-12	1.52769e-13	0.102989	-7.38473	-0.760544	9865.83	APP	1.69413
OGDH	9.6913e-15	6.47612e-16	0.0936347	-8.08001	-0.756569	1559.47	OGDH	1.68947
ADAMTS4	0.00496751	0.00157003	0.238718	3.16142	0.754686	67.488	ADAMTS4	1.68726
MAFK	9.06565e-07	1.46677e-07	0.14339	5.25668	0.753757	266.786	MAFK	1.68618
SPRY1	0.0318841	0.012639	0.301609	2.49378	0.752147	72.0895	SPRY1	1.6843
WNT5B	2.97108e-10	3.13995e-11	0.113272	-6.63985	-0.752108	679.552	WNT5B	1.68425
NEDD1	0.0146968	0.00522006	0.269219	2.79313	0.751963	325.112	NEDD1	1.68408
LOC100859420	3.1135e-19	1.37385e-20	0.0807786	9.30234	0.75143	1047.25	SIDT2	1.68346
IER5L	0.000113183	2.56702e-05	0.178457	4.20882	0.751095	542.911	IER5L	1.68307
HOMER2	9.19936e-05	2.05136e-05	0.176266	-4.25923	-0.750755	74.2229	HOMER2	1.68267
S100A11	0.00184796	0.000528517	0.216605	3.46587	0.750726	6186.24	S100A11	1.68264
NUAK1	0.00390697	0.00120324	0.23175	3.23811	0.750433	525.076	NUAK1	1.6823
PTPRS	2.52277e-09	2.95476e-10	0.119068	-6.30113	-0.750266	1892.71	PTPRS	1.6821
ELOVL1	2.22648e-12	1.91234e-13	0.101925	-7.35479	-0.749636	916.907	ELOVL1	1.68137
LOC107053919	0.0491751	0.0208416	0.324316	2.31084	0.749442	546.919	ZNF281	1.68114
ATG14	4.34568e-11	4.24546e-12	0.107958	-6.92876	-0.748018	215.377	ATG14	1.67948
TMEFF1	0.00489807	0.00154404	0.236201	-3.16628	-0.747878	37.4232	TMEFF1	1.67932
KDM6A	9.10184e-08	1.29412e-08	0.131382	5.68684	0.747146	249.324	KDM6A	1.67847
BCAR1	3.01534e-10	3.1922e-11	0.112421	6.63742	0.746185	929.046	BCAR1	1.67735
NCEH1	0.00346314	0.00105271	0.2271	3.27605	0.743989	589.378	NCEH1	1.6748
H2AFX	0.000559549	0.000144383	0.195683	3.80054	0.743702	553.336	H2AX	1.67447
EML1	3.54485e-05	7.39611e-06	0.16576	-4.48196	-0.74293	313.462	EML1	1.67357
MAP2K5	1.40584e-05	2.75449e-06	0.15821	-4.68833	-0.74174	225.5	MAP2K5	1.67219
GNAI2	6.17556e-42	7.84981e-44	0.0534119	13.8846	0.741605	5604.35	GNAI2	1.67203
PTGES2	2.81847e-07	4.21722e-08	0.135093	5.48151	0.740511	245.508	PTGES2	1.67077
TBC1D7	0.0196028	0.00720824	0.275359	2.68707	0.739909	28.9853	TBC1D7	1.67007
MXD3	1.09933e-05	2.11402e-06	0.155788	4.74221	0.738778	117.187	ZFYVE28	1.66876
CHPF2	1.65896e-20	6.44665e-22	0.0767164	9.62215	0.738177	1472.06	CHPF2	1.66807
MRAS	2.08613e-09	2.41684e-10	0.116372	6.3322	0.736893	833.722	MRAS	1.66658
TOM1L2	2.49998e-06	4.34444e-07	0.145301	5.05321	0.734235	952.077	TOM1L2	1.66351
MSI2	5.19627e-06	9.49238e-07	0.149729	4.90188	0.733952	150.832	MSI2	1.66319
HS2ST1	6.23141e-05	1.3669e-05	0.168704	-4.34911	-0.733712	290.683	HS2ST1	1.66291
TAP2	1.43877e-05	2.82424e-06	0.156503	-4.6832	-0.732936	318.051	TAP2	1.66202
WLS	0.0384265	0.0155394	0.301615	-2.41956	-0.729775	550.999	WLS	1.65838
LOC121108872	8.95451e-11	9.07321e-12	0.106987	6.82049	0.729703	275.428	TOMM40	1.6583
MEF2D	2.90146e-16	1.65963e-17	0.085565	8.51544	0.728624	1205.21	MEF2D	1.65706
MXRA8	2.45547e-06	4.26263e-07	0.143458	5.05684	0.725444	9330.7	MXRA8	1.65341
KAZN	0.000198344	4.71819e-05	0.178238	4.06916	0.725279	390.797	KAZN	1.65322
LOC107049501	4.15559e-17	2.16571e-18	0.0826308	8.74831	0.72288	9780.56	PEA15	1.65047
FMR1	2.36557e-07	3.49659e-08	0.13105	-5.51456	-0.722684	229.238	FMR1	1.65025
CAPRIN2	0.0191242	0.00700098	0.267815	2.6968	0.722243	439.989	CAPRIN2	1.64974
CHST10	3.54667e-05	7.41279e-06	0.161122	-4.48148	-0.722066	92.4974	CHST10	1.64954
DAGLB	3.31537e-11	3.19075e-12	0.103432	6.96906	0.720822	304.262	DAGLB	1.64812
OFD1	3.63285e-06	6.48464e-07	0.14463	-4.97619	-0.719707	128.081	OFD1	1.64685
HS6ST1	0.00976033	0.00331075	0.244661	2.93731	0.718644	638.041	HS6ST1	1.64563
CSF1	6.86126e-06	1.27956e-06	0.148382	-4.8429	-0.718602	2641.86	CSF1	1.64559
TMTC2	0.000185644	4.38237e-05	0.175507	4.08634	0.71718	135.305	TMTC2	1.64397
EGFL7	6.56683e-05	1.44406e-05	0.165191	4.33705	0.716443	109.224	EGFL7	1.64313
RPSAP58	1.32773e-06	2.20365e-07	0.138123	5.18128	0.715656	2398.76	RPSA	1.64223
KIF7	7.15672e-07	1.14232e-07	0.134872	5.30249	0.715159	372.476	KIF7	1.64166
TJP2	1.25689e-06	2.08151e-07	0.137683	5.19191	0.714835	219.912	TJP2	1.6413
EHD3	0.000589257	0.000153012	0.188712	3.78613	0.714486	313.741	EHD3	1.6409
P3H4	7.32954e-11	7.36016e-12	0.10395	-6.85048	-0.712107	516.924	P3H4	1.63819
ST3GAL1	0.000105318	2.37717e-05	0.16848	-4.22616	-0.712023	750.167	ST3GAL1	1.6381
P2RX4	3.04534e-05	6.29308e-06	0.157436	4.5163	0.711027	140.22	P2RX4	1.63697
TUBB4B	0.000490368	0.000125018	0.185167	3.83607	0.710313	3654.54	TUBB4B	1.63616
MYO1B	0.00519516	0.00165091	0.225358	-3.14676	-0.709147	4744.77	MYO1B	1.63484
NAA16	0.0044984	0.00140335	0.221784	-3.19396	-0.70837	73.8021	NAA16	1.63396
LOC121112805	0.03068	0.0121339	0.282399	-2.50823	-0.70832	77.0364	PRRT2	1.6339
ATG101	2.712e-11	2.57558e-12	0.101195	-6.99913	-0.708276	296.581	ATG101	1.63385
CNKSR3	3.83312e-05	8.07383e-06	0.158649	4.46322	0.708086	142.714	CNKSR3	1.63364
MYDGF	2.42627e-13	1.86365e-14	0.0923994	7.6597	0.707752	1202.31	MYDGF	1.63326
WRB	2.85731e-06	5.01729e-07	0.140824	-5.02565	-0.707732	149.185	GET1	1.63323
GATA6	0.0488026	0.0206217	0.305666	2.31484	0.707567	186.187	GATA6	1.63305
COLGALT1	0.0147268	0.00523339	0.251989	-2.79231	-0.70363	113.662	COLGALT2	1.6286
MYO1E	0.0137897	0.00486284	0.249821	-2.81598	-0.703491	1484.51	MYO1E	1.62844
GCDH	0.00837158	0.00280776	0.235379	2.98804	0.703322	123.328	GCDH	1.62825
TNFAIP1	1.14203e-22	3.85721e-24	0.0692823	10.1352	0.702187	940.151	TNFAIP1	1.62697
YIF1B	3.08589e-09	3.67035e-10	0.111853	6.26744	0.70103	575.476	YIF1B	1.62567
MTG2	9.6827e-10	1.07957e-10	0.108595	6.45537	0.701021	249.359	MTG2	1.62566
ETS1	1.55899e-06	2.62144e-07	0.13602	5.14881	0.70034	636.483	ETS1	1.62489
SSH1	0.00170494	0.000482968	0.199635	-3.49003	-0.696732	1494.29	SSH1	1.62083
SHC1	1.34301e-11	1.23644e-12	0.0978029	7.10124	0.694522	5002.52	SHC1	1.61835
LURAP1L	0.000159109	3.71553e-05	0.168241	-4.12449	-0.69391	524.991	LURAP1L	1.61766
NDST1	1.16028e-08	1.48328e-09	0.114745	-6.04617	-0.693766	6101.77	NDST1	1.6175
LOC112533249	3.83312e-05	8.08805e-06	0.155411	-4.46284	-0.693577	87.8618	C2orf74-DT	1.61729
COTL1	1.60555e-20	6.20994e-22	0.0720266	9.626	0.693328	2463.66	COTL1	1.61701
LOC425940	8.47373e-09	1.06326e-09	0.113632	6.09961	0.693111	1601.21	NOTCH3	1.61677
ORMDL2	4.77589e-09	5.81918e-10	0.111816	6.19525	0.692729	194.202	ORMDL2	1.61634
ARID5A	0.0485789	0.0204743	0.298694	2.31754	0.692235	139.143	ARID5A	1.61579
C21orf140	0.0496695	0.0210872	0.300058	-2.30642	-0.692059	26.5499	LOC102723553	1.61559
PINK1	4.74037e-16	2.74592e-17	0.0817303	-8.45689	-0.691184	717.867	PINK1	1.61461
LOC770352	0.00558067	0.00178152	0.220202	3.12443	0.688005	95.3512	RPL23AP7	1.61105
GPSM1	5.16692e-09	6.32378e-10	0.111243	6.18214	0.687723	769.828	GPSM1	1.61074
DVL1	0.000719692	0.000189365	0.184221	-3.7328	-0.687658	777.547	DVL1	1.61067
YKT6	1.17568e-14	7.87772e-16	0.085296	8.05608	0.687152	1291.43	YKT6	1.6101
THOC5	0.000450164	0.000114115	0.178045	-3.85844	-0.686975	391.646	THOC5	1.6099
KIAA1217	0.00010343	2.32891e-05	0.162347	-4.23077	-0.686853	224.997	KIAA1217	1.60977
RPS4Y1	1.09862e-18	5.16693e-20	0.0748872	-9.16048	-0.686003	7923.29	RPS4X	1.60882
ADAT2	0.0329056	0.0130798	0.276105	-2.48159	-0.68518	37.7471	ADAT2	1.6079
TFEB	0.0111511	0.00383112	0.236924	2.89174	0.685124	47.3701	TFEB	1.60784
TLCD1	0.0476122	0.0200063	0.294384	-2.32623	-0.684806	119.26	TLCD1	1.60749
H6PD	4.64202e-12	4.08821e-13	0.0943081	-7.25261	-0.68398	1606.37	H6PD	1.60657
ACO1	2.81633e-06	4.92999e-07	0.135999	-5.02902	-0.683943	1163.63	ACO1	1.60652
HYOU1	3.25939e-10	3.47423e-11	0.102928	6.62493	0.681894	1169.83	HYOU1	1.60424
ARL15	0.00161319	0.000455807	0.193968	-3.50547	-0.67995	96.2004	ARL15	1.60208
BCAT1	0.0198436	0.00731477	0.251806	2.68216	0.675385	971.939	BCAT1	1.59702
LOC101748134	2.15633e-14	1.5036e-15	0.0846282	-7.97665	-0.675049	2833.56	LAPTM4A	1.59665
LOC100859848	3.60111e-05	7.53964e-06	0.150698	4.47786	0.674804	612.277	CDC42SE1	1.59638
CDR2L	6.93818e-14	5.08993e-15	0.0861219	7.82467	0.673876	526.344	CDR2L	1.59535
NKIRAS2	1.84901e-06	3.15612e-07	0.131731	5.11388	0.673657	451.273	NKIRAS2	1.59511
NDUFS5	4.48342e-08	6.1467e-09	0.11584	5.81272	0.673348	652.471	NDUFS5	1.59477
LOC416146	2.95917e-06	5.21764e-07	0.134151	-5.01813	-0.673185	133.689	TRIM21	1.59459
PMP22	1.18738e-32	2.32861e-34	0.0550229	-12.2235	-0.672572	2086.84	PMP22	1.59391
DSP	0.00204182	0.000590634	0.19516	3.43588	0.670546	1420.23	DSP	1.59168
NPR3	0.00278075	0.000828116	0.200177	3.34322	0.669236	1039.59	NPR3	1.59023
DFNA5	0.000279151	6.85332e-05	0.167967	-3.98132	-0.66873	465.633	GSDME	1.58967
DNAJB5	0.025634	0.00981696	0.258642	2.58221	0.667867	197.923	DNAJB5	1.58872
PGK2	0.018271	0.00663225	0.245628	2.71477	0.666824	2706.44	PGK1	1.58757
LRRC8D	1.32512e-12	1.09725e-13	0.0897049	7.42863	0.666385	402.934	LRRC8D	1.58709
IMP4	9.13251e-09	1.15255e-09	0.109296	6.08671	0.66525	304.108	IMP4	1.58584
BTBD6	5.28399e-12	4.70157e-13	0.09193	7.23366	0.66499	378.03	BTBD6	1.58556
HN1	0.00198578	0.00057226	0.192767	3.44443	0.663974	659.484	JPT1	1.58444
SLC2A6	2.25607e-05	4.55557e-06	0.144567	4.58428	0.662737	135.134	SLC2A6	1.58308
CD151	5.73249e-13	4.60098e-14	0.0878421	7.54277	0.662572	5339.48	CD151	1.5829
TP53TG5	6.39873e-06	1.18633e-06	0.13621	-4.85791	-0.661697	950.128	NRN1	1.58194
MYO1C	1.39927e-06	2.33254e-07	0.127718	5.17067	0.660385	5950.96	MYO1C	1.5805
WWP2	3.60866e-07	5.51095e-08	0.121482	5.43398	0.660131	422.282	WWP2	1.58023
PLCL2	0.0279481	0.0109011	0.258826	-2.54585	-0.658933	99.9694	PLCL2	1.57891
STIM1	1.29173e-11	1.18688e-12	0.0923314	7.10689	0.656189	871.575	STIM1	1.57591
NUDT16L1	9.47956e-09	1.19807e-09	0.107912	6.0805	0.656156	338.019	NUDT16L1	1.57588
ADCY9	0.00450315	0.00140647	0.20512	3.19332	0.655014	1120.15	ADCY9	1.57463
PARVG	0.030156	0.0118883	0.260258	-2.51544	-0.654665	92.763	PARVG	1.57425
BNC1	0.00332328	0.00100423	0.198443	3.28934	0.652746	244.902	BNC1	1.57216
CPQ	8.40538e-06	1.5782e-06	0.135707	-4.80107	-0.65154	493.199	CPQ	1.57084
CEP170B	0.0109191	0.00374742	0.224655	2.89868	0.651202	919.001	CEP170B	1.57048
NDUFAF6	0.0221143	0.00826624	0.246501	2.641	0.65101	104.983	NDUFAF6	1.57027
NFIA	6.90835e-07	1.09811e-07	0.122267	-5.30969	-0.6492	212.937	NFIA	1.5683
PRCP	7.94281e-12	7.19713e-13	0.0904679	7.17564	0.649165	1303.04	PRCP	1.56826
PTPRG	3.20663e-06	5.68307e-07	0.129694	5.00169	0.64869	698.417	PTPRG	1.56774
TRIM14	1.59446e-06	2.68687e-07	0.125642	-5.14418	-0.646327	318.301	TRIM14	1.56518
DAP	2.49461e-23	8.01789e-25	0.0627568	-10.2876	-0.645614	1816.67	DAP	1.56441
PM5	1.51037e-15	9.18543e-17	0.077423	8.31487	0.643762	1871.22	NOMO3	1.5624
ZCCHC24	6.32723e-27	1.67746e-28	0.0580393	-11.074	-0.642727	1652.25	ZCCHC24	1.56128
ADAM10	1.26699e-10	1.30219e-11	0.0949473	-6.7684	-0.642641	1983.73	ADAM10	1.56118
GCLM	3.70317e-05	7.76677e-06	0.143515	4.47151	0.641729	514.975	GCLM	1.5602
PARVB	0.000126708	2.90368e-05	0.15346	-4.18089	-0.6416	413.531	PARVB	1.56006
ACY1	0.00211993	0.000617078	0.187326	3.42399	0.641404	83.3084	ACY1	1.55985
BMPER	6.51261e-12	5.84207e-13	0.0889212	-7.20412	-0.640599	1702.54	BMPER	1.55898
GUK1	2.6348e-11	2.48838e-12	0.0914422	7.00395	0.640457	1257.8	GUK1	1.55882
CYBRD1	0.00194638	0.000559493	0.185458	-3.45053	-0.639927	6808.67	CYBRD1	1.55825
CCNJL	0.0109066	0.00374115	0.220705	2.8992	0.639868	51.1112	CCNJ	1.55819
KLF4	0.0148158	0.0052731	0.228957	-2.78986	-0.638757	927.82	KLF4	1.55699
SSSCA1	1.02429e-05	1.96042e-06	0.134145	4.75746	0.638192	155.65	ZNRD2	1.55638
LOC428277	0.0291484	0.0114283	0.252141	2.52932	0.637747	42.4523	PTH1R	1.5559
GPR1	0.000253749	6.19281e-05	0.159119	-4.00534	-0.637325	124.518	CMKLR2	1.55544
KCNC4	0.0191197	0.00699267	0.236257	2.69719	0.637231	250.013	KCNC4	1.55534
LOXL4	2.1902e-09	2.54536e-10	0.100678	6.32421	0.636706	3041.86	LOXL4	1.55478
MTHFD2	0.000111859	2.52886e-05	0.151153	-4.21221	-0.636688	766.557	MTHFD2	1.55476
JMJD1C	1.31792e-07	1.90257e-08	0.113184	-5.62064	-0.636165	590.812	JMJD1C	1.55419
COL8A2	0.000570963	0.000147847	0.167294	3.79466	0.634824	466.244	COL8A2	1.55275
ACCS	0.0013672	0.000378606	0.178457	-3.55456	-0.634338	81.8887	ACCS	1.55223
LOC107051159	0.0201907	0.00745374	0.236967	2.67586	0.634091	56.9918	NRXN2	1.55196
RFX3	0.0277248	0.0107908	0.248327	2.5494	0.633085	36.7615	RFX3	1.55088
LOC121108224	1.55571e-13	1.17236e-14	0.081922	-7.71901	-0.632357	845.991	TCF4	1.5501
CALR3	0.00828483	0.00277264	0.210936	2.99188	0.631095	18531.2	CALR	1.54874
UPRT	0.00373943	0.00114689	0.193727	3.25177	0.629955	63.1157	UPRT	1.54752
CEP290	0.00558168	0.00178352	0.201587	-3.1241	-0.629776	214.778	CEP290	1.54733
PIGL	0.000871846	0.000233674	0.170833	-3.67952	-0.628583	73.3435	PIGL	1.54605
LRP11	4.22978e-11	4.11687e-12	0.0906531	-6.93311	-0.628508	761.589	LRP11	1.54596
PALM	4.30073e-05	9.2153e-06	0.141382	4.43481	0.627004	616.674	PALM	1.54435
CPTP	4.6144e-06	8.35401e-07	0.127202	4.92691	0.626711	301.434	CPTP	1.54404
E2F3	0.0126431	0.0044057	0.219812	2.84755	0.625926	247.877	E2F3	1.5432
MGRN1	1.17777e-11	1.0779e-12	0.0878389	7.12018	0.625428	768.084	MGRN1	1.54267
MXD4	0.000429607	0.000108591	0.161552	-3.87055	-0.625296	1235.16	MXD4	1.54253
LEPROT	5.53752e-05	1.20665e-05	0.14286	-4.37638	-0.625209	1100.74	LEPROT	1.54243
DGKQ	0.00229682	0.000673572	0.183564	3.40012	0.624139	210.162	DGKQ	1.54129
PRDX6	0.0145405	0.00515665	0.222989	2.79708	0.623718	1960.82	PRDX6	1.54084
RALGPS2	0.000527836	0.000135338	0.16297	-3.81654	-0.621981	746.82	RALGPS2	1.53899
ATAD3B	1.0484e-05	2.01037e-06	0.13082	4.75238	0.621707	294.017	ATAD3A	1.53869
FKBP1A	9.75273e-09	1.23437e-09	0.102276	6.07571	0.621402	1947.95	FKBP1A	1.53837
PANX1	9.13095e-07	1.48065e-07	0.118172	-5.25495	-0.620989	444.343	PANX1	1.53793
TMEM170B	0.0475617	0.0199591	0.266791	-2.32712	-0.620854	30.699	TMEM170B	1.53779
MLLT3	0.00137231	0.000381018	0.17452	-3.55289	-0.620052	117.473	MLLT3	1.53693
NAPEPLD	0.00337757	0.00102364	0.188599	3.28395	0.61935	127.689	NAPEPLD	1.53618
RHBDD2	4.36486e-06	7.89431e-07	0.125426	4.93796	0.619349	467.814	RHBDD2	1.53618
SCLT1	0.0387813	0.0157041	0.25629	2.41572	0.619125	80.8951	SCLT1	1.53594
SH3BP4	0.0199928	0.00737706	0.231055	2.67933	0.619073	2173.4	SH3BP4	1.53589
MIDN	1.38867e-06	2.31235e-07	0.119627	5.1723	0.618744	889.154	MIDN	1.53554
DDHD1	0.000117953	2.67948e-05	0.147249	-4.19913	-0.618316	290.773	DDHD1	1.53508
TOMM34	0.000570963	0.000147843	0.162897	3.79466	0.618139	462.655	TOMM34	1.53489
MICAL2	0.00457176	0.00143205	0.193626	-3.18811	-0.6173	1282.38	MICAL2	1.534
SNX29	3.82785e-14	2.7456e-15	0.0780389	-7.90196	-0.61666	746.567	SNX29	1.53332
RAB9A	1.49066e-05	2.93421e-06	0.131796	-4.67537	-0.616197	205.565	RAB9A	1.53283
SGCE	3.52711e-14	2.51067e-15	0.0778528	-7.9131	-0.616057	973.812	SGCE	1.53268
MME	0.00496809	0.00157153	0.193783	3.16114	0.612575	2465.95	MME	1.52899
MITD1	0.00373771	0.00114568	0.187946	-3.25207	-0.611212	71.6688	MITD1	1.52754
ELF2	1.01947e-05	1.94935e-06	0.128347	-4.75861	-0.610754	247.217	ELF2	1.52706
MBTD1	0.00114201	0.00031355	0.169151	-3.60384	-0.609595	96.0809	MBTD1	1.52583
PSME1	1.7891e-08	2.33262e-09	0.10198	-5.97277	-0.609106	532.797	PSME1	1.52531
VPS13C	4.85136e-07	7.52326e-08	0.112659	5.3782	0.605904	533.522	VPS13C	1.52193
LOC121112434	9.58272e-05	2.14554e-05	0.142318	4.24918	0.604735	1496.49	ANKRD52	1.5207
ATP5B	4.51634e-20	1.88625e-21	0.0634862	9.51112	0.603824	3532.13	ATP5F1B	1.51974
DUS2	0.00146811	0.000410816	0.170866	3.53304	0.603677	84.2582	DUS2	1.51958
POGLUT1	5.35799e-05	1.16364e-05	0.137616	4.38429	0.603348	151.328	POGLUT1	1.51924
HIP1	0.000319115	7.89241e-05	0.151954	-3.94764	-0.599862	729.394	HIP1	1.51557
MYL12A	3.21574e-05	6.66856e-06	0.132963	4.504	0.598867	4087.46	MYL12B	1.51453
CASP14	2.11016e-06	3.62103e-07	0.117703	-5.08787	-0.598855	192.595	CASP7	1.51451
METTL23	5.18115e-05	1.12066e-05	0.1363	4.39248	0.598695	125.289	METTL23	1.51435
NPDC1	5.31284e-05	1.1519e-05	0.136379	4.3865	0.598228	867.706	NPDC1	1.51386
ULK2	1.00259e-05	1.91343e-06	0.125486	4.76236	0.597608	499.748	ULK2	1.51321
LOC107049857	6.66796e-09	8.29409e-10	0.097327	6.13919	0.597509	5710.28	RPS2	1.5131
CTPS1	0.000751781	0.000198764	0.160482	-3.72058	-0.597087	272.354	CTPS1	1.51266
ATP6V0B	0.00475513	0.0014964	0.187925	-3.17538	-0.596734	310.503	ATP6V0B	1.51229
LOC107049128	0.0117962	0.00408057	0.2072	2.87187	0.595049	111.352	ACTA1	1.51052
NCOA7	0.000209891	5.03098e-05	0.146605	4.05418	0.594366	249.242	NCOA7	1.50981
LOC124417311	5.5803e-05	1.21699e-05	0.13583	-4.37452	-0.594192	168.281	KCTD7	1.50963
ETV5	0.000113183	2.56672e-05	0.141141	4.20885	0.594043	528.546	ETV5	1.50947
LOC121109322	1.18281e-05	2.29389e-06	0.125601	4.72564	0.593545	3884.23	CORO1C	1.50895
SHPK	2.86974e-05	5.89893e-06	0.130953	-4.52998	-0.593213	157.109	SHPK	1.5086
S100A16	0.00374991	0.00115146	0.18249	3.25064	0.593208	1246.05	S100A16	1.5086
MTCH1	1.84035e-06	3.13798e-07	0.115924	-5.11497	-0.592945	2514.57	MTCH1	1.50832
LOC121110932	4.73097e-06	8.59084e-07	0.120168	-4.92144	-0.5914	955.155	LGMN	1.50671
MAPKAPK3	0.00030519	7.53139e-05	0.149117	3.95884	0.590332	407.162	MAPKAPK3	1.50559
NDE1	0.00114041	0.000312696	0.163406	3.60455	0.589004	396.615	NDE1	1.50421
DSE	2.5672e-15	1.58498e-16	0.0713386	-8.24992	-0.588538	1673.29	DSE	1.50372
TMX1	0.000209812	5.02527e-05	0.144843	-4.05445	-0.587259	274.814	TMX1	1.50239
DOT1L	3.02774e-06	5.34404e-07	0.116935	-5.01353	-0.586257	349.987	DOT1L	1.50135
PLEKHH3	1.52534e-05	3.01079e-06	0.125493	4.67008	0.586062	199.813	PLEKHH3	1.50114
LOC107052158	1.58684e-08	2.05163e-09	0.0977149	-5.99367	-0.58567	939.752	NUTF2	1.50074

## Sheet: LPSPB1_vs_PB1_top-table
ID-REF	padj	pvalue	lfcSE	stat	log2FoldChange	baseMean	GENE	FC
PLXDC2	6.39196e-26	4.71572e-27	1.02782	10.7711	11.0707	198.792	PLXDC2	2150.85
HOXC10	6.6855e-26	4.96459e-27	1.02651	10.7663	11.0517	323.576	HOXC10	2122.76
PI16	9.5387e-41	3.85666e-42	0.733813	13.6027	9.98187	508.332	PI16	1011.21
PCDH7	4.70501e-30	2.93305e-31	0.855291	11.6291	9.94623	371.888	PCDH7	986.539
CCDC85A	1.91995e-20	1.96387e-21	1.03369	9.50692	9.82723	138.637	CCDC85A	908.43
NPTX1	2.72304e-215	4.38634e-218	0.306481	-31.5217	-9.66078	3017.43	NPTX1	809.439
HOXB6	2.69841e-18	3.16872e-19	1.03463	8.96268	9.27306	94.263	HOXB6	618.685
LOC107054724	6.41237e-18	7.7469e-19	1.03846	8.8636	9.20448	54.4318	MYH1	589.963
HOXB8	1.64395e-17	2.03905e-18	1.03946	8.75511	9.1006	50.7728	HOXB8	548.974
HOXD11	1.65419e-17	2.05441e-18	1.03804	-8.75426	-9.08729	49.7806	HOXD11	543.935
PCSK1	8.14984e-17	1.06862e-17	1.04815	8.5663	8.97879	46.7038	PCSK1	504.529
IL1RL1	6.12934e-10	1.37436e-10	1.39246	6.41871	8.9378	45.3313	IL1RL1	490.396
BLB2	2.82643e-24	2.29465e-25	0.843153	-10.4074	-8.77501	163.736	HLA-DRB1	438.066
NDP	3.25874e-15	4.72571e-16	1.03416	-8.11835	-8.39567	50.9606	NDP	336.781
CTNND2	1.24194e-14	1.86851e-15	1.04519	-7.94977	-8.309	29.0476	CTNND2	317.144
LHX2	1.56289e-14	2.37656e-15	1.04416	-7.91992	-8.26968	28.2556	LHX2	308.619
SLC16A6	6.02531e-21	6.02726e-22	0.849788	-9.62907	-8.18267	108.582	SLC16A6	290.556
GDF15	3.26473e-11	6.42112e-12	1.17573	6.86998	8.07724	543.811	GDF15	270.08
KCND2	9.82059e-19	1.13266e-19	0.883022	9.0754	8.01378	97.9003	KCND2	258.457
KRT10	8.7986e-12	1.65541e-12	1.12375	7.06081	7.93458	37.3325	KRT14	244.65
LOC121109066	4.07279e-13	6.88859e-14	1.05669	-7.48998	-7.91457	22.0859	SHOX	241.281
HOXB5	2.64669e-13	4.42536e-14	1.04123	7.54784	7.85907	35.4296	HOXB5	232.175
RASD2	9.50011e-13	1.6466e-13	1.0616	7.37474	7.82904	57.29	RASD2	227.393
F11R	4.51822e-10	9.92e-11	1.20523	6.46817	7.79563	33.9247	F11R	222.187
EXPH5	1.7085e-16	2.28699e-17	0.918823	8.4782	7.78997	83.5844	EXPH5	221.317
CMKLR1	2.98293e-25	2.28717e-26	0.732931	-10.6247	-7.78718	110.312	CMKLR1	220.89
ZNF804A	1.06631e-12	1.86536e-13	1.04978	7.35811	7.7244	32.3936	ZNF804A	211.483
LOC107056139	1.96153e-12	3.50725e-13	1.05937	-7.27333	-7.70518	19.1132	VNN2	208.684
HLF	6.31206e-12	1.17741e-12	1.0653	-7.10799	-7.57213	17.4102	HLF	190.3
HHIP	8.72242e-11	1.78439e-11	1.11365	6.72266	7.48672	27.3833	HHIP	179.36
VNN2	1.78182e-22	1.62453e-23	0.745219	-9.99367	-7.44747	87.1358	VNN1	174.547
SOST	4.09289e-11	8.12909e-12	1.07858	6.83625	7.37343	15.2953	SOST	165.815
ADGRD1	1.13033e-172	3.64153e-175	0.25991	28.2168	7.33381	774.898	ADGRD1	161.323
CARD11	4.78219e-11	9.55976e-12	1.07085	6.81298	7.2957	14.5607	CARD11	157.117
WNT16	1.90133e-82	2.29703e-84	0.373763	-19.4622	-7.27424	309.982	WNT16	154.798
KCNH5	1.2078e-10	2.49421e-11	1.08913	6.67371	7.26851	14.2709	KCNH5	154.184
THBS4	2.92704e-99	2.87612e-101	0.339034	-21.3642	-7.2432	1207.22	THBS4	151.503
APCDD1	3.97344e-84	4.73638e-86	0.367581	-19.6601	-7.22668	1595.68	APCDD1	149.778
CDH18	7.73284e-24	6.45234e-25	0.695153	10.3085	7.16596	90.8785	CDH18	143.605
HOXC11	1.48592e-10	3.09967e-11	1.07531	6.64176	7.14194	13.0533	HOXC11	141.233
CD74	3.76646e-150	1.8808e-152	0.271148	-26.3007	-7.1314	719.149	CD74	140.206
SMOC2	4.69345e-10	1.03198e-10	1.09801	6.46219	7.09555	12.5911	SMOC2	136.764
LOC107055286	2.13434e-10	4.53479e-11	1.07564	6.58546	7.08357	12.5262	HOXB9	135.634
ST8SIA2	4.19702e-49	1.29129e-50	0.473357	-14.9625	-7.08259	169.572	ST8SIA2	135.542
WIF1	1.37234e-10	2.85168e-11	1.06283	-6.65403	-7.07213	20.4162	WIF1	134.562
DAB1	5.97161e-19	6.80078e-20	0.767036	9.13078	7.00363	292.063	DAB1	128.323
ANO3	2.32092e-14	3.56662e-15	0.883654	7.86929	6.95373	47.1415	ANO3	123.96
ID1	1.73554e-201	3.9139e-204	0.224238	30.4867	6.83626	984.394	ID1	114.267
HOXB7	3.45901e-22	3.24839e-23	0.681158	9.92477	6.76034	68.7193	HOXB7	108.409
LGR5	9.72063e-10	2.22034e-10	1.05765	-6.34527	-6.71107	15.9257	LGR5	104.769
LOC768760	1.86793e-17	2.33792e-18	0.763737	8.73967	6.67481	51.9074	PCDH10	102.168
CDH6	1.75115e-43	6.60067e-45	0.473701	14.0609	6.66068	128.219	CDH6	101.173
THNSL2	1.83486e-09	4.27977e-10	1.06567	-6.24347	-6.65346	15.3255	THNSL2	100.668
LOC100857659	2.55143e-08	6.67038e-09	1.1203	5.79902	6.49663	8.30792	KRT16	90.2984
LOC124418099	5.05786e-13	8.60358e-14	0.863083	7.46074	6.43924	33.1171	PDE11A	86.7769
LOC107055283	9.18392e-62	1.93797e-63	0.381598	16.8137	6.41607	184.541	HOXB3	85.3943
SMOC1	2.9382e-08	7.70521e-09	1.11043	-5.77478	-6.41247	7.80422	SMOC1	85.1814
ID3	5.39636e-308	2.60777842102381e-311	0.166851	37.7171	6.29314	1047.33	ID3	78.4193
METTL24	1.50537e-12	2.67222e-13	0.859599	7.30996	6.28364	29.7332	METTL24	77.9046
B3GNT5	8.14806e-08	2.23783e-08	1.1112	5.59253	6.21443	6.87448	B3GNT5	74.2559
KRT7	4.66482e-185	1.35256e-187	0.211925	29.2123	6.19082	1229.91	KRT7	73.0505
ZNF704	9.29015e-12	1.75088e-12	0.874599	7.05301	6.16855	27.3941	ZNF704	71.9316
SHISA3	1.25033e-07	3.51252e-08	1.10639	5.51376	6.10038	6.34232	SHISA3	68.6115
ATRNL1	1.92575e-07	5.54026e-08	1.1171	-5.43304	-6.06923	6.14448	ATRNL1	67.1459
HES6	7.84937e-08	2.15074e-08	1.077	5.59942	6.03058	10.0945	HES1	65.371
STOX2	7.10346e-24	5.89285e-25	0.583577	10.3172	6.02087	66.3258	STOX2	64.9324
TMEM132D	6.02981e-80	7.8675e-82	0.312899	-19.1608	-5.99539	193.378	TMEM132D	63.7956
SEMA6A	9.38161e-15	1.40089e-15	0.750535	7.98538	5.99331	65.0214	SEMA6A	63.7039
SORBS2	4.73319e-59	1.07503e-60	0.364393	16.435	5.98878	145.664	SORBS2	63.5042
LOC107051715	3.00841e-11	5.8976e-12	0.869388	6.8821	5.98322	24.2566	IL21-AS1	63.2599
LHX8	1.50421e-07	4.27177e-08	1.08864	-5.47923	-5.96491	9.56773	LHX8	62.4622
GSC	4.24014e-07	1.26221e-07	1.12149	5.28425	5.92625	5.63478	GSC	60.8107
ITGB2	7.46015e-57	1.82658e-58	0.367449	16.1207	5.92352	208.843	ITGB2	60.6954
PCSK9	2.40042e-16	3.24413e-17	0.697524	8.43742	5.88531	37.6932	PCSK9	59.109
CILP	2.12321e-07	6.11518e-08	1.08643	-5.4154	-5.88348	9.02756	CILP	59.0341
DYNC1I1	7.16843e-11	1.45147e-11	0.868823	6.75267	5.86687	22.3604	DYNC1I1	58.3586
HOXD10	4.27931e-23	3.78438e-24	0.576968	-10.137	-5.84874	50.8484	HOXD10	57.6296
TPD52L1	1.07795e-80	1.35439e-82	0.302921	19.2521	5.83188	211.014	TPD52L1	56.9602
DACT1	5.07852e-32	2.84685e-33	0.482554	12.0183	5.79949	220.881	DACT1	55.6957
C2orf88	1.23264e-47	3.991e-49	0.391087	-14.7324	-5.76167	109.886	MSTN	54.2544
PRIMA1	8.33015e-09	2.0718e-09	0.954945	5.99207	5.7221	20.2016	PRIMA1	52.7866
GDF7	4.14301e-47	1.38145e-48	0.387664	14.6483	5.67861	104.989	GDF6	51.2191
PALM	2.01306e-151	9.72806e-154	0.213338	26.413	5.63489	375.451	PALM	49.6902
LOC419242	6.51851e-43	2.48854e-44	0.399179	13.9667	5.57521	91.7211	DEPTOR	47.6767
RBPMS2	1.32623e-41	5.21262e-43	0.401924	-13.7483	-5.52578	99.3683	RBPMS2	46.0709
MCF2L	5.25675e-31	3.14152e-32	0.467258	-11.8183	-5.52217	63.9127	MCF2L	45.9557
ANKRD1	4.08242e-72	6.37878e-74	0.300075	18.1884	5.45787	197.608	ANKRD1	43.9525
HAPLN3	1.03075e-76	1.46112e-78	0.290262	18.765	5.44676	381.501	HAPLN3	43.6152
FRMD4B	3.84452e-09	9.21495e-10	0.882345	-6.12245	-5.40211	16.0702	FRMD4B	42.2861
RNF180	1.56353e-06	4.97166e-07	1.07037	5.0274	5.38116	10.7346	RNF180	41.6764
OLFML2A	3.5134e-131	2.1506e-133	0.218626	-24.5784	-5.37349	382.729	OLFML2A	41.4554
LOC124417425	1.27116e-37	5.69239e-39	0.409991	13.0584	5.35381	84.1702	HOXB2	40.8939
GDF5	1.26326e-152	5.90117e-155	0.201291	-26.5187	-5.33798	474.349	GDF5	40.4474
TMEM37	2.34519e-11	4.55212e-12	0.767673	6.91889	5.31144	20.4857	TMEM37	39.7104
UCHL1	2.44721e-241	3.15363e-244	0.158948	33.3751	5.30491	804.703	UCHL1	39.5309
HOXB4	2.74452e-13	4.59777e-14	0.70111	7.54286	5.28837	25.0955	HOXB4	39.0803
ALDH3A2	3.75658e-69	6.23273e-71	0.296754	-17.807	-5.28431	143.802	ALDH3A1	38.9706
ELN	2.38485e-13	3.97987e-14	0.697787	7.56165	5.27642	10001.6	ELN	38.7581
RGS7	2.87915e-34	1.47482e-35	0.423284	-12.4458	-5.26809	68.9274	RGS7	38.5349
KLHL9	5.50966e-11	1.10939e-11	0.77252	6.79155	5.2466	19.5807	KLHL13	37.9651
HOXA13	1.33737e-16	1.78374e-17	0.613081	-8.50708	-5.21553	33.1754	HOXA13	37.1561
LOC420368	3.71054e-06	1.23366e-06	1.07388	-4.85015	-5.2085	9.42243	GIMAP2	36.9754
LAMA1	1.61252e-08	4.10662e-09	0.884807	5.87984	5.20253	14.2153	LAMA1	36.8228
CYYR1	4.09463e-37	1.90617e-38	0.399408	-12.966	-5.17875	73.6791	CYYR1	36.2208
SULF1	2.11082e-187	5.44026e-190	0.176005	29.4003	5.17461	8558.64	SULF1	36.1171
PENK	4.02735e-24	3.28909e-25	0.49702	10.373	5.1556	50.5626	PENK	35.6444
ZIC4	3.78692e-28	2.51323e-29	0.457625	-11.2428	-5.14497	58.7714	ZIC4	35.3828
IGFBP2	9.95814e-32	5.71053e-33	0.43003	-11.9607	-5.14344	565.404	IGFBP2	35.3452
ADAMTS8	1.12104e-07	3.13667e-08	0.929231	-5.53363	-5.14202	13.6377	ADAMTS8	35.3104
DLX3	1.02131e-21	9.88736e-23	0.523525	9.81311	5.13741	40.8623	DLX3	35.1977
SHISA2	6.82129e-09	1.68115e-09	0.849372	6.02595	5.11828	22.4895	SHISA2	34.734
GALNT16	4.35855e-105	3.65085e-107	0.232158	-21.9892	-5.10498	287.443	GALNT16	34.4153
ZFPM2	5.02881e-15	7.37958e-16	0.629659	8.06407	5.07762	26.1918	ZFPM2	33.7687
APBB1IP	1.36199e-32	7.39351e-34	0.411023	12.1292	4.9854	131.408	APBB1IP	31.6778
PDGFRL	4.24369e-51	1.23045e-52	0.324475	15.269	4.95441	112.706	PDGFRL	31.0045
C3	6.03859e-24	4.98028e-25	0.478053	10.3333	4.93988	247.441	C3	30.6939
FAM155A	1.34062e-07	3.78345e-08	0.897733	5.50067	4.93813	11.928	NALF1	30.6568
FZD8	2.97051e-20	3.09588e-21	0.521682	9.45944	4.93482	122.909	FZD8	30.5864
RASL12	2.17885e-07	6.27894e-08	0.907831	-5.41067	-4.91198	11.5173	RASL12	30.1059
SOX9	2.56359e-62	5.24446e-64	0.290072	16.891	4.8996	197.427	SOX9	29.8488
EDNRA	4.28392e-28	2.84997e-29	0.43422	11.2317	4.87702	57.3082	EDNRA	29.3852
FBXL16	9.52515e-23	8.56159e-24	0.484031	-10.0569	-4.86787	41.2003	FBXL16	29.1995
CHRM2	4.24808e-09	1.02507e-09	0.795654	6.10546	4.85783	184.653	CHRM2	28.997
CACNB2	1.8303e-24	1.4712e-25	0.462147	10.4496	4.82926	70.3754	CACNB2	28.4283
LIF	1.14117e-16	1.51838e-17	0.564872	8.52574	4.81595	33.0526	LIF	28.1674
TMEM26	3.74295e-18	4.43149e-19	0.538671	-8.92564	-4.80799	32.6356	TMEM26	28.0122
RIPK4	5.34297e-07	1.60169e-07	0.915944	-5.24047	-4.79997	10.7973	RIPK4	27.8571
MARVELD2	1.43338e-08	3.62963e-09	0.802508	5.90024	4.73499	13.8409	MARVELD2	26.6303
PTPRB	1.55053e-13	2.55259e-14	0.618392	7.6192	4.71165	34.2053	PTPRB	26.2029
LOC101748755	2.43424e-10	5.23079e-11	0.713552	6.56421	4.68391	16.801	CPNE5	25.7037
F7	1.23786e-10	2.56027e-11	0.698869	-6.66987	-4.66137	16.3216	F7	25.3053
LOC112532894	3.97344e-84	4.73334e-86	0.236818	-19.6601	-4.65587	179.721	ST6GALNAC5	25.2091
AJAP1	8.92189e-07	2.74066e-07	0.905269	-5.14046	-4.6535	9.80524	AJAP1	25.1677
CLEC3B	1.20278e-234	1.74372e-237	0.141077	-32.907	-4.64242	4188.17	CLEC3B	24.9751
OSBP2	1.06627e-88	1.16795e-90	0.226934	-20.1913	-4.5821	185.207	OSBP2	23.9524
LOC121113132	1.34033e-36	6.34755e-38	0.355262	12.8735	4.57345	841.187	RDH10	23.8093
DBNDD1	2.03272e-35	1.01177e-36	0.359094	-12.6579	-4.54537	69.3591	DBNDD1	23.3503
ABCC9	1.13171e-81	1.38547e-83	0.234073	-19.3699	-4.53396	180.694	ABCC9	23.1664
MFAP3L	6.40387e-43	2.43446e-44	0.324546	13.9683	4.53334	84.9967	MFAP3L	23.1564
EBF3	1.95209e-264	1.88668e-267	0.12971	-34.9392	-4.53197	701.976	EBF3	23.1344
ZNF365	8.58075e-10	1.9503e-10	0.709284	6.3652	4.51474	15.0043	ZNF365	22.8598
ADM2	2.99132e-18	3.5175e-19	0.502748	8.95117	4.50018	101.169	ADM2	22.6302
DENND2A	9.63623e-166	3.25968e-168	0.16264	-27.6444	-4.49607	508.769	DENND2A	22.5659
ST8SIA1	3.96397e-41	1.59631e-42	0.328391	-13.6671	-4.48816	84.4238	ST8SIA1	22.4424
CDON	8.80007e-290	5.67015e-293	0.121969	-36.5813	-4.4618	1225.65	CDON	22.0361
CACNA2D3	1.93803e-23	1.66705e-24	0.436155	-10.2168	-4.45612	45.8379	CACNA2D3	21.9496
RHOJ	2.83125e-36	1.35451e-37	0.347718	12.8148	4.45594	227.949	RHOJ	21.9468
RNF157	1.4149e-64	2.59824e-66	0.2582	-17.2013	-4.44137	132.179	RNF157	21.7263
DIO2	6.81365e-07	2.07109e-07	0.854913	5.19284	4.43943	34.2111	DIO2	21.697
LSAMP	1.34982e-39	5.675e-41	0.328962	13.4047	4.40964	75.387	LSAMP	21.2537
CTSC	9.45652e-165	3.50354e-167	0.159604	-27.5585	-4.39844	2552.46	CTSC	21.0892
SHANK2	5.69229e-26	4.1812e-27	0.407193	10.7821	4.3904	46.9673	SHANK2	20.9721
MFSD2A	3.89279e-20	4.0947e-21	0.463849	9.43016	4.37417	32.7587	MFSD2A	20.7375
LOC121109831	1.93665e-23	1.66275e-24	0.427753	10.2171	4.37039	40.8086	CDH10	20.6832
C9ORF58	2.10124e-10	4.45431e-11	0.661581	-6.58812	-4.35857	15.9191	AIF1L	20.5145
SYT12	2.56006e-07	7.41048e-08	0.809248	5.38092	4.3545	10.7583	SYT12	20.4567
TRIM47	6.36053e-81	7.88919e-83	0.225602	-19.2801	-4.34963	200.026	TRIM47	20.3877
ACAN	1.37427e-124	9.51893e-127	0.181379	23.9488	4.34379	1312.61	ACAN	20.3054
TBX1	1.08336e-72	1.6753e-74	0.237605	18.2615	4.33903	218.977	TBX1	20.2385
CHDH	1.90441e-45	6.7182e-47	0.301264	-14.3819	-4.33276	84.5371	CHDH	20.1508
CRYBB3	5.71104e-17	7.42399e-18	0.50317	-8.60816	-4.33137	28.9565	CRYBB3	20.1313
SHROOM1	4.5526e-16	6.25542e-17	0.512865	-8.36031	-4.28771	28.2091	SHROOM2	19.5312
ESM1	1.90738e-08	4.90364e-09	0.7289	5.85041	4.26436	12.6546	ESM1	19.2177
LXN	1.45115e-05	5.11924e-06	0.933821	4.55984	4.25808	7.60815	LXN	19.1341
TEK	1.14416e-18	1.32514e-19	0.470053	9.05829	4.25788	73.1687	TEK	19.1315
DMD	2.79517e-12	5.04283e-13	0.582673	7.22414	4.20931	19.5768	DMD	18.4982
EFCAB4B	1.79622e-13	2.96862e-14	0.552429	7.59968	4.19828	24.3865	CRACR2A	18.3573
EGR3	2.42754e-23	2.10376e-24	0.408885	10.1942	4.16827	40.5964	EGR3	17.9794
LY75	1.50961e-09	3.49681e-10	0.664149	-6.27498	-4.16752	14.1771	LY75	17.97
GCH1	3.04789e-09	7.2466e-10	0.674675	6.16061	4.15641	14.1632	GCH1	17.8321
F10	7.05533e-63	1.36379e-64	0.244161	-16.9702	-4.14348	947.611	F10	17.673
KCNS2	1.73859e-55	4.4809e-57	0.259129	-15.9217	-4.12577	98.7401	KCNS2	17.4574
IL34	1.97768e-17	2.48803e-18	0.47098	-8.73264	-4.1129	34.077	IL34	17.3024
LOC124417960	1.10265e-30	6.73171e-32	0.349478	11.754	4.10778	71.0263	TNIK	17.2411
MIOX	1.7008e-08	4.34241e-09	0.698727	5.87059	4.10194	34.3725	MIOX	17.1714
PAPPA2	1.26168e-07	3.54644e-08	0.743713	5.51207	4.0994	11.4408	PAPPA2	17.1412
KCNF1	2.43341e-06	7.93368e-07	0.824655	-4.93699	-4.07132	8.77889	KCNF1	16.8108
LOC100857834	1.38031e-06	4.34015e-07	0.803536	-5.0534	-4.06059	8.79396	PGA4	16.6862
BATF3	1.90973e-07	5.49108e-08	0.746669	-5.43463	-4.05787	10.9405	BATF3	16.6548
TMTC1	6.6118e-147	3.40814e-149	0.155457	26.0143	4.04412	381.969	TMTC1	16.4969
GABRA5	9.8336e-12	1.85806e-12	0.571923	7.04474	4.02905	19.6199	GABRA5	16.3254
CTGFL	0	0	0.0993991	40.4695	4.02263	17513.9	CCN2	16.253
LDLRAD4	2.93862e-12	5.31109e-13	0.557131	7.21709	4.02087	19.4897	LDLRAD4	16.2331
LAMA5	1.31743e-80	1.6765e-82	0.208298	-19.2411	-4.00789	267.83	LAMA5	16.0877
CCR7	4.32899e-13	7.32888e-14	0.534686	-7.48184	-4.00044	21.247	CCR7	16.0048
GPR85	3.55039e-06	1.1787e-06	0.821777	4.85919	3.99317	8.53672	GPR85	15.9244
CLIC3	3.08712e-36	1.48687e-37	0.310923	12.8076	3.98218	359.187	CLIC3	15.8035
ACKR4	4.66495e-25	3.61443e-26	0.376313	-10.5819	-3.98212	1056.33	ACKR4	15.8029
APBA2	4.18526e-06	1.39756e-06	0.823186	4.82535	3.97216	8.41723	APBA2	15.6942
SYNPO2L	8.27213e-10	1.87615e-10	0.619958	-6.37115	-3.94985	16.1686	SYNPO2L	15.4534
GLDN	1.05838e-17	1.29058e-18	0.447353	-8.80655	-3.93964	34.4373	GLDN	15.3444
FCN3	1.57626e-11	3.01896e-12	0.562605	6.97684	3.9252	18.2441	FIBCD1	15.1916
PSAT1	3.4066e-31	2.01938e-32	0.33024	11.8553	3.91511	685.653	PSAT1	15.0857
MARK1	7.74487e-08	2.12086e-08	0.697112	5.60184	3.90511	12.0698	MARK1	14.9815
TMEM35A	1.79443e-55	4.65372e-57	0.245061	-15.9193	-3.90121	133.968	TMEM35A	14.9411
CTSS	8.92849e-19	1.02545e-19	0.428523	-9.08622	-3.89365	31.6238	CTSS	14.8629
NFATC2	1.13027e-13	1.8334e-14	0.501596	-7.6618	-3.84313	76.6499	NFATC2	14.3515
FOXF1	4.72478e-66	8.37187e-68	0.219973	-17.3992	-3.82734	140.333	FOXF1	14.1953
NTN3	1.19376e-17	1.46144e-18	0.43458	-8.7926	-3.82108	451.857	NTN1	14.1339
EFR3B	1.49512e-08	3.7932e-09	0.646037	5.89297	3.80708	30.0284	EFR3B	13.9973
CRLF1	9.5291e-206	1.84197e-208	0.123402	-30.8114	-3.80219	1385	CRLF1	13.95
KIAA1671	5.17863e-58	1.21791e-59	0.232982	-16.2871	-3.79461	116.186	KIAA1671	13.8769
NES	1.67667e-103	1.48546e-105	0.173862	-21.8204	-3.79373	749.697	NES	13.8684
LOC770492	6.22398e-12	1.15998e-12	0.533431	7.11005	3.79272	22.4707	RASL11B	13.8587
PDE7B	1.7857e-116	1.3807e-118	0.163768	-23.1522	-3.79159	277.181	PDE7B	13.8479
AQP1	5.92639e-25	4.62999e-26	0.358884	-10.5587	-3.78935	394.407	AQP1	13.8264
ANK1	6.17698e-57	1.50245e-58	0.234722	-16.1327	-3.78671	137.229	ANK1	13.801
C19orf35	8.87016e-54	2.40043e-55	0.240519	15.6707	3.76909	139.612	PRAG1	13.6336
EGFLAM	8.2637e-09	2.05394e-09	0.628322	-5.99348	-3.76584	12.6876	EGFLAM	13.6028
TFAP2C	3.67665e-80	4.73796e-82	0.195956	-19.1872	-3.75985	197.448	TFAP2C	13.5465
NR4A1	1.29467e-62	2.56514e-64	0.221968	16.9331	3.75861	325.07	NR4A1	13.5349
PLPP4	2.89843e-14	4.50078e-15	0.477591	7.84013	3.74438	25.3674	PLPP4	13.402
COL4A1	2.41515e-19	2.69604e-20	0.405175	9.23041	3.73993	1486.5	COL4A1	13.3608
SEL1L3	6.39933e-215	1.1339e-217	0.118693	31.4915	3.73781	498.93	SEL1L3	13.3412
PDPN	1.66238e-23	1.42191e-24	0.364846	-10.2322	-3.7332	134.633	PDPN	13.2985
CDA	1.36232e-25	1.02481e-26	0.347253	10.6994	3.71539	51.6007	CDA	13.1354
SDK1	1.70208e-08	4.34842e-09	0.630807	-5.87036	-3.70306	12.1691	SDK1	13.0237
PGM5	8.23745e-20	8.85048e-21	0.39511	9.34897	3.69387	33.2807	PGM5	12.941
COBLL1	8.22219e-14	1.31783e-14	0.478873	7.70409	3.68928	69.7226	COBLL1	12.8998
RPESL	2.76497e-11	5.40256e-12	0.534622	6.89458	3.68599	29.611	SBSPON	12.8705
RGCC	3.84658e-51	1.10912e-52	0.240869	-15.2758	-3.67946	242.191	RGCC	12.8123
HAPLN1	6.67893e-10	1.50405e-10	0.568062	6.40496	3.63842	135.028	HAPLN1	12.453
RGS4	1.72837e-97	1.75398e-99	0.170987	21.1714	3.62002	226.907	RGS4	12.2952
LOC100857637	2.61508e-25	2.0009e-26	0.339968	10.6372	3.6163	63.4734	TLE2	12.2635
RTN4RL2	3.47642e-07	1.02422e-07	0.675885	-5.32237	-3.59731	9.80456	RTN4RL2	12.1032
ACE	1.49669e-74	2.26624e-76	0.194125	-18.495	-3.59035	669.082	ACE	12.0449
PLXNC1	7.51681e-39	3.20869e-40	0.269953	-13.2756	-3.58378	316.504	PLXNC1	11.9902
KRT8	3.68385e-23	3.23405e-24	0.351581	10.1524	3.56938	38.858	KRT8	11.8711
GGT5	8.93777e-16	1.23816e-16	0.429105	8.27938	3.55273	38.3534	GGT5	11.7348
TMEM200A	1.41579e-48	4.42436e-50	0.238712	14.8803	3.55211	1662.79	TMEM200A	11.7299
BHLHE40	1.8291e-47	5.9811e-49	0.240264	14.7051	3.53309	199.174	BHLHE40	11.5762
XPNPEP2	5.58046e-22	5.33056e-23	0.357649	9.87524	3.53187	126.411	XPNPEP2	11.5664
CDH2	7.38306e-30	4.65009e-31	0.304442	11.5897	3.52837	838.682	CDH2	11.5384
SYT14	1.71189e-14	2.61416e-15	0.445999	7.90807	3.52699	23.6599	SYT14	11.5274
WNK4	1.02453e-76	1.43579e-78	0.187595	18.7659	3.52039	167.444	WNK4	11.4747
LRRC1	5.47414e-12	1.01494e-12	0.492512	7.12847	3.51086	27.976	LRRC1	11.3992
ELFN2	2.4033e-10	5.16043e-11	0.534086	6.56623	3.50694	15.514	ELFN2	11.3682
CXCL14	3.89182e-11	7.71092e-12	0.512266	6.84382	3.50586	38.6674	CXCL14	11.3597
RIMS2	4.90403e-10	1.08224e-10	0.542515	-6.45499	-3.50193	15.3089	RIMS2	11.3289
AMIGO2	5.19177e-14	8.22085e-15	0.44964	7.76413	3.49107	261.352	AMIGO2	11.2439
SCIN	2.30521e-09	5.42884e-10	0.562113	-6.20618	-3.48858	13.7013	SCIN	11.2245
CD9	4.79156e-279	3.85918e-282	0.0970753	-35.8935	-3.48437	1144.06	CD9	11.1918
LOC121106849	2.27401e-59	5.05499e-61	0.211392	16.4806	3.48387	120.969	PRICKLE1	11.1879
RNF144A	8.68351e-27	6.11258e-28	0.3178	-10.9576	-3.48231	65.8819	RNF144A	11.1758
GPAT3	1.11214e-07	3.10999e-08	0.62683	5.53513	3.46958	12.1097	GPAT3	11.0777
DMA	3.15795e-06	1.04231e-06	0.709463	-4.88348	-3.46465	8.87567	HLA-DOA	11.0398
KRT24	7.67882e-62	1.58326e-63	0.205862	16.8256	3.46376	1217.71	KRT19	11.033
KIAA1644	5.45254e-16	7.52711e-17	0.415372	-8.33845	-3.46356	693.608	SHISAL1	11.0315
MAP7	3.80907e-30	2.3684e-31	0.295516	-11.6473	-3.44196	60.4624	MAP7	10.8676
CHAC1	1.75715e-15	2.48514e-16	0.41979	8.196	3.4406	80.5143	CHAC1	10.8574
LOC121110286	4.13949e-06	1.3803e-06	0.712213	4.82783	3.43844	8.90741	LGALSL	10.8411
IL17RD	9.98027e-58	2.36324e-59	0.211071	-16.2465	-3.42917	130.253	IL17RD	10.7717
ADRA1D	3.39884e-12	6.19215e-13	0.47621	-7.19618	-3.4269	291.261	ADRA1D	10.7547
EPHA4	7.74776e-32	4.40554e-33	0.285271	11.9822	3.41817	130.565	EPHA4	10.6899
CARD10	1.9736e-29	1.27165e-30	0.296631	-11.5032	-3.41219	207.368	CARD10	10.6456
MAP2K6	4.70061e-22	4.45226e-23	0.343976	-9.89327	-3.40304	46.5017	MAP2K6	10.5784
SYT1	1.15278e-31	6.62922e-33	0.284339	11.9483	3.39735	247.575	SYT1	10.5367
RASSF9	6.32991e-09	1.55597e-09	0.562224	6.03846	3.39496	14.4495	RASSF9	10.5193
SLC38A1	5.8221e-34	3.01046e-35	0.272554	12.3887	3.37658	361.412	SLC38A1	10.3861
OSR2	4.40239e-72	6.94964e-74	0.185529	-18.1837	-3.3736	1717.53	OSR2	10.3647
DISC1	1.58884e-31	9.23923e-33	0.281488	-11.9206	-3.35552	63.2202	DISC1	10.2356
SIPA1L2	9.54303e-181	2.92071e-183	0.116222	-28.8691	-3.35522	819.963	SIPA1L2	10.2335
RIMS1	1.58433e-22	1.43682e-23	0.334963	10.0058	3.35158	39.4175	RIMS1	10.2077
ANKRD29	4.53978e-61	9.72601e-63	0.200246	-16.7178	-3.34768	307.701	ANKRD29	10.1801
LOC107051996	2.11588e-06	6.85072e-07	0.673268	-4.96555	-3.34314	5826.29	COLEC12	10.1481
ELFN1	1.973e-46	6.7059e-48	0.229882	-14.5405	-3.34261	148.782	ELFN1	10.1444
CPNE8	2.53678e-12	4.55624e-13	0.460602	-7.23792	-3.3338	20.5436	CPNE8	10.0826
CCDC69	6.32135e-08	1.71169e-08	0.590796	5.63887	3.33142	19.4242	CCDC69	10.066
NTSR1	5.80172e-15	8.56053e-16	0.413684	-8.04591	-3.32846	28.7593	NTSR1	10.0454
PRKCDBP	3.83344e-42	1.48818e-43	0.239659	13.8387	3.31658	332.356	CAVIN2	9.963
OXTR	4.12697e-20	4.34768e-21	0.351693	9.42387	3.31431	1493	OXTR	9.94736
CLGN	4.48317e-11	8.92589e-12	0.484466	6.82284	3.30543	76.3657	CLGN	9.88632
SAMD3	1.9636e-24	1.58467e-25	0.315884	10.4426	3.29864	49.1412	SAMD3	9.83986
TTC12	3.46668e-20	3.6409e-21	0.348634	-9.44247	-3.29197	39.8821	TTC12	9.79446
FMOD	6.6372e-26	4.91803e-27	0.305715	10.7672	3.29169	469.414	FMOD	9.7926
ADH1C	1.43078e-07	4.05174e-08	0.598878	-5.48858	-3.28699	13.5863	ADH1B	9.76073
KCNJ6	4.9374e-07	1.47613e-07	0.62363	-5.25551	-3.27749	10.7018	KCNJ6	9.69669
EFNB2	3.09857e-157	1.29773e-159	0.121325	-26.9195	-3.266	771.663	EFNB2	9.61978
ZNF608	1.09565e-56	2.70031e-58	0.202048	-16.0965	-3.25226	200.652	ZNF608	9.5286
LRRC2	1.05307e-13	1.70648e-14	0.422362	-7.67101	-3.23994	318.76	LRRC2	9.44758
FAM65C	1.97702e-08	5.08904e-09	0.553245	-5.84423	-3.23329	14.1766	RIPOR3	9.40411
BRINP1	6.05477e-08	1.63463e-08	0.571438	5.6468	3.2268	13.0414	BRINP1	9.36186
RAB38	1.47758e-15	2.07784e-16	0.39257	-8.2175	-3.22595	25.728	RAB38	9.35637
RAP1GAP2	1.32816e-14	2.00893e-15	0.405562	-7.94079	-3.22048	24.3497	RAP1GAP2	9.321
FNDC1	3.0283e-38	1.32195e-39	0.244507	13.1691	3.21994	263.605	FNDC1	9.31746
KCNMA1	3.01685e-129	1.94384e-131	0.13167	-24.3948	-3.21205	2592.63	KCNMA1	9.26664
PHGDH	6.36015e-23	5.64505e-24	0.317079	10.0979	3.20183	609.556	PHGDH	9.20124
WISP1	2.49754e-20	2.58283e-21	0.336653	9.47837	3.19092	142.977	CCN4	9.13196
NALCN	3.66364e-24	2.98615e-25	0.307228	10.3823	3.18972	57.0647	NALCN	9.12437
PODXL	1.15276e-05	4.01275e-06	0.691234	4.61072	3.18709	3243.03	PODXL	9.10771
VAT1L	1.11179e-14	1.66732e-15	0.400149	7.96388	3.18673	26.7202	VAT1L	9.10548
COL8A1	5.44935e-16	7.51392e-17	0.38202	-8.33866	-3.18553	14622	COL8A1	9.09788
CADM1	2.69246e-47	8.89102e-49	0.216961	14.6782	3.1846	185.168	CADM1	9.092
CILP2	1.79154e-11	3.4486e-12	0.45704	6.95811	3.18014	21.4862	CILP2	9.06392
TENM3	6.71594e-53	1.86073e-54	0.204471	15.54	3.17748	377.522	TENM3	9.04725
TMTC2	8.18583e-40	3.40197e-41	0.236127	13.4426	3.17417	91.7501	TMTC2	9.0265
TGFBR3	2.47971e-185	6.79043e-188	0.108272	-29.2359	-3.16542	3382.26	TGFBR3	8.97191
NKD1	2.7896e-19	3.13201e-20	0.342794	-9.21434	-3.15862	40.6584	NKD1	8.92977
NRCAM	3.85324e-08	1.02228e-08	0.549608	5.72699	3.1476	13.6686	NRCAM	8.8618
AMZ2	6.80976e-13	1.16823e-13	0.422127	7.42034	3.13232	20.8324	AMZ1	8.76844
ASNS	4.74399e-56	1.17683e-57	0.195499	16.0051	3.12899	267.024	ASNS	8.7482
ZDHHC15	3.28028e-08	8.66039e-09	0.543335	-5.75507	-3.12693	14.3691	ZDHHC15	8.73575
DOK6	1.51856e-33	7.94991e-35	0.252407	12.3105	3.10727	75.9621	DOK6	8.61749
KCNJ8	1.31308e-13	2.14686e-14	0.406094	-7.64151	-3.10317	24.9797	KCNJ8	8.59306
FSTL3	3.30325e-153	1.48987e-155	0.116582	26.5705	3.09764	718.455	FSTL3	8.56015
HEYL	6.40677e-07	1.94226e-07	0.595135	-5.20478	-3.09755	10.6613	HEYL	8.55962
DPT	4.38742e-159	1.76684e-161	0.114353	-27.0784	-3.09649	1257.35	DPT	8.55334
FIBIN	4.3948e-51	1.28134e-52	0.202364	15.2664	3.08936	120.765	FIBIN	8.51118
GPC4	2.31804e-29	1.49731e-30	0.268744	11.4891	3.08761	137.405	GPC4	8.50089
ARHGAP28	1.95339e-10	4.122e-11	0.466922	6.59962	3.08151	17.8459	ARHGAP28	8.46501
SYNE3	1.16175e-165	4.11703e-168	0.111237	-27.636	-3.07415	783.167	SYNE3	8.42192
ITGA11	3.14613e-15	4.53575e-16	0.378106	8.12333	3.07148	3167.12	ITGA11	8.40633
KCND3	7.35869e-30	4.61104e-31	0.263465	11.5904	3.05366	115.877	KCND3	8.30316
F2R	5.60957e-133	3.25297e-135	0.122593	-24.7481	-3.03393	476.976	F2R	8.19036
KCNJ2	2.60418e-18	3.04968e-19	0.337334	-8.9669	-3.02484	105.869	KCNJ2	8.13893
MARCO	1.12492e-36	5.30933e-38	0.234621	12.8873	3.02363	3243.04	COL4A2	8.13209
SDSL	4.70304e-20	4.99244e-21	0.320546	9.40934	3.01612	40.0034	SDSL	8.08992
RGS17	3.55797e-08	9.41663e-09	0.521988	-5.74092	-2.99669	14.3673	RGS17	7.98165
KCTD15	3.53207e-16	4.80198e-17	0.353892	8.39145	2.96966	91.0966	KCTD15	7.83354
LOC107052037	1.25142e-90	1.33044e-92	0.145061	-20.4112	-2.96087	225.739	ARRB1	7.78593
LOC121111291	1.32577e-21	1.29416e-22	0.302293	-9.78592	-2.95822	44.4002	MLPH	7.77164
GRHL1	1.55854e-12	2.77414e-13	0.404071	7.30493	2.95171	21.9615	GRHL1	7.73666
C8orf4	9.86121e-07	3.05145e-07	0.576215	5.12024	2.95036	12.071	TCIM	7.72943
DDIT4	1.9461e-45	6.89661e-47	0.204517	14.3801	2.94097	168.188	DDIT4	7.6793
STARD9	2.38191e-31	1.40812e-32	0.245854	-11.8855	-2.9221	135.325	STARD9	7.57948
OAF	2.59753e-26	1.85777e-27	0.267925	10.8565	2.90872	935.75	OAF	7.50952
PTGS1	1.472e-141	7.82476e-144	0.113902	-25.5362	-2.90862	1131.18	PTGS1	7.50902
SPECC1	1.00736e-30	6.13372e-32	0.245968	11.7619	2.89305	66.6634	SPECC1	7.42842
GIPC3	3.66658e-06	1.21845e-06	0.594457	-4.85261	-2.88467	19.3189	GIPC3	7.38538
MMP7	1.44782e-12	2.56073e-13	0.39405	-7.31568	-2.88275	1032.18	MMP1	7.37552
CD101	5.17509e-10	1.14539e-10	0.446569	-6.4464	-2.87876	30.7742	IGSF3	7.35518
PCSK5	2.75856e-13	4.62574e-14	0.381213	7.54207	2.87513	50.1779	PCSK5	7.3367
LOC121107630	7.12768e-05	2.72914e-05	0.683208	4.19496	2.86603	22.8895	WNT2	7.29058
CDHR3	1.47558e-30	9.07979e-32	0.244162	-11.7287	-2.86371	75.5869	CDHR3	7.27883
KIF6	1.91895e-13	3.18382e-14	0.374527	-7.59062	-2.84289	27.6772	KIF6	7.17456
KLF2	5.74035e-18	6.88879e-19	0.320048	8.87668	2.84096	528.81	KLF2	7.16497
NTM	1.22598e-114	9.87422e-117	0.123429	-22.9674	-2.83485	478.206	NTM	7.13467
PTGES	1.418e-26	1.00503e-27	0.258237	10.9125	2.818	243.905	PTGES	7.05184
TRABD2A	2.17801e-09	5.11524e-10	0.452669	6.21553	2.81358	33.1513	TRABD2A	7.03025
LOC121110749	5.6407e-18	6.76012e-19	0.316669	8.87877	2.81163	368.255	FRAS1	7.02079
MID2	1.30024e-27	8.88053e-29	0.252555	11.1308	2.81115	96.7295	MID2	7.01845
SLC22A15	1.07923e-09	2.47555e-10	0.444106	6.3285	2.81052	21.178	SLC22A15	7.01539
TLR4	8.37711e-08	2.30343e-08	0.50229	5.58751	2.80655	23.0517	TLR4	6.9961
SLC7A14	5.55061e-05	2.10204e-05	0.655933	-4.25377	-2.79018	215.112	SLC7A14	6.91718
GPR4	1.54425e-13	2.53975e-14	0.366134	-7.61985	-2.78988	301.194	GPR68	6.91573
RASGEF1A	3.17853e-06	1.04961e-06	0.563677	-4.8821	-2.75193	10.5154	RASGEF1A	6.73618
ANGPTL2	2.26989e-114	1.86476e-116	0.119873	-22.9398	-2.74986	2298.66	ANGPTL2	6.72652
RHOB	4.5042e-76	6.60248e-78	0.14706	18.6846	2.74776	993.669	RHOB	6.71673
PTPRN	2.44741e-17	3.09081e-18	0.315107	8.70807	2.74397	44.5049	PTPRN	6.69913
ANKFN1	1.28838e-21	1.25254e-22	0.280212	-9.78922	-2.74306	49.0626	ANKFN1	6.69488
MBNL3	9.25107e-28	6.27368e-29	0.245407	-11.1618	-2.73917	63.8981	MBNL3	6.67688
LOC121109720	6.35221e-08	1.72312e-08	0.485556	5.63772	2.73743	13.5011	ELOVL2	6.66882
BAMBI	1.57257e-37	7.16876e-39	0.209823	13.0408	2.73626	110.467	BAMBI	6.6634
GADD45B	3.54331e-48	1.1187e-49	0.184451	14.8181	2.73322	440.206	GADD45B	6.64937
INA	7.2041e-20	7.72862e-21	0.291677	-9.3633	-2.73106	176.857	INA	6.63944
CIT	5.55003e-71	9.02953e-73	0.151293	-18.0425	-2.72971	886.881	CIT	6.63324
SOBP	6.55223e-09	1.61378e-09	0.451698	-6.03256	-2.7249	18.1306	SOBP	6.61113
PNPLA3	9.96977e-13	1.73604e-13	0.36906	-7.36769	-2.71912	190.78	PNPLA3	6.58473
RTN4RL1	6.83009e-23	6.09515e-24	0.269128	10.0904	2.71559	54.0933	RTN4RL1	6.56864
WISP2	6.51803e-15	9.65945e-16	0.337118	-8.03111	-2.70743	72.2903	CCN5	6.53156
SLC6A17	1.95266e-09	4.56711e-10	0.434061	6.2333	2.70563	98.1971	SLC6A17	6.52342
TGM2	4.30267e-10	9.42596e-11	0.416842	6.47588	2.69942	5899.91	TGM2	6.49541
TMTC4	1.07285e-43	4.00935e-45	0.190811	-14.0962	-2.68971	126.288	TMTC4	6.45183
RASGRP3	0.0072825	0.00364125	0.924835	-2.90768	-2.68912	139.767	RASGRP3	6.4492
CDCP1	2.86819e-17	3.65454e-18	0.309419	8.68906	2.68856	104.675	CDCP1	6.44669
CPAMD8	3.05388e-07	8.95799e-08	0.501469	-5.34668	-2.6812	13.9781	CPAMD8	6.41389
ITPR1	9.92257e-13	1.72622e-13	0.363529	7.36845	2.67865	68.7551	ITPR1	6.40254
NFKBIZ	4.77455e-24	3.92239e-25	0.25846	10.3562	2.67666	65.136	NFKBIZ	6.39375
EPHB2	1.80981e-17	2.25934e-18	0.305013	8.74353	2.66689	185.415	EPHB2	6.3506
TNFRSF19	3.49414e-26	2.5328e-27	0.245712	-10.8281	-2.6606	655.282	TNFRSF19	6.32295
LGALSL2	3.34957e-18	3.95495e-19	0.297331	8.93822	2.65761	43.0655	PLEK2	6.30985
MAP2	1.26983e-15	1.77956e-16	0.322677	8.23607	2.65759	44.8473	MAP2	6.30979
PCBP3	2.05115e-45	7.30195e-47	0.184426	-14.3762	-2.65133	129.008	PCBP3	6.28248
NBL1	2.64193e-122	1.91506e-124	0.11164	-23.7266	-2.64883	3149.58	NBL1	6.2716
MET	9.6275e-26	7.19581e-27	0.246585	10.7321	2.64637	945.044	MET	6.2609
NTF3	3.59913e-50	1.06675e-51	0.174302	-15.1275	-2.63675	123.018	NTF3	6.21929
ANKEF1	1.45235e-12	2.57109e-13	0.360372	7.31514	2.63617	24.45	ANKEF1	6.2168
LOC101747522	3.74114e-157	1.62711e-159	0.0976758	-26.9111	-2.62857	1264.16	COL18A1	6.18412
CGREF1	2.10656e-11	4.07196e-12	0.378427	6.93466	2.62426	24.3664	CGREF1	6.16569
PDE1C	1.98322e-31	1.16284e-32	0.220338	-11.9015	-2.62235	342.203	PDE1C	6.15752
PPFIBP2	3.603e-30	2.23447e-31	0.22459	11.6523	2.61698	87.9657	PPFIBP2	6.13464
FOXQ1	5.25931e-06	1.77739e-06	0.547766	-4.77722	-2.6168	12.2019	FOXQ1	6.13387
LOC121110227	7.48693e-06	2.55795e-06	0.555226	4.70346	2.61148	9.80883	RHD	6.11131
C1QTNF8	2.43927e-54	6.52254e-56	0.165597	-15.7533	-2.60869	213.041	C1QTNF1	6.09948
ITIH5	1.27737e-14	1.92799e-15	0.327585	-7.94589	-2.60295	536.188	ITIH5	6.07529
ADAM19	3.31287e-14	5.16035e-15	0.331586	7.82294	2.59398	165.737	ADAM19	6.0376
SVIL	5.26125e-197	1.27124e-199	0.0858923	-30.1444	-2.58917	2736.98	SVIL	6.01752
SMO	1.06581e-29	6.79865e-31	0.222753	11.5571	2.57437	70.823	SMO	5.95612
HGF	7.59826e-24	6.3278e-25	0.249334	-10.3103	-2.57071	53.4686	HGF	5.94103
AXIN2	1.20414e-30	7.37071e-32	0.218769	-11.7464	-2.56975	144.711	AXIN2	5.93706
KCNS3	7.94102e-22	7.62379e-23	0.260779	-9.8393	-2.56588	61.6215	KCNS3	5.92116
LOC107051937	4.76282e-101	4.37308e-103	0.118521	-21.5589	-2.55517	288.507	KCNB1	5.87737
LOC428702	1.39653e-55	3.53182e-57	0.160179	-15.9366	-2.55271	131.23	GJA3	5.86735
NECTIN1	6.22542e-10	1.39691e-10	0.39675	6.41623	2.54564	141.805	NECTIN1	5.83867
LOC121112805	3.13024e-64	5.89945e-66	0.148099	-17.1537	-2.54045	195.569	PRRT2	5.81771
GRAMD3	1.12648e-17	1.376e-18	0.288266	8.79936	2.53656	631.219	GRAMD2B	5.80202
S1PR1	4.62694e-36	2.24341e-37	0.198522	12.7756	2.53625	110.341	S1PR1	5.80078
KRT18	1.23722e-06	3.87626e-07	0.499373	5.07494	2.53428	26.4292	KRT18	5.7929
AP1S3	2.77197e-07	8.06408e-08	0.471427	5.36569	2.52953	29.6876	AP1S3	5.77383
SQRDL	4.47539e-101	4.03707e-103	0.117071	-21.5626	-2.52436	608.154	SQOR	5.75317
LOC107052012	2.20057e-68	3.72197e-70	0.142134	17.7067	2.51673	469.051	SLC1A4	5.72282
DNM1	5.20991e-124	3.69259e-126	0.105286	-23.8922	-2.51552	715.042	DNM1	5.71802
PKDCCA	1.58281e-11	3.03406e-12	0.360289	6.97614	2.51343	186.27	PKDCC	5.70974
LINC00954	2.06392e-05	7.39728e-06	0.560513	-4.48192	-2.51218	9.14182	LINC00954	5.7048
IL7R	8.65346e-100	8.30747e-102	0.117092	21.4221	2.50835	537.49	IL7R	5.68971
ADRA1B	1.66098e-17	2.06552e-18	0.28648	8.75365	2.50775	40.3454	ADRA1B	5.68731
FHL1	3.00629e-36	1.4431e-37	0.195112	-12.8099	-2.49937	5284.91	FHL1	5.65437
RGS2	3.50434e-12	6.40129e-13	0.346693	7.19165	2.49329	27.423	RGS2	5.63062
CECR1	6.10439e-20	6.51934e-21	0.265646	9.38125	2.49209	54.9178	ADA2	5.62594
EFNA5	5.35398e-40	2.21645e-41	0.184949	-13.4743	-2.49205	331.217	EFNA5	5.62579
PCOLCE2	5.57835e-67	9.61474e-69	0.14186	17.5227	2.48577	253.789	PCOLCE2	5.60135
G0S2	1.6248e-06	5.17696e-07	0.494497	-5.01964	-2.48219	18.4651	G0S2	5.58746
SPHK1	1.94918e-46	6.59356e-48	0.170554	14.5417	2.48014	208.504	SPHK1	5.57952
ITGB3	1.44975e-31	8.40704e-33	0.206616	-11.9285	-2.46462	133.552	ITGB3	5.51981
LOC112532929	7.88524e-62	1.63852e-63	0.146456	-16.8236	-2.46391	168.929	NTNG1	5.51711
UNC5B	1.33309e-20	1.34855e-21	0.25718	9.54596	2.45503	810.434	UNC5B	5.48323
STYK1	3.30432e-13	5.55687e-14	0.324854	-7.51812	-2.44229	27.935	STYK1	5.43503
LOC777082	1.50337e-37	6.78066e-39	0.187072	13.0451	2.44037	110.762	NR2F1	5.4278
[truncated: 1,581 more rows]

## Sheet: LPS_vs_PB1_top-table
ID-REF	padj	pvalue	lfcSE	stat	log2FoldChange	baseMean	GENE	FC
[truncated: 1,830 more rows]
